# Supplementary material for: Peripheral Blood Gene Expression Profiling Reveals Molecular Pathways Associated with Cervical Artery Dissection
Source: Int J Mol Sci. 2024 May 10;25(10):5205. doi: 10.3390/ijms25105205 (PMC11121660; doi:10.3390/ijms25105205)
Supplement: Supplementary file 1 [file ijms-25-05205-s001.zip]

Archive with 9 entries (9 files):
- Add. file S1. DEG CeAD vs Norma.xlsx
- Add. file S2. Functional annotation of DEGs.xlsx
- Add. file S3. DisGeNET GDAs for DEGs.xlsx
- Add. file S4. Migraine-GWAS vs DEG.xlsx
- Add. file S5. Functional annotation of the heatmap clusters.xlsx
- Add. file S6. Extraribosomal functions of the ribosomal DEGs.xlsx
- Add. file S7. FGSEA ClusterProfiler.xlsx
- Add. file S8. UCTD stigmas.xlsx
- Add. file S9. Summary of the preanalytic results.xlsx
