# Supplementary material for: Peripheral Blood Gene Expression Profiling Reveals Molecular Pathways Associated with Cervical Artery Dissection
Source: Int J Mol Sci. 2024 May 10;25(10):5205. doi: 10.3390/ijms25105205 (PMC11121660; doi:10.3390/ijms25105205)
Supplement: Supplementary file 1 [file ijms-25-05205-s001.zip › Add. file S1. DEG CeAD vs Norma.xlsx]

## Sheet: Table S1
Table S1: The summary of 180 upregulated genes and 309 downregulated genes in CeAD patients compared to healthy volunteers.
Ensembl Gene ID	Gene symbol	Full gene name	log2(Fold change)	log2(Counts per million)	adjusted p-value
ENSG00000183971	NPW	neuropeptide W	-3.33109	0.963105	1.14963e-06
ENSG00000121101	TEX14	testis expressed 14	-3.59649	4.33787	2.42676e-05
ENSG00000276644	DACH1	dachshund family transcription factor 1	3.11454	6.1363	8.13392e-05
ENSG00000145990	GFOD1	glucose-fructose oxidoreductase domain containing 1	2.67778	5.84985	8.13392e-05
ENSG00000128590	DNAJB9	DnaJ heat shock protein family (Hsp40) member B9	-2.12204	4.93152	8.13392e-05
ENSG00000168152	THAP9	THAP domain containing 9	-2.23221	3.88332	8.13392e-05
ENSG00000108106	UBE2S	ubiquitin conjugating enzyme E2 S	-2.77457	3.88214	8.13392e-05
ENSG00000189167	ZAR1L	zygote arrest 1 like	-3.55895	0.942029	8.13392e-05
ENSG00000163584	RPL22L1	ribosomal protein L22 like 1	-1.91613	4.8075	8.14499e-05
ENSG00000135605	TEC	tec protein tyrosine kinase	2.18776	4.8412	9.99379e-05
ENSG00000107242	PIP5K1B	phosphatidylinositol-4-phosphate 5-kinase type 1 beta	1.91347	5.91969	0.000123052
ENSG00000136527	TRA2B	transformer 2 beta homolog	-1.40323	7.68607	0.000123052
ENSG00000203760	CENPW	centromere protein W	-1.92171	0.966175	0.000238048
ENSG00000180509	KCNE1	potassium voltage-gated channel subfamily E regulatory subunit 1	2.62148	4.36169	0.000282202
ENSG00000133773	CCDC59	coiled-coil domain containing 59	-1.33312	5.27017	0.000288692
ENSG00000114854	TNNC1	troponin C1. slow skeletal and cardiac type	-2.76024	0.610416	0.000301624
ENSG00000185052	SLC24A3	solute carrier family 24 member 3	2.75089	6.47411	0.000329896
ENSG00000072134	EPN2	epsin 2	2.41915	4.54397	0.000505749
ENSG00000006634	DBF4	DBF4 zinc finger	-1.28097	4.51987	0.000674418
ENSG00000005187	ACSM3	acyl-CoA synthetase medium chain family member 3	3.48172	4.45428	0.000676418
ENSG00000182240	BACE2	beta-secretase 2	3.34267	4.88491	0.000676418
ENSG00000123131	PRDX4	peroxiredoxin 4	-1.38056	3.01544	0.000676418
ENSG00000177606	JUN	Jun proto-oncogene	-1.75926	3.69441	0.000676418
ENSG00000276231	PIK3R6	phosphoinositide-3-kinase regulatory subunit 6	2.11145	5.28126	0.000983977
ENSG00000167107	ACSF2	acyl-CoA synthetase family member 2	1.52495	4.12742	0.00098665
ENSG00000084623	EIF3I	eukaryotic translation initiation factor 3 subunit I	-1.25437	5.77171	0.00117275
ENSG00000165914	TTC7B	tetratricopeptide repeat domain 7B	2.50715	4.97472	0.00123604
ENSG00000164236	ANKRD33B	ankyrin repeat domain 33B	1.77607	4.40832	0.00123604
ENSG00000177917	ARL6IP6	ADP ribosylation factor like GTPase 6 interacting protein 6	1.10923	5.60682	0.00123604
ENSG00000196290	NIF3L1	NGG1 interacting factor 3 like 1	-0.869864	4.11172	0.00123604
ENSG00000166451	CENPN	centromere protein N	-1.48524	2.52837	0.00123604
ENSG00000273802	H2BC8	H2B clustered histone 8	-2.10172	5.96371	0.00123604
ENSG00000142408	CACNG8	calcium voltage-gated channel auxiliary subunit gamma 8	2.82567	2.17901	0.00130765
ENSG00000126524	SBDS	SBDS ribosome maturation factor	-1.36439	4.88456	0.00130765
ENSG00000274997	H2AC12	H2A clustered histone 12	-2.16454	4.83275	0.00130765
ENSG00000164574	GALNT10	polypeptide N-acetylgalactosaminyltransferase 10	0.942788	6.45642	0.00148449
ENSG00000188822	CNR2	cannabinoid receptor 2	1.83412	4.90167	0.00150739
ENSG00000122026	RPL21	ribosomal protein L21	-1.72173	9.86274	0.00150739
ENSG00000159618	ADGRG5	adhesion G protein-coupled receptor G5	2.1169	5.00253	0.00157033
ENSG00000133805	AMPD3	adenosine monophosphate deaminase 3	1.27052	6.6577	0.00157033
ENSG00000071242	RPS6KA2	ribosomal protein S6 kinase A2	2.87402	6.57535	0.00158508
ENSG00000204161	TMEM273	transmembrane protein 273	1.82963	5.33527	0.00190007
ENSG00000030419	IKZF2	IKAROS family zinc finger 2	1.64823	6.05802	0.00190007
ENSG00000108654	DDX5	DEAD-box helicase 5	-1.05793	9.50436	0.00190007
ENSG00000132646	PCNA	proliferating cell nuclear antigen	-1.0782	4.20085	0.00190007
ENSG00000173812	EIF1	eukaryotic translation initiation factor 1	-1.53231	8.41266	0.00190007
ENSG00000178381	ZFAND2A	zinc finger AN1-type containing 2A	-1.8311	4.4109	0.00190007
ENSG00000146410	MTFR2	mitochondrial fission regulator 2	-1.42335	1.88756	0.00203131
ENSG00000131018	SYNE1	spectrin repeat containing nuclear envelope protein 1	1.87273	8.7365	0.00203311
ENSG00000196154	S100A4	S100 calcium binding protein A4	-1.69819	9.617	0.0021558
ENSG00000125356	NDUFA1	NADH:ubiquinone oxidoreductase subunit A1	-1.47358	6.63841	0.00219864
ENSG00000204569	PPP1R10	protein phosphatase 1 regulatory subunit 10	-1.17709	8.0633	0.0022556
ENSG00000177954	RPS27	ribosomal protein S27	-2.3985	11.4562	0.0022556
ENSG00000169567	HINT1	histidine triad nucleotide binding protein 1	-1.31491	6.42042	0.00229627
ENSG00000145632	PLK2	polo like kinase 2	-2.41609	1.9269	0.00237363
ENSG00000243147	MRPL33	mitochondrial ribosomal protein L33	-1.28333	5.98368	0.00242416
ENSG00000106399	RPA3	replication protein A3	-1.31421	3.97534	0.00242416
ENSG00000269403	None	novel protein	3.00312	0.632214	0.0024733
ENSG00000139684	ESD	esterase D	-0.939497	5.23867	0.00275998
ENSG00000196781	TLE1	TLE family member 1	1.64707	4.15064	0.00279221
ENSG00000172164	SNTB1	syntrophin beta 1	1.16955	6.81182	0.00290753
ENSG00000168374	ARF4	ADP ribosylation factor 4	-1.18584	6.40099	0.0029398
ENSG00000153814	JAZF1	JAZF zinc finger 1	1.31873	7.74551	0.00304914
ENSG00000134748	PRPF38A	pre-mRNA processing factor 38A	-0.813743	5.71516	0.00305398
ENSG00000160219	GAB3	GRB2 associated binding protein 3	0.946182	6.5681	0.00343298
ENSG00000160094	ZNF362	zinc finger protein 362	0.829636	4.87613	0.00343298
ENSG00000137720	C11orf1	chromosome 11 open reading frame 1	-1.66833	2.73935	0.00343298
ENSG00000152795	HNRNPDL	heterogeneous nuclear ribonucleoprotein D like	-1.07637	7.66511	0.00354013
ENSG00000187210	GCNT1	glucosaminyl (N-acetyl) transferase 1	1.29101	5.32971	0.0036449
ENSG00000087586	AURKA	aurora kinase A	-1.51698	2.02287	0.00417771
ENSG00000269556	TMEM185A	transmembrane protein 185A	0.927483	3.76971	0.00447313
ENSG00000115350	POLE4	DNA polymerase epsilon 4	-1.20126	3.86183	0.00447313
ENSG00000179029	TMEM107	transmembrane protein 107	-1.42278	3.50963	0.00447313
ENSG00000107262	BAG1	BAG cochaperone 1	-0.866129	4.73267	0.00452415
ENSG00000113387	SUB1	SUB1 regulator of transcription	-0.922116	7.30642	0.00479569
ENSG00000152207	CYSLTR2	cysteinyl leukotriene receptor 2	2.64519	5.13609	0.00484607
ENSG00000116016	EPAS1	endothelial PAS domain protein 1	1.80291	3.92368	0.00490905
ENSG00000023734	STRAP	serine/threonine kinase receptor associated protein	-0.814905	5.31313	0.00490905
ENSG00000149100	EIF3M	eukaryotic translation initiation factor 3 subunit M	-0.913674	6.28683	0.00490905
ENSG00000138326	RPS24	ribosomal protein S24	-1.60024	9.6045	0.00490905
ENSG00000091181	IL5RA	interleukin 5 receptor subunit alpha	3.04465	4.46716	0.0049315
ENSG00000079150	FKBP7	FKBP prolyl isomerase 7	-1.54125	0.831559	0.00494529
ENSG00000103056	SMPD3	sphingomyelin phosphodiesterase 3	4.0001	5.01002	0.00498852
ENSG00000119866	BCL11A	BAF chromatin remodeling complex subunit BCL11A	1.20388	5.40366	0.00498852
ENSG00000164615	CAMLG	calcium modulating ligand	-0.913453	4.88756	0.00498852
ENSG00000008988	RPS20	ribosomal protein S20	-1.59679	9.61037	0.00519312
ENSG00000161547	SRSF2	serine and arginine rich splicing factor 2	-0.880117	6.56245	0.0053001
ENSG00000171202	TMEM126A	transmembrane protein 126A	-1.37969	3.45628	0.00531549
ENSG00000163682	RPL9	ribosomal protein L9	-1.48198	9.67735	0.00531549
ENSG00000171863	RPS7	ribosomal protein S7	-1.56251	9.16887	0.00531549
ENSG00000180720	CHRM4	cholinergic receptor muscarinic 4	-2.83887	-0.72572	0.00531549
ENSG00000189043	NDUFA4	NDUFA4 mitochondrial complex associated	-1.43983	6.43302	0.00533177
ENSG00000268400	None	novel protein	-1.70363	1.28062	0.00583494
ENSG00000176396	EID2	EP300 interacting inhibitor of differentiation 2	-1.49942	3.39674	0.00592992
ENSG00000266086	None	novel protein	1.14282	4.27178	0.00594918
ENSG00000173726	TOMM20	translocase of outer mitochondrial membrane 20	-1.00332	6.43103	0.00594918
ENSG00000150316	CWC15	CWC15 spliceosome associated protein homolog	-1.01455	5.43303	0.00594918
ENSG00000274641	H2BC17	H2B clustered histone 17	-1.99009	3.88827	0.00594918
ENSG00000105220	GPI	glucose-6-phosphate isomerase	1.05566	5.42687	0.00596515
ENSG00000163590	PPM1L	protein phosphatase	1.42967	6.10849	0.00609029
ENSG00000029993	HMGB3	high mobility group box 3	-1.81982	1.314	0.00609029
ENSG00000179588	ZFPM1	zinc finger protein	1.877	4.61822	0.00665663
ENSG00000115484	CCT4	chaperonin containing TCP1 subunit 4	-0.877941	6.07294	0.00665663
ENSG00000100664	EIF5	eukaryotic translation initiation factor 5	-0.969469	7.30072	0.00665663
ENSG00000115875	SRSF7	serine and arginine rich splicing factor 7	-1.03435	7.23981	0.00665663
ENSG00000182004	SNRPE	small nuclear ribonucleoprotein polypeptide E	-1.35044	5.59994	0.00665663
ENSG00000124116	WFDC3	WAP four-disulfide core domain 3	-2.38594	1.7452	0.0068745
ENSG00000175592	FOSL1	FOS like 1	-3.89018	-0.271391	0.0068745
ENSG00000162174	ASRGL1	asparaginase and isoaspartyl peptidase 1	1.54917	3.42093	0.00700499
ENSG00000178538	CA8	carbonic anhydrase 8 (CARP)	2.74355	4.3765	0.00706229
ENSG00000155368	DBI	diazepam binding inhibitor	-1.17857	5.96797	0.00714922
ENSG00000156411	ATP5MJ	ATP synthase membrane subunit j	-1.44168	6.45915	0.00725066
ENSG00000164442	CITED2	Cbp/p300 interacting transactivator with Glu/Asp rich carboxy-terminal domain 2	-0.971573	5.38301	0.00736892
ENSG00000109475	RPL34	ribosomal protein L34	-1.64192	9.62073	0.00737052
ENSG00000141543	EIF4A3	eukaryotic translation initiation factor 4A3	-0.944832	5.03795	0.00740834
ENSG00000168653	NDUFS5	NADH:ubiquinone oxidoreductase subunit S5	-1.43963	5.61882	0.00740834
ENSG00000071205	ARHGAP10	Rho GTPase activating protein 10	1.58267	5.34848	0.00786417
ENSG00000255587	RAB44	RAB44. member RAS oncogene family	2.17971	4.56719	0.00799095
ENSG00000100575	TIMM9	translocase of inner mitochondrial membrane 9	-1.08406	3.447	0.0080336
ENSG00000275221	H2AC15	H2A clustered histone 13	-1.94891	4.31093	0.00915445
ENSG00000138623	SEMA7A	semaphorin 6D	1.50062	4.35393	0.00945529
ENSG00000151500	THYN1	thymocyte nuclear protein 1	-1.02297	4.16736	0.00945529
ENSG00000156467	UQCRB	ubiquinol-cytochrome c reductase binding protein	-1.37835	7.7248	0.00945529
ENSG00000197747	S100A10	S100 calcium binding protein A10	-1.10556	5.85146	0.00947849
ENSG00000197958	RPL12	ribosomal protein L12	-1.51779	9.2734	0.00947849
ENSG00000131931	THAP1	THAP domain containing 1	-0.939369	4.32099	0.00982367
ENSG00000169251	NMD3	NMD3 ribosome export adaptor	-0.680565	5.03766	0.00987332
ENSG00000164611	PTTG1	PTTG1 regulator of sister chromatid separation	-1.84847	2.23312	0.00987332
ENSG00000151239	TWF1	twinfilin actin binding protein 1	-0.913926	5.30171	0.00999818
ENSG00000172428	COPS9	COP9 signalosome subunit 9	-1.34421	4.95608	0.00999818
ENSG00000171643	S100Z	S100 calcium binding protein Z	1.43585	5.60986	0.0101877
ENSG00000113273	ARSB	arylsulfatase B	1.25768	5.765	0.0101877
ENSG00000100138	SNU13	small nuclear ribonucleoprotein 13	-0.976589	5.4216	0.0101877
ENSG00000122644	ARL4A	ADP ribosylation factor like GTPase 4A	-1.25136	2.70539	0.0101877
ENSG00000107537	PHYH	phytanoyl-CoA 2-hydroxylase	-1.25506	3.05955	0.0101877
ENSG00000133112	TPT1	tumor protein	-1.30852	10.7851	0.0101877
ENSG00000164404	GDF9	growth differentiation factor 9	-2.02271	0.304306	0.0101877
ENSG00000214274	ANG	angiogenin (RNAse)	-2.33339	1.58113	0.0101877
ENSG00000137154	RPS6	ribosomal protein S6	-1.46155	9.90977	0.0101887
ENSG00000174010	KLHL15	kelch like family member 15	-0.923314	4.57195	0.0102507
ENSG00000124782	RREB1	ras responsive element binding protein 1	0.845042	7.11446	0.0103489
ENSG00000198034	RPS4X	ribosomal protein S4 X-linked	-1.32432	9.17996	0.0103489
ENSG00000112306	RPS12	ribosomal protein S12	-1.58187	9.83053	0.010473
ENSG00000070831	CDC42	cell division cycle 42	1.11072	4.53689	0.0107488
ENSG00000104408	EIF3E	eukaryotic translation initiation factor 3 subunit E	-0.869299	7.64006	0.0108397
ENSG00000186951	PPARA	peroxisome proliferator activated receptor alpha	1.04371	4.61875	0.0108896
ENSG00000182899	RPL35A	ribosomal protein L35a	-1.54872	9.59901	0.0110006
ENSG00000182557	SPNS3	sphingolipid transporter 3 (putative)	2.46417	4.27675	0.011444
ENSG00000228716	DHFR	dihydrofolate reductase	1.56091	6.40353	0.011444
ENSG00000198918	RPL39	ribosomal protein L39	-1.77477	10.4466	0.0117477
ENSG00000172817	CYP7B1	cytochrome P450 family 7 subfamily B member 1	2.2769	3.64949	0.0118454
ENSG00000170906	NDUFA3	NADH:ubiquinone oxidoreductase subunit A3	-1.3977	5.21365	0.0118653
ENSG00000134825	TMEM258	transmembrane protein 258	-0.981388	4.33492	0.0119482
ENSG00000133195	SLC39A11	solute carrier family 39 member 11	1.22814	6.67833	0.0121016
ENSG00000132432	SEC61G	SEC61 translocon subunit gamma	-1.43204	5.83218	0.0121016
ENSG00000167740	CYB5D2	cytochrome b5 domain containing 2	-0.806231	3.56356	0.0123088
ENSG00000133317	LGALS12	galectin 12	2.34823	3.26935	0.0128021
ENSG00000111639	MRPL51	mitochondrial ribosomal protein L51	-1.21816	5.27218	0.0128095
ENSG00000175164	ABO	Fucosylglycoprotein 3-Alpha-Galactosyltransferase	3.35409	2.38941	0.0128423
ENSG00000087302	RTRAF	RNA transcription	-0.817659	5.5127	0.0129459
ENSG00000136108	CKAP2	cytoskeleton associated protein 2	-1.13505	4.23905	0.0129459
ENSG00000162390	ACOT11	acyl-CoA thioesterase 11	2.29441	2.84083	0.013012
ENSG00000174840	PDE12	phosphodiesterase 12	-0.808252	4.70613	0.013012
ENSG00000128609	NDUFA5	NADH:ubiquinone oxidoreductase subunit A5	-0.877454	5.25155	0.013012
ENSG00000275714	H3C1	H3 clustered histone 1	-1.53112	4.80949	0.013012
ENSG00000169442	CD52	CD52 molecule	-1.57707	8.87214	0.013012
ENSG00000037241	RPL26L1	ribosomal protein L26 like 1	-1.27079	3.08014	0.0131449
ENSG00000050438	SLC4A8	solute carrier family 4 member 8	1.37209	4.29225	0.0131539
ENSG00000136522	MRPL47	mitochondrial ribosomal protein L47	-0.852476	4.15004	0.0131539
ENSG00000173214	MFSD4B	major facilitator superfamily domain containing 4B	0.891205	5.63609	0.0132472
ENSG00000143947	RPS27A	ribosomal protein S27a	-1.48465	9.95292	0.0132472
ENSG00000274750	H3C6	H3 clustered histone 6	-1.90356	2.75922	0.0132472
ENSG00000148655	LRMDA	leucine rich melanocyte differentiation associated	1.72271	7.61778	0.0134666
ENSG00000226174	TEX22	testis expressed gene 22	1.01381	3.12146	0.0134666
ENSG00000100528	CNIH1	cornichon family AMPA receptor auxiliary protein 1	-0.718283	4.95199	0.0134666
ENSG00000058453	CROCC	ciliary rootlet coiled-coil	-1.01864	5.73578	0.0134666
ENSG00000143977	SNRPG	small nuclear ribonucleoprotein polypeptide G	-1.2384	5.7444	0.0134666
ENSG00000114391	RPL24	ribosomal protein L24	-1.49458	8.91771	0.0134666
ENSG00000169020	ATP5ME	ATP synthase membrane subunit e	-1.61245	6.41029	0.0134666
ENSG00000108557	RAI1	retinoic acid induced 1	1.08238	5.37576	0.013519
ENSG00000137876	RSL24D1	ribosomal L24 domain containing 1	-0.943775	6.21402	0.0138557
ENSG00000177700	POLR2L	RNA polymerase II subunit L	-1.53144	4.95833	0.0138557
ENSG00000131876	SNRPA1	small nuclear ribonucleoprotein polypeptide A'	-1.10243	3.98499	0.0140136
ENSG00000146757	ZNF92	zinc finger protein 92	-0.845596	5.11327	0.0143611
ENSG00000174442	ZWILCH	zwilch kinetochore protein	-0.888719	3.34616	0.0143611
ENSG00000135390	ATP5MC2	ATP synthase membrane subunit c locus 2	-1.13575	6.88782	0.0143611
ENSG00000163110	PDLIM5	PDZ and LIM domain 5	0.808147	6.82255	0.0148631
ENSG00000132963	POMP	proteasome maturation protein	-0.884216	5.98321	0.0151334
ENSG00000123562	MORF4L2	mortality factor 4 like 2	-0.623877	5.22147	0.0153182
ENSG00000175591	P2RY2	purinergic receptor P2Y2	2.14263	4.02361	0.0156546
ENSG00000174837	ADGRE1	adhesion G protein-coupled receptor E1	1.93995	6.02958	0.0156546
ENSG00000082153	BZW1	basic leucine zipper and W2 domains 1	-0.81709	6.96463	0.0156546
ENSG00000221909	FAM200A	family with sequence similarity 200 member A	-0.910341	3.83609	0.0156546
ENSG00000176386	CDC26	cell division cycle 26	-1.01399	4.91874	0.0156546
ENSG00000126756	UXT	ubiquitously expressed prefoldin like chaperone	-1.25051	6.12048	0.0156546
ENSG00000197756	RPL37A	ribosomal protein L37a	-1.67572	10.5425	0.0156546
ENSG00000174276	ZNHIT2	zinc finger HIT-type containing 2	-1.81564	1.67959	0.0158315
ENSG00000124172	ATP5F1E	ATP synthase F1 subunit epsilon	-1.29324	8.64633	0.0159496
ENSG00000013392	RWDD2A	RWD domain containing 2A	-1.26534	1.32564	0.0161063
ENSG00000171604	CXXC5	CXXC finger protein 5	0.993709	4.12776	0.0163876
ENSG00000123104	ITPR2	inositol 1	0.860641	8.341	0.0164139
ENSG00000124562	SNRPC	small nuclear ribonucleoprotein polypeptide C	-1.10454	4.86227	0.0165373
ENSG00000148303	RPL7A	ribosomal protein L7a	-1.2461	9.14943	0.0170312
ENSG00000138606	SHF	Src homology 2 domain containing F	-1.19832	1.75884	0.0172074
ENSG00000075568	TMEM131	transmembrane protein 131	0.77355	7.41958	0.0172957
ENSG00000140941	MAP1LC3B	microtubule associated protein 1 light chain 3 beta	-1.11437	6.49569	0.0174697
ENSG00000196683	TOMM7	translocase of outer mitochondrial membrane 7	-1.34968	8.01028	0.017833
ENSG00000125898	FAM110A	family with sequence similarity 110 member A	0.903565	5.29018	0.0181284
ENSG00000145439	CBR4	carbonyl reductase 4	0.602306	5.80521	0.0181284
ENSG00000170881	RNF139	ring finger protein 139	-0.848798	5.40827	0.0182349
ENSG00000101132	PFDN4	prefoldin subunit 4	-1.03195	4.10972	0.0182476
ENSG00000166016	ABTB2	ankyrin repeat and BTB domain containing 2	2.27903	5.10013	0.0185335
ENSG00000178904	DPY19L3	dpy-19 like C-mannosyltransferase 3	1.00825	5.37123	0.018683
ENSG00000145741	BTF3	basic transcription factor 3	-1.0266	7.60311	0.0188575
ENSG00000137942	FNBP1L	formin binding protein 1 like	1.30865	3.95268	0.0190855
ENSG00000005022	SLC25A5	solute carrier family 25 member 5	-1.06623	5.86178	0.0190855
ENSG00000197019	SERTAD1	SERTA domain containing 1	-1.26954	3.68936	0.0190855
ENSG00000134489	HRH4	histamine receptor H4	2.21367	3.82024	0.0192009
ENSG00000140263	SORD	sorbitol dehydrogenase	1.37929	4.16785	0.0192009
ENSG00000164109	MAD2L1	mitotic arrest deficient 2 like 1	-1.31315	2.23	0.0193309
ENSG00000087095	NLK	nemo like kinase	0.834284	6.32696	0.019339
ENSG00000242485	MRPL20	mitochondrial ribosomal protein L20	-0.916674	5.09902	0.019339
ENSG00000125870	SNRPB2	small nuclear ribonucleoprotein polypeptide B2	-0.862928	5.22053	0.019439
ENSG00000143222	UFC1	ubiquitin-fold modifier conjugating enzyme 1	-1.00391	5.25961	0.019439
ENSG00000142168	SOD1	superoxide dismutase 1	-1.08711	6.06367	0.019439
ENSG00000142676	RPL11	ribosomal protein L11	-1.29093	9.7412	0.019439
ENSG00000159216	RUNX1	RUNX family transcription factor 1	1.17716	8.89407	0.0194877
ENSG00000114270	COL7A1	collagen type VII alpha 1 chain	-1.4098	2.22247	0.0195286
ENSG00000154518	ATP5MC3	ATP synthase membrane subunit c locus 3	-1.0649	5.24037	0.0205051
ENSG00000145425	RPS3A	ribosomal protein S3A	-1.33497	10.0409	0.0205051
ENSG00000145216	FIP1L1	factor interacting with PAPOLA and CPSF1	-2.51837	-0.145189	0.0205051
ENSG00000134030	CTIF	cap binding complex dependent translation initiation factor	1.19691	4.85176	0.0206392
ENSG00000167081	PBX3	PBX homeobox 3	1.01461	6.46712	0.0206392
ENSG00000131174	COX7B	cytochrome c oxidase subunit 7B	-1.15001	6.29774	0.0206392
ENSG00000196787	H2AC11	H2A clustered histone 11	-1.66248	5.57889	0.0206392
ENSG00000259024	TVP23C-CDRT4	TVP23C-CDRT4 readthrough	1.33338	3.0991	0.0207804
ENSG00000120705	ETF1	eukaryotic translation termination factor 1	-0.821268	6.5873	0.0207804
ENSG00000011478	QPCTL	glutaminyl-peptide cyclotransferase like	-1.1002	2.11793	0.0207804
ENSG00000133789	SWAP70	switching B cell complex subunit SWAP70	1.00705	5.61776	0.0209194
ENSG00000063127	SLC6A16	solute carrier family 6 member 16	0.924027	3.64114	0.0209194
ENSG00000135362	PRR5L	proline rich 5 like	0.919402	6.54803	0.0209194
ENSG00000120738	EGR1	early growth response 1	-3.59531	2.49085	0.0209194
ENSG00000153046	CDYL	chromodomain Y like	0.946011	6.43004	0.0212052
ENSG00000136643	RPS6KC1	ribosomal protein S6 kinase C1	0.788841	6.05966	0.0212052
ENSG00000104043	ATP8B4	ATPase phospholipid transporting 8B4 (putative)	0.992748	6.70022	0.0216207
ENSG00000173660	UQCRH	ubiquinol-cytochrome c reductase hinge protein	-1.11491	6.37228	0.0217892
ENSG00000180425	C11orf71	chromosome 11 open reading frame 71	-1.00386	3.45653	0.0219248
ENSG00000144034	TPRKB	TP53RK binding protein	-0.96564	4.45927	0.0220245
ENSG00000188243	COMMD6	COMM domain containing 6	-1.20799	6.38283	0.0220245
ENSG00000106868	SUSD1	sushi domain containing 1	0.904081	5.84406	0.0220359
ENSG00000146858	ZC3HAV1L	zinc finger CCCH-type containing	1.58804	1.09571	0.0222528
ENSG00000143621	ILF2	interleukin enhancer binding factor 2	-0.88773	5.71589	0.0223619
ENSG00000168904	LRRC28	leucine rich repeat containing 28	0.887605	4.90483	0.0226792
ENSG00000052723	SIKE1	suppressor of IKBKE 1	-0.657709	5.30883	0.0226792
ENSG00000120699	EXOSC8	exosome component 8	-0.991897	4.66709	0.0226792
ENSG00000100263	RHBDD3	rhomboid domain containing 3	-1.03789	2.67541	0.0228322
ENSG00000117411	B4GALT2	beta-1.4-galactosyltransferase	-1.71847	1.11912	0.0228322
ENSG00000066468	FGFR2	fibroblast growth factor receptor 2	2.9542	3.40899	0.0229113
ENSG00000128487	SPECC1	sperm antigen with calponin homology and coiled-coil domains 1	1.46322	5.72533	0.0229113
ENSG00000153944	MSI2	musashi RNA binding protein 2	1.22837	7.61058	0.0229113
ENSG00000106355	LSM5	LSM5 homolog	-1.13768	4.35897	0.0229113
ENSG00000133316	WDR74	WD repeat domain 74	-1.17166	5.40241	0.0229113
ENSG00000160213	CSTB	cystatin B	-1.17821	5.06355	0.0229113
ENSG00000117625	RCOR3	REST corepressor 3	0.751015	6.37347	0.0229832
ENSG00000108298	RPL19	ribosomal protein L19	-1.2453	9.69515	0.0229832
ENSG00000176731	RBIS	ribosomal biogenesis factor	-1.24594	5.62495	0.0229832
ENSG00000197903	H2BC12	H2B clustered histone 12	-1.36552	6.80312	0.0229832
ENSG00000164687	FABP5	fatty acid binding protein 5	-1.61182	1.64918	0.0232008
ENSG00000000419	DPM1	dolichyl-phosphate mannosyltransferase subunit 1	-0.647339	6.01528	0.0233172
ENSG00000124496	TRERF1	transcriptional regulating factor 1	1.07246	8.06667	0.0233714
ENSG00000168826	ZBTB49	zinc finger and BTB domain containing 49	0.720471	4.30257	0.0233714
ENSG00000160190	SLC37A1	solute carrier family 37 member 1	0.685225	5.04116	0.0233714
ENSG00000147684	NDUFB9	NADH:ubiquinone oxidoreductase subunit B9	-0.830588	5.17898	0.0233714
ENSG00000162385	MAGOH	mago homolog	-0.968921	5.48814	0.0233714
ENSG00000173915	ATP5MK	ATP synthase membrane subunit k	-1.09508	5.76224	0.0233714
ENSG00000153234	NR4A2	nuclear receptor subfamily 4 group A member 2	-1.24909	4.16641	0.0233714
ENSG00000131469	RPL27	ribosomal protein L27	-1.39222	9.28611	0.0233714
ENSG00000124216	SNAI1	snail family transcriptional repressor 1	-2.31704	1.38851	0.0233714
ENSG00000141232	TOB1	transducer of ERBB2	-0.891106	5.48422	0.0233722
ENSG00000257390	None	novel protein	1.45248	0.50105	0.0235206
ENSG00000152217	SETBP1	SET binding protein 1	1.08549	5.85227	0.0235206
ENSG00000154813	DPH3	diphthamide biosynthesis 3	-0.857398	4.65237	0.0235206
ENSG00000167005	NUDT21	nudix hydrolase 21	-0.928984	4.05082	0.0235206
ENSG00000115604	IL18R1	interleukin 18 receptor 1	1.2677	5.59208	0.0235837
ENSG00000215148	PRSS41	serine protease 41	3.26668	0.337805	0.0237719
ENSG00000179580	RNF151	ring finger protein 151	-2.52476	-0.642828	0.0237719
ENSG00000196396	PTPN1	protein tyrosine phosphatase non-receptor type 1	0.587373	6.89646	0.0238526
ENSG00000145757	SPATA9	spermatogenesis associated 9	2.66544	1.44836	0.0238982
ENSG00000124575	H1-3	H1.3 linker histone	-1.53508	7.33662	0.0238982
ENSG00000196220	SRGAP3	SLIT-ROBO Rho GTPase activating protein 3	1.8076	4.39295	0.0239399
ENSG00000164919	COX6C	cytochrome c oxidase subunit 6C	-1.21102	6.74188	0.0239399
ENSG00000131374	TBC1D5	TBC1 domain family member 5	0.86508	8.23363	0.0241198
ENSG00000048462	TNFRSF17	TNF receptor superfamily member 17	-2.80691	1.23434	0.0241198
ENSG00000115128	SF3B6	splicing factor 3b subunit 6	-0.999375	5.79619	0.0241926
ENSG00000064115	TM7SF3	transmembrane protein 126A	0.539577	5.31777	0.0242661
ENSG00000071082	RPL31	ribosomal protein L31	-1.43699	9.58501	0.0242661
ENSG00000111666	CHPT1	choline phosphotransferase 1	1.06233	5.35882	0.0243433
ENSG00000125814	NAPB	NSF attachment protein beta	0.684437	4.75762	0.0243433
ENSG00000080824	HSP90AA1	heat shock protein 90 alpha family class A member 1	-0.814902	7.5307	0.0243433
ENSG00000175348	TMEM9B	TMEM9 domain family member B	-0.867677	5.29331	0.0243433
ENSG00000127184	COX7C	cytochrome c oxidase subunit 7C	-1.30679	7.50611	0.0243887
ENSG00000168004	PLAAT5	phospholipase A and acyltransferase 5	2.97017	1.24339	0.0244433
ENSG00000166226	CCT2	chaperonin containing TCP1 subunit 2	-0.787521	5.31864	0.0244433
ENSG00000121552	CSTA	cystatin A	-1.29911	6.76532	0.0245042
ENSG00000155304	HSPA13	heat shock protein family A (Hsp70) member 13	-0.829548	4.80227	0.0246949
ENSG00000196449	YRDC	yrdC N6-threonylcarbamoyltransferase domain containing	-1.03219	3.64221	0.0246949
ENSG00000114942	EEF1B2	eukaryotic translation elongation factor 1 beta 2	-1.17073	8.06187	0.0246949
ENSG00000257950	P2RX5-TAX1BP3	P2RX5-TAX1BP3 readthrough	2.10339	-0.119418	0.0248181
ENSG00000137818	RPLP1	ribosomal protein lateral stalk subunit P1	-1.25152	9.67597	0.0249107
ENSG00000187997	C17orf99	chromosome 17 open reading frame 99	-2.45237	0.593876	0.0251051
ENSG00000102158	MAGT1	magnesium transporter 1	-0.655753	6.31542	0.0252812
ENSG00000144895	EIF2A	eukaryotic translation initiation factor 2A	-0.740093	5.98324	0.0252812
ENSG00000165943	MOAP1	modulator of apoptosis 1	-0.904536	4.35052	0.0253402
ENSG00000089220	PEBP1	phosphatidylethanolamine binding protein 1	-1.05158	5.22671	0.0258316
ENSG00000109971	HSPA8	heat shock protein family A (Hsp70) member 8	-0.914595	8.86664	0.0259409
ENSG00000145592	RPL37	ribosomal protein L37	-1.68335	10.5588	0.0259409
ENSG00000075651	PLD1	phospholipase D1	0.958666	5.40873	0.026161
ENSG00000032444	PNPLA6	patatin like phospholipase domain containing 6	0.879239	5.87503	0.0263687
ENSG00000154723	ATP5PF	ATP synthase peripheral stalk subunit F6	-0.92419	5.30859	0.0265555
ENSG00000113448	PDE4D	phosphodiesterase 4D	1.41007	7.71599	0.0268689
ENSG00000171100	MTM1	myotubularin 1	0.727241	6.33721	0.0268689
ENSG00000156384	SFR1	SWI5 dependent homologous recombination repair protein 1	-0.979654	3.05561	0.0268689
ENSG00000065518	NDUFB4	NADH:ubiquinone oxidoreductase subunit B4	-1.02835	5.98465	0.0268689
ENSG00000147669	POLR2K	RNA polymerase II subunit K	-1.03949	4.70014	0.0268689
ENSG00000214194	SMIM30	small integral membrane protein 30	-1.1316	3.27776	0.0268689
ENSG00000173207	CKS1B	CDC28 protein kinase regulatory subunit 1B	-1.32091	2.29635	0.0268689
ENSG00000172809	RPL38	ribosomal protein L38	-1.57542	9.75498	0.0268689
ENSG00000134215	VAV3	vav guanine nucleotide exchange factor 3	0.851534	7.99774	0.0277983
ENSG00000150867	PIP4K2A	phosphatidylinositol-5-phosphate 4-kinase type 2 alpha	0.721381	8.90396	0.0277983
ENSG00000102317	RBM3	RNA binding motif protein 3	-0.904002	7.31965	0.0278342
ENSG00000168275	COA6	cytochrome c oxidase assembly factor 6	-1.03614	3.90876	0.0278342
ENSG00000168028	RPSA	ribosomal protein SA	-1.15772	8.38885	0.0278342
ENSG00000218739	CEBPZOS	CEBPZ opposite strand	-0.749938	4.42679	0.0284841
ENSG00000156976	EIF4A2	eukaryotic translation initiation factor 4A2	-0.771213	8.09685	0.0284841
ENSG00000035403	VCL	vinculin	0.800226	7.59939	0.0285612
ENSG00000109390	NDUFC1	NADH:ubiquinone oxidoreductase subunit C1	-0.951736	4.88628	0.0285612
ENSG00000244115	DNAJC25-GNG10	DNAJC25-GNG10 readthrough	1.95287	-0.215817	0.0287589
ENSG00000166441	RPL27A	ribosomal protein L27a	-1.30943	10.0594	0.0287589
ENSG00000243156	MICAL3	microtubule associated monooxygenase	1.25441	5.01688	0.0288022
ENSG00000175701	MTLN	mitoregulin	-1.49821	3.0517	0.0288022
ENSG00000168118	RAB4A	RAB4A. member RAS oncogene	0.629434	4.90407	0.0292585
ENSG00000197381	ADARB1	adenosine deaminase RNA specific B1	1.22752	5.53216	0.0294169
ENSG00000054282	SDCCAG8	serologically defined colon cancer antigen 8	0.88608	6.19339	0.0294602
ENSG00000183484	GPR132	G protein-coupled receptor 132	0.779873	5.39923	0.0294602
ENSG00000151233	GXYLT1	glucoside xylosyltransferase 1	0.560148	5.09876	0.0294602
ENSG00000182481	KPNA2	karyopherin subunit alpha 2	-1.06456	3.49434	0.0294602
ENSG00000169976	SF3B5	splicing factor 3b subunit 5	-1.19956	5.08008	0.0294602
ENSG00000187601	MAGEH1	MAGE family member H1	-1.21532	2.89392	0.0294602
ENSG00000213741	RPS29	ribosomal protein S29	-1.5679	9.91387	0.0294602
ENSG00000184924	PTRHD1	peptidyl-tRNA hydrolase domain containing 1	-1.41507	3.38165	0.0296558
ENSG00000162722	TRIM58	tripartite motif containing 58	1.94842	3.35757	0.0298805
ENSG00000198755	RPL10A	ribosomal protein L10a	-1.36697	8.73197	0.0298805
ENSG00000270170	NCBP2AS2	NCBP2 antisense 2 (head to head)	-1.14068	2.06876	0.0302364
ENSG00000164414	SLC35A1	solute carrier family 35 member A1	-1.00632	2.63229	0.0304263
ENSG00000151689	INPP1	inositol polyphosphate-1-phosphatase	1.1654	3.34086	0.0307662
ENSG00000165732	DDX21	DExD-box helicase 21	-0.766491	6.72641	0.0313044
ENSG00000130255	RPL36	ribosomal protein L36	-1.30544	8.8957	0.0314069
ENSG00000221983	UBA52	ubiquitin A-52 residue ribosomal protein fusion product 1	-1.32702	9.12321	0.0314069
ENSG00000143970	ASXL2	ASXL transcriptional regulator 2	0.631076	7.24367	0.0315229
ENSG00000064393	HIPK2	homeodomain interacting protein kinase 2	0.831988	7.24264	0.0316869
ENSG00000100427	MLC1	modulator of VRAC current 1	1.37448	3.68074	0.0317895
ENSG00000106789	CORO2A	coronin 2A	0.886376	4.36045	0.0317895
ENSG00000008018	PSMB1	proteasome 20S subunit beta 1	-0.632448	6.24698	0.0317895
ENSG00000196655	TRAPPC4	trafficking protein particle complex 4	-0.872614	4.39046	0.0317895
ENSG00000176209	SMIM19	small integral membrane protein 19	-0.908899	3.30944	0.0317895
ENSG00000119986	AVPI1	arginine vasopressin induced 1	-1.74087	0.69227	0.0317895
ENSG00000114902	SPCS1	signal peptidase complex subunit 1	-0.855085	5.41377	0.0317905
ENSG00000167515	TRAPPC2L	trafficking protein particle complex 2 like	-1.00468	3.90809	0.0317905
ENSG00000101445	PPP1R16B	protein phosphatase 1 regulatory subunit 16B	0.906996	6.19839	0.0318763
ENSG00000103319	EEF2K	eukaryotic elongation factor 2 kinase	0.886422	5.18177	0.031889
ENSG00000089157	RPLP0	ribosomal protein lateral stalk subunit P0	-1.03065	8.52417	0.031889
ENSG00000144468	RHBDD1	rhomboid domain containing 1	0.781326	5.91096	0.0319559
ENSG00000181163	NPM1	nucleophosmin 1	-0.999334	8.06673	0.0319559
ENSG00000198832	SELENOM	selenoprotein M	-1.44512	2.07212	0.0319559
ENSG00000278588	H2BC10	H2B clustered histone 10	-1.52259	4.57463	0.0319559
ENSG00000127124	HIVEP3	HIVEP zinc finger 3	0.980039	6.22201	0.0320596
ENSG00000101182	PSMA7	proteasome 20S subunit alpha 7	-0.762856	6.14518	0.0320596
ENSG00000116752	BCAS2	BCAS2 pre-mRNA processing factor	-0.842274	4.74464	0.0320596
ENSG00000156482	RPL30	ribosomal protein L30	-1.30602	9.85427	0.032073
ENSG00000120686	UFM1	ubiquitin fold modifier 1	-0.775008	6.21805	0.0320812
ENSG00000174917	MICOS13	mitochondrial contact site and cristae organizing system subunit 13	-1.20232	3.85016	0.0320812
ENSG00000119487	MAPKAP1	MAPK associated protein 1	0.668919	6.8799	0.0321557
ENSG00000139343	SNRPF	small nuclear ribonucleoprotein polypeptide F	-0.912924	4.63694	0.0321821
ENSG00000163534	FCRL1	Fc receptor like 1	1.73753	5.25968	0.0321913
ENSG00000273269	None	novel protein	1.96215	2.26803	0.0322663
ENSG00000146386	ABRACL	ABRA C-terminal like	-0.933469	5.9212	0.0322663
ENSG00000011114	BTBD7	BTB domain containing 7	0.663766	5.96642	0.032459
ENSG00000110700	RPS13	ribosomal protein S13	-1.23164	9.09941	0.032459
ENSG00000105697	HAMP	hepcidin antimicrobial peptide	-1.30181	0.881597	0.032459
ENSG00000144713	RPL32	ribosomal protein L32	-1.41777	9.49197	0.0325656
ENSG00000215421	ZNF407	zinc finger protein 407	0.929994	7.87106	0.032713
ENSG00000168003	SLC3A2	solute carrier family 3 member 2	-0.715262	5.14976	0.032713
ENSG00000113328	CCNG1	cyclin G1	-0.81592	5.54163	0.032713
ENSG00000183617	MRPL54	mitochondrial ribosomal protein L54	-1.25634	4.55127	0.032713
ENSG00000269237	None	novel protein	2.1336	2.94351	0.0330026
ENSG00000179583	CIITA	class II major histocompatibility complex transactivator	0.816112	6.68017	0.0330026
ENSG00000000003	TSPAN6	tetraspanin 6	-1.97657	-0.214716	0.0330026
ENSG00000103489	XYLT1	xylosyltransferase 1	1.08278	7.93183	0.0330055
ENSG00000171055	FEZ2	fasciculation and elongation protein zeta 2	0.563969	5.70203	0.0331646
ENSG00000144445	KANSL1L	KAT8 regulatory NSL complex subunit 1 like	0.720501	5.91147	0.0336405
ENSG00000118181	RPS25	ribosomal protein S25	-1.35213	10.05	0.0336405
ENSG00000110958	PTGES3	prostaglandin E synthase 3	-0.467481	6.85638	0.0337016
ENSG00000085365	SCAMP1	secretory carrier membrane protein 1	0.538845	5.72725	0.0344061
ENSG00000120802	TMPO	thymopoietin	-0.703423	7.11947	0.0344061
ENSG00000233822	H2BC15	H2B clustered histone 15	-0.973383	4.42589	0.0344061
ENSG00000040531	CTNS	cystinosin. lysosomal cystine transporter	0.675979	3.68296	0.0347461
ENSG00000147475	ERLIN2	ER lipid raft associated 2	-0.625287	5.13866	0.0348628
ENSG00000196456	ZNF775	zinc finger protein 775	1.21709	1.29494	0.0349103
ENSG00000204084	INPP5B	inositol polyphosphate-5-phosphatase B	0.655948	5.99994	0.0350729
ENSG00000281593	None	novel protein	0.58686	5.34515	0.0350729
ENSG00000171596	NMUR1	neuromedin U receptor 1	1.53368	3.54959	0.0353964
ENSG00000163449	TMEM169	transmembrane protein 169	0.908164	2.65973	0.0353964
ENSG00000090266	NDUFB2	NADH:ubiquinone oxidoreductase subunit B2	-0.904264	5.14918	0.0353964
ENSG00000166974	MAPRE2	microtubule associated protein RP/EB family member 2	0.531982	6.50484	0.0354114
ENSG00000164292	RHOBTB3	Rho related BTB domain containing 3	1.57569	3.69642	0.0355897
ENSG00000089280	FUS	FUS RNA binding protein	-0.580558	7.467	0.0355897
ENSG00000178982	EIF3K	eukaryotic translation initiation factor 3 subunit K	-0.906026	6.85564	0.0355897
ENSG00000075415	SLC25A3	solute carrier family 25 member 3	-0.699612	6.9945	0.0357475
ENSG00000164338	UTP15	UTP15 small subunit processome component	-0.783244	3.82316	0.0368377
ENSG00000184007	PTP4A2	protein tyrosine phosphatase 4A2	0.832151	5.26105	0.0368472
ENSG00000163406	SLC15A2	solute carrier family 24 member 3	0.941005	4.30857	0.0369474
ENSG00000143742	SRP9	signal recognition particle 9	-0.631511	6.6575	0.0370009
ENSG00000130433	CACNG6	calcium voltage-gated channel auxiliary subunit gamma 6	2.29122	1.34366	0.0377804
ENSG00000004864	SLC25A13	solute carrier family 25 member 13	0.773963	6.07299	0.0377804
ENSG00000013275	PSMC4	proteasome 26S subunit	-0.788135	5.07632	0.0377804
ENSG00000048162	NOP16	NOP16 nucleolar protein	-0.912679	2.96741	0.0377804
ENSG00000179218	CALR	calreticulin	-1.01118	7.44854	0.0377804
ENSG00000014914	MTMR11	myotubularin related protein 11	-1.32061	4.04399	0.0377804
ENSG00000163956	LRPAP1	LDL receptor related protein associated protein 1	0.749046	6.31291	0.038174
ENSG00000129235	TXNDC17	thioredoxin domain containing 17	-0.968783	4.6211	0.0383324
ENSG00000123737	EXOSC9	exosome component 9	-0.833213	4.54541	0.0394843
ENSG00000185305	ARL15	ADP ribosylation factor like GTPase 15	1.13598	8.12429	0.0396867
ENSG00000154237	LRRK1	leucine rich repeat kinase 1	0.844542	5.81974	0.0396867
ENSG00000112972	HMGCS1	3-hydroxy-3-methylglutaryl-CoA synthase 1	-0.566637	4.815	0.0396867
ENSG00000128272	ATF4	activating transcription factor 4	-0.843165	6.91087	0.0396867
ENSG00000179933	C14orf119	chromosome 14 open reading frame 119	-0.844576	5.22627	0.0396867
ENSG00000170791	CHCHD7	coiled-coil-helix-coiled-coil-helix domain containing 7	-0.794564	5.01807	0.0402085
ENSG00000185608	MRPL40	mitochondrial ribosomal protein L40	-0.995757	3.10821	0.0403358
ENSG00000150779	TIMM8B	translocase of inner mitochondrial membrane 8 homolog B	-1.04257	4.47464	0.0413572
ENSG00000106803	SEC61B	SEC61 translocon subunit beta	-0.993115	5.89603	0.0422716
ENSG00000119242	CCDC92	coiled-coil domain containing 92	0.897389	4.00078	0.0432739
ENSG00000040341	STAU2	staufen double-stranded RNA binding protein 2	0.715545	6.29783	0.0432739
ENSG00000173276	ZBTB21	zinc finger and BTB domain containing 21	-0.601343	4.48372	0.0432739
ENSG00000104671	DCTN6	dynactin subunit 6	-0.752676	2.74361	0.0432739
ENSG00000153130	SCOC	short coiled-coil protein	-0.797553	4.40386	0.0432739
ENSG00000106070	GRB10	growth factor receptor bound protein 10	1.47612	5.24914	0.0437013
ENSG00000101363	MANBAL	mannosidase beta like	0.758653	4.59514	0.0437013
ENSG00000160799	CCDC12	coiled-coil domain containing 12	0.624815	5.76322	0.0437902
ENSG00000198879	SFMBT2	Scm like with four mbt domains 2	1.17949	6.71328	0.0438866
ENSG00000185156	MFSD6L	major facilitator superfamily domain containing 6 like	1.98466	0.347843	0.0439277
ENSG00000255302	EID1	EP300 interacting inhibitor of differentiation 1	-0.902413	6.17953	0.0439277
ENSG00000140859	KIFC3	kinesin family member C3	1.11946	3.08569	0.0441737
ENSG00000083520	DIS3	DIS3 homolog. exosome endoribonuclease and 3'-5' exoribonuclease	-0.485173	5.80573	0.0443827
ENSG00000153064	BANK1	B cell scaffold protein with ankyrin repeats 1	1.28299	6.48313	0.0445875
ENSG00000011260	UTP18	UTP18 small subunit processome component	-0.594814	5.1196	0.0445875
ENSG00000137478	FCHSD2	FCH and double SH3 domains 2	0.885485	8.10262	0.0447364
ENSG00000214787	MS4A4E	membrane spanning 4-domains A4E	1.21069	4.5047	0.0450293
ENSG00000010626	LRRC23	leucine rich repeat containing 23	0.747608	2.89577	0.0450293
ENSG00000113734	BNIP1	BCL2 interacting protein 1	-0.867197	2.64783	0.0450293
ENSG00000143436	MRPL9	mitochondrial ribosomal protein L9	-0.869185	3.29916	0.0450293
ENSG00000119632	IFI27L2	interferon alpha inducible protein 27 like 2	-1.35159	4.05312	0.0450293
ENSG00000143641	GALNT2	polypeptide N-acetylgalactosaminyltransferase 2	0.633536	6.4272	0.0453769
ENSG00000074071	MRPS34	mitochondrial ribosomal protein S34	-0.909384	3.44841	0.0453769
ENSG00000139679	LPAR6	lysophosphatidic acid receptor 6	-0.994255	6.10921	0.0453769
ENSG00000122565	CBX3	chromobox 3	-0.69905	6.86499	0.0457217
ENSG00000196597	ZNF782	zinc finger protein 782	0.821051	4.24468	0.045741
ENSG00000276903	H2AC16	H2A clustered histone 16	-1.86161	3.49763	0.045741
ENSG00000289768	None	novel protein	1.40907	4.49867	0.0457639
ENSG00000137364	TPMT	thiopurine S-methyltransferase	-0.768522	4.5458	0.0459169
ENSG00000118292	C1orf54	chromosome 1 open reading frame 54	-1.0757	1.94487	0.0459169
ENSG00000118418	HMGN3	high mobility group nucleosomal binding domain 3	-0.714468	5.05862	0.0460489
ENSG00000109917	ZPR1	ZPR1 zinc finger	-0.748735	4.67645	0.0460489
ENSG00000242612	DECR2	2.4-dienoyl-CoA reductase 2	-1.32807	-0.148371	0.0460681
ENSG00000155115	GTF3C6	general transcription factor IIIC subunit 6	-0.875464	4.29949	0.0462391
ENSG00000008405	CRY1	cryptochrome circadian regulator 1	-0.705608	4.7281	0.0463298
ENSG00000196531	NACA	nascent polypeptide associated complex subunit alpha	-0.869601	7.64411	0.0463298
ENSG00000179698	WDR97	WD repeat domain 97	-1.21927	1.95701	0.0463298
ENSG00000184371	CSF1	colony stimulating factor 1	1.33212	4.28421	0.046692
ENSG00000186468	RPS23	ribosomal protein S23	-1.32537	9.89363	0.0471394
ENSG00000154040	CABYR	calcium binding tyrosine phosphorylation regulated	-1.34245	1.2012	0.0482223
ENSG00000196440	ARMCX4	armadillo repeat containing X-linked 4	0.86495	4.49636	0.0483131
ENSG00000144218	AFF3	AF4/FMR2 family member 3	1.32847	6.92358	0.0484434
ENSG00000150995	ITPR1	inositol 1.4.5-trisphosphate receptor type 1	0.711233	7.5168	0.0484434
ENSG00000100567	PSMA3	proteasome 20S subunit alpha 3	-0.74467	5.32249	0.0486182
ENSG00000228300	FAM174C	family with sequence similarity 174 member C	-0.981419	2.90729	0.0486182
ENSG00000144476	ACKR3	atypical chemokine receptor 3	1.02626	1.87464	0.0486235
ENSG00000164405	UQCRQ	ubiquinol-cytochrome c reductase complex III subunit VII	-1.13408	5.35785	0.0486235
ENSG00000167863	ATP5PD	ATP synthase peripheral stalk subunit d	-1.00624	5.92282	0.0486668
ENSG00000171631	P2RY6	pyrimidinergic receptor P2Y6	1.75514	2.0953	0.0494598
