# Supplementary material for: Peripheral Blood Gene Expression Profiling Reveals Molecular Pathways Associated with Cervical Artery Dissection
Source: Int J Mol Sci. 2024 May 10;25(10):5205. doi: 10.3390/ijms25105205 (PMC11121660; doi:10.3390/ijms25105205)
Supplement: Supplementary file 1 [file ijms-25-05205-s001.zip › Add. file S2. Functional annotation of DEGs.xlsx]

## Sheet: Table S2
Table S2: The results of DAVID functional annotation clustering for upregulated DEGs in CeAD patients.
Annotation Cluster 1		Enrichment Score: 44.26			Count	P_Value	FDR
	REACTOME_PATHWAY	GTP hydrolysis and joining of the 60S ribosomal subunit	RT		45	3.9E-46	2.8E-43
	REACTOME_PATHWAY	Formation of a pool of free 40S subunits	RT		43	2.8E-45	1.0E-42
	REACTOME_PATHWAY	L13a-mediated translational silencing of Ceruloplasmin expression	RT		44	9.3E-45	1.4E-42
	REACTOME_PATHWAY	Eukaryotic Translation Initiation	RT		45	9.5E-45	1.4E-42
	REACTOME_PATHWAY	Cap-dependent Translation Initiation	RT		45	9.5E-45	1.4E-42
	GOTERM_BP_ALL	cytoplasmic translation	RT		46	3.1E-44	1.1E-40
Annotation Cluster 2		Enrichment Score: 38.07			Count	P_Value	FDR
	REACTOME_PATHWAY	Eukaryotic Translation Termination	RT		40	3.4E-42	2.8E-40
	REACTOME_PATHWAY	Eukaryotic Translation Elongation	RT		40	3.4E-42	2.8E-40
	REACTOME_PATHWAY	Nonsense Mediated Decay (NMD) independent of the Exon Junction Complex (EJC)	RT		40	9.5E-42	6.9E-40
	REACTOME_PATHWAY	Viral mRNA Translation	RT		39	1.8E-41	1.1E-39
	REACTOME_PATHWAY	Peptide chain elongation	RT		39	1.8E-41	1.1E-39
	REACTOME_PATHWAY	Nonsense Mediated Decay (NMD) enhanced by the Exon Junction Complex (EJC)	RT		42	6.6E-41	3.4E-39
	REACTOME_PATHWAY	Nonsense-Mediated Decay (NMD)	RT		42	6.6E-41	3.4E-39
	REACTOME_PATHWAY	Selenocysteine synthesis	RT		39	1.4E-40	6.8E-39
	REACTOME_PATHWAY	Response of EIF2AK4 (GCN2) to amino acid deficiency	RT		40	1.7E-40	7.7E-39
	WIKIPATHWAYS	Cytoplasmic ribosomal proteins	RT		37	4.8E-39	1.3E-36
	REACTOME_PATHWAY	Influenza Viral RNA Transcription and Replication	RT		42	1.2E-37	5.0E-36
	REACTOME_PATHWAY	Selenoamino acid metabolism	RT		39	5.7E-36	1.9E-34
	REACTOME_PATHWAY	Cellular response to starvation	RT		40	3.5E-32	9.6E-31
	KEGG_PATHWAY	Coronavirus disease - COVID-19	RT		41	2.6E-26	2.0E-24
Annotation Cluster 3		Enrichment Score: 34.9			Count	P_Value	FDR
	REACTOME_PATHWAY	Major pathway of rRNA processing in the nucleolus and cytosol	RT		46	1.0E-36	3.8E-35
	REACTOME_PATHWAY	rRNA processing in the nucleus and cytosol	RT		46	1.3E-35	4.1E-34
	REACTOME_PATHWAY	rRNA processing	RT		46	1.4E-34	4.3E-33
Annotation Cluster 4		Enrichment Score: 24.72			Count	P_Value	FDR
	REACTOME_PATHWAY	Regulation of expression of SLITs and ROBOs	RT		46	3.0E-38	1.3E-36
	REACTOME_PATHWAY	Signaling by ROBO receptors	RT		46	3.1E-33	9.1E-32
	REACTOME_PATHWAY	Metabolism of amino acids and derivatives	RT		44	3.9E-21	8.9E-20
	REACTOME_PATHWAY	Axon guidance	RT		48	1.1E-17	2.3E-16
	REACTOME_PATHWAY	Nervous system development	RT		48	6.1E-17	1.2E-15
Annotation Cluster 5		Enrichment Score: 20.31			Count	P_Value	FDR
	GOTERM_BP_ALL	translation	RT		72	1.1E-22	1.2E-19
	GOTERM_BP_ALL	peptide biosynthetic process	RT		72	3.2E-22	2.7E-19
	GOTERM_BP_ALL	peptide metabolic process	RT		76	1.7E-21	9.7E-19
	GOTERM_BP_ALL	amide biosynthetic process	RT		72	1.8E-20	7.0E-18
	GOTERM_BP_ALL	cellular amide metabolic process	RT		77	2.6E-18	8.9E-16
Annotation Cluster 6		Enrichment Score: 16.6			Count	P_Value	FDR
	REACTOME_PATHWAY	Ribosomal scanning and start codon recognition	RT		20	1.8E-18	3.9E-17
	REACTOME_PATHWAY	Translation initiation complex formation	RT		19	4.3E-17	8.9E-16
	REACTOME_PATHWAY	Activation of the mRNA upon binding of the cap-binding complex and eIFs, and subsequent binding to 43S	RT		19	6.0E-17	1.2E-15
	REACTOME_PATHWAY	Formation of the ternary complex, and subsequently, the 43S complex	RT		18	8.8E-17	1.7E-15
Annotation Cluster 7		Enrichment Score: 10.82			Count	P_Value	FDR
	WIKIPATHWAYS	Electron transport chain OXPHOS system in mitochondria	RT		22	1.1E-15	1.5E-13
	REACTOME_PATHWAY	Respiratory electron transport, ATP synthesis by chemiosmotic coupling, and heat production by uncoupling proteins.	RT		21	7.5E-13	1.3E-11
	KEGG_PATHWAY	Oxidative phosphorylation	RT		21	3.0E-12	9.2E-11
	REACTOME_PATHWAY	The citric acid (TCA) cycle and respiratory electron transport	RT		21	4.2E-10	6.3E-9
	KEGG_PATHWAY	Thermogenesis	RT		23	2.0E-9	3.5E-8
	KEGG_PATHWAY	Diabetic cardiomyopathy	RT		21	6.0E-9	9.2E-8
Annotation Cluster 8		Enrichment Score: 10.18			Count	P_Value	FDR
	GOTERM_BP_ALL	cellular biosynthetic process	RT		158	1.7E-11	2.7E-9
	GOTERM_BP_ALL	organic substance biosynthetic process	RT		157	9.7E-11	9.8E-9
	GOTERM_BP_ALL	biosynthetic process	RT		158	1.7E-10	1.5E-8
Annotation Cluster 9		Enrichment Score: 9.31			Count	P_Value	FDR
	GOTERM_BP_ALL	oxidative phosphorylation	RT		17	2.5E-11	3.6E-9
	GOTERM_BP_ALL	ATP synthesis coupled electron transport	RT		16	2.9E-11	3.8E-9
	GOTERM_BP_ALL	mitochondrial ATP synthesis coupled electron transport	RT		16	2.9E-11	3.8E-9
	GOTERM_BP_ALL	respiratory electron transport chain	RT		16	5.5E-10	3.9E-8
	REACTOME_PATHWAY	Respiratory electron transport	RT		15	1.7E-8	2.4E-7
	GOTERM_BP_ALL	electron transport chain	RT		16	7.2E-8	3.3E-6
Annotation Cluster 10		Enrichment Score: 8.9			Count	P_Value	FDR
	REACTOME_PATHWAY	mRNA Splicing - Major Pathway	RT		23	1.6E-10	2.5E-9
	REACTOME_PATHWAY	mRNA Splicing	RT		23	3.3E-10	5.1E-9
	REACTOME_PATHWAY	Processing of Capped Intron-Containing Pre-mRNA	RT		25	2.7E-9	3.9E-8
	KEGG_PATHWAY	Spliceosome	RT		21	1.8E-8	2.2E-7
Annotation Cluster 11		Enrichment Score: 8.42			Count	P_Value	FDR
	GOTERM_BP_ALL	hydrogen transport	RT		21	1.2E-10	1.1E-8
	GOTERM_BP_ALL	proton transport	RT		21	1.2E-10	1.1E-8
	GOTERM_BP_ALL	hydrogen ion transmembrane transport	RT		20	1.3E-10	1.1E-8
	GOTERM_BP_ALL	monovalent inorganic cation transport	RT		23	1.2E-4	3.4E-3
Annotation Cluster 12		Enrichment Score: 8.14			Count	P_Value	FDR
	GOTERM_BP_ALL	ATP metabolic process	RT		26	5.5E-12	9.5E-10
	GOTERM_BP_ALL	purine ribonucleoside triphosphate metabolic process	RT		26	4.0E-11	5.0E-9
	GOTERM_BP_ALL	purine nucleoside triphosphate metabolic process	RT		26	5.5E-11	6.4E-9
	GOTERM_BP_ALL	ribonucleoside triphosphate metabolic process	RT		26	6.2E-11	7.1E-9
	GOTERM_BP_ALL	purine ribonucleoside monophosphate metabolic process	RT		26	8.9E-11	9.3E-9
	GOTERM_BP_ALL	purine nucleoside monophosphate metabolic process	RT		26	8.9E-11	9.3E-9
	GOTERM_BP_ALL	nucleoside triphosphate metabolic process	RT		26	1.8E-10	1.5E-8
	GOTERM_BP_ALL	ribonucleoside monophosphate metabolic process	RT		26	2.8E-10	2.3E-8
	GOTERM_BP_ALL	nucleoside monophosphate metabolic process	RT		26	6.7E-10	4.6E-8
	GOTERM_BP_ALL	purine ribonucleotide metabolic process	RT		27	8.6E-8	4.0E-6
	GOTERM_BP_ALL	purine nucleotide metabolic process	RT		27	1.5E-7	6.6E-6
	GOTERM_BP_ALL	ribonucleotide metabolic process	RT		27	1.8E-7	7.9E-6
	GOTERM_BP_ALL	ribose phosphate metabolic process	RT		27	3.4E-7	1.4E-5
	GOTERM_BP_ALL	purine-containing compound metabolic process	RT		27	5.8E-7	2.4E-5
	GOTERM_BP_ALL	nucleotide metabolic process	RT		27	9.4E-6	3.2E-4
	GOTERM_BP_ALL	nucleoside phosphate metabolic process	RT		27	1.2E-5	3.9E-4
	GOTERM_BP_ALL	nucleobase-containing small molecule metabolic process	RT		27	3.5E-5	1.1E-3
Annotation Cluster 13		Enrichment Score: 7.92			Count	P_Value	FDR
	GOTERM_BP_ALL	RNA splicing, via transesterification reactions with bulged adenosine as nucleophile	RT		23	1.1E-8	6.0E-7
	GOTERM_BP_ALL	mRNA splicing, via spliceosome	RT		23	1.1E-8	6.0E-7
	GOTERM_BP_ALL	RNA splicing, via transesterification reactions	RT		23	1.4E-8	7.1E-7
Annotation Cluster 14		Enrichment Score: 7.63			Count	P_Value	FDR
	GOTERM_BP_ALL	energy coupled proton transport, down electrochemical gradient	RT		16	3.3E-13	6.0E-11
	GOTERM_BP_ALL	ATP synthesis coupled proton transport	RT		16	3.3E-13	6.0E-11
	GOTERM_BP_ALL	ATP biosynthetic process	RT		16	1.0E-10	9.8E-9
	GOTERM_BP_ALL	purine ribonucleoside triphosphate biosynthetic process	RT		16	4.4E-10	3.3E-8
	GOTERM_BP_ALL	purine nucleoside triphosphate biosynthetic process	RT		16	4.9E-10	3.5E-8
	GOTERM_BP_ALL	ribonucleoside triphosphate biosynthetic process	RT		16	8.6E-10	5.8E-8
	GOTERM_BP_ALL	purine ribonucleoside monophosphate biosynthetic process	RT		16	1.6E-9	1.0E-7
	GOTERM_BP_ALL	purine nucleoside monophosphate biosynthetic process	RT		16	1.6E-9	1.0E-7
	GOTERM_BP_ALL	nucleoside triphosphate biosynthetic process	RT		16	3.0E-9	1.8E-7
	GOTERM_BP_ALL	ribonucleoside monophosphate biosynthetic process	RT		16	7.1E-9	4.0E-7
	GOTERM_BP_ALL	nucleoside monophosphate biosynthetic process	RT		16	1.4E-8	7.3E-7
	GOTERM_BP_ALL	purine ribonucleotide biosynthetic process	RT		16	5.9E-6	2.1E-4
	GOTERM_BP_ALL	purine nucleotide biosynthetic process	RT		16	9.0E-6	3.1E-4
	GOTERM_BP_ALL	ribonucleotide biosynthetic process	RT		16	1.2E-5	3.9E-4
	GOTERM_BP_ALL	purine-containing compound biosynthetic process	RT		16	1.5E-5	4.8E-4
	GOTERM_BP_ALL	ribose phosphate biosynthetic process	RT		16	1.6E-5	5.2E-4
	GOTERM_BP_ALL	nucleotide biosynthetic process	RT		16	1.2E-4	3.5E-3
	GOTERM_BP_ALL	nucleoside phosphate biosynthetic process	RT		16	1.3E-4	3.7E-3
Annotation Cluster 15		Enrichment Score: 5.79			Count	P_Value	FDR
	GOTERM_BP_ALL	nucleobase-containing compound metabolic process	RT		141	2.7E-7	1.1E-5
	GOTERM_BP_ALL	heterocycle metabolic process	RT		141	1.4E-6	5.6E-5
	GOTERM_BP_ALL	cellular aromatic compound metabolic process	RT		141	2.5E-6	9.6E-5
	GOTERM_BP_ALL	organic cyclic compound metabolic process	RT		143	7.1E-6	2.4E-4
Annotation Cluster 16		Enrichment Score: 5.18			Count	P_Value	FDR
	GOTERM_BP_ALL	chromatin assembly	RT		17	2.2E-6	8.4E-5
	GOTERM_BP_ALL	chromatin assembly or disassembly	RT		17	6.1E-6	2.1E-4
	GOTERM_BP_ALL	DNA packaging	RT		17	2.1E-5	6.7E-4
Annotation Cluster 17		Enrichment Score: 4.87			Count	P_Value	FDR
	REACTOME_PATHWAY	Regulation of mitotic cell cycle	RT		11	9.1E-6	1.1E-4
	REACTOME_PATHWAY	APC/C-mediated degradation of cell cycle proteins	RT		11	9.1E-6	1.1E-4
	REACTOME_PATHWAY	APC/C:Cdh1 mediated degradation of Cdc20 and other APC/C:Cdh1 targeted proteins in late mitosis/early G1	RT		10	1.4E-5	1.6E-4
	REACTOME_PATHWAY	APC/C:Cdc20 mediated degradation of mitotic proteins	RT		10	1.8E-5	2.0E-4
	REACTOME_PATHWAY	Activation of APC/C and APC/C:Cdc20 mediated degradation of mitotic proteins	RT		10	2.0E-5	2.2E-4
Annotation Cluster 18		Enrichment Score: 3.63			Count	P_Value	FDR
	REACTOME_PATHWAY	Positive epigenetic regulation of rRNA expression	RT		11	4.8E-5	4.7E-4
	REACTOME_PATHWAY	B-WICH complex positively regulates rRNA expression	RT		10	7.8E-5	7.2E-4
	REACTOME_PATHWAY	RNA Polymerase I Promoter Escape	RT		10	7.8E-5	7.2E-4
	REACTOME_PATHWAY	RNA Polymerase I Promoter Clearance	RT		10	3.4E-4	2.6E-3
	REACTOME_PATHWAY	RNA Polymerase I Transcription	RT		10	3.9E-4	2.9E-3
	REACTOME_PATHWAY	Epigenetic regulation of gene expression	RT		11	4.5E-3	1.8E-2
Annotation Cluster 19		Enrichment Score: 3.62			Count	P_Value	FDR
	REACTOME_PATHWAY	Estrogen-dependent gene expression	RT		14	9.2E-6	1.1E-4
	REACTOME_PATHWAY	ESR-mediated signaling	RT		14	5.4E-4	3.8E-3
	REACTOME_PATHWAY	Signaling by Nuclear Receptors	RT		15	2.8E-3	1.3E-2
Annotation Cluster 20		Enrichment Score: 3.13			Count	P_Value	FDR
	REACTOME_PATHWAY	Separation of Sister Chromatids	RT		13	4.5E-4	3.2E-3
	REACTOME_PATHWAY	Mitotic Anaphase	RT		14	9.3E-4	5.7E-3
	REACTOME_PATHWAY	Mitotic Metaphase and Anaphase	RT		14	9.6E-4	5.8E-3
Annotation Cluster 21		Enrichment Score: 3.09			Count	P_Value	FDR
	REACTOME_PATHWAY	HDACs deacetylate histones	RT		11	1.8E-5	2.0E-4
	REACTOME_PATHWAY	HCMV Late Events	RT		11	1.1E-4	9.8E-4
	REACTOME_PATHWAY	HATs acetylate histones	RT		12	1.3E-4	1.1E-3
	REACTOME_PATHWAY	HCMV Early Events	RT		11	3.9E-4	2.9E-3
	KEGG_PATHWAY	Systemic lupus erythematosus	RT		11	5.3E-4	5.4E-3
	REACTOME_PATHWAY	HCMV Infection	RT		11	1.4E-3	8.0E-3
	KEGG_PATHWAY	Alcoholism	RT		12	1.8E-3	1.7E-2
	KEGG_PATHWAY	Neutrophil extracellular trap formation	RT		12	2.0E-3	1.8E-2
	REACTOME_PATHWAY	Chromatin organization	RT		12	2.1E-2	5.9E-2
	REACTOME_PATHWAY	Chromatin modifying enzymes	RT		12	2.1E-2	5.9E-2
Annotation Cluster 22		Enrichment Score: 2.92			Count	P_Value	FDR
	REACTOME_PATHWAY	RUNX1 regulates transcription of genes involved in differentiation of HSCs	RT		13	1.1E-5	1.2E-4
	REACTOME_PATHWAY	Signaling by NOTCH	RT		14	9.3E-4	5.7E-3
	REACTOME_PATHWAY	TCF dependent signaling in response to WNT	RT		13	2.5E-3	1.2E-2
	REACTOME_PATHWAY	Transcriptional regulation by RUNX1	RT		13	2.9E-3	1.3E-2
	REACTOME_PATHWAY	Signaling by WNT	RT		13	3.5E-2	9.2E-2
Annotation Cluster 23		Enrichment Score: 2.76			Count	P_Value	FDR
	REACTOME_PATHWAY	HDR through Homologous Recombination (HRR) or Single Strand Annealing (SSA)	RT		10	1.4E-3	7.7E-3
	REACTOME_PATHWAY	Homology Directed Repair	RT		10	1.9E-3	9.6E-3
	REACTOME_PATHWAY	DNA Double-Strand Break Repair	RT		11	2.1E-3	1.0E-2
Annotation Cluster 24		Enrichment Score: 2.47			Count	P_Value	FDR
	GOTERM_BP_ALL	RNA catabolic process	RT		13	9.4E-5	2.9E-3
	GOTERM_BP_ALL	nucleobase-containing compound catabolic process	RT		14	2.0E-3	4.3E-2
	GOTERM_BP_ALL	heterocycle catabolic process	RT		14	6.7E-3	1.2E-1
	GOTERM_BP_ALL	cellular nitrogen compound catabolic process	RT		14	7.3E-3	1.3E-1
	GOTERM_BP_ALL	aromatic compound catabolic process	RT		14	9.2E-3	1.6E-1
	GOTERM_BP_ALL	organic cyclic compound catabolic process	RT		14	1.8E-2	2.7E-1
Annotation Cluster 25		Enrichment Score: 1.98			Count	P_Value	FDR
	GOTERM_BP_ALL	protein complex assembly	RT		31	8.1E-3	1.4E-1
	GOTERM_BP_ALL	protein complex biogenesis	RT		31	8.1E-3	1.4E-1
	GOTERM_BP_ALL	protein complex subunit organization	RT		33	1.8E-2	2.7E-1
Annotation Cluster 26		Enrichment Score: 1.86			Count	P_Value	FDR
	GOTERM_BP_ALL	inorganic cation transmembrane transport	RT		24	7.1E-3	1.3E-1
	GOTERM_BP_ALL	cation transmembrane transport	RT		25	1.7E-2	2.6E-1
	GOTERM_BP_ALL	inorganic ion transmembrane transport	RT		24	2.2E-2	3.2E-1
Annotation Cluster 27		Enrichment Score: 1.61			Count	P_Value	FDR
	GOTERM_BP_ALL	modification-dependent macromolecule catabolic process	RT		21	6.8E-3	1.2E-1
	GOTERM_BP_ALL	modification-dependent protein catabolic process	RT		19	2.3E-2	3.3E-1
	GOTERM_BP_ALL	cellular protein catabolic process	RT		21	3.8E-2	4.7E-1
	GOTERM_BP_ALL	proteolysis involved in cellular protein catabolic process	RT		19	6.3E-2	6.7E-1
Annotation Cluster 28		Enrichment Score: 1.52			Count	P_Value	FDR
	GOTERM_BP_ALL	nucleobase-containing compound biosynthetic process	RT		81	2.1E-2	3.1E-1
	GOTERM_BP_ALL	heterocycle biosynthetic process	RT		81	3.1E-2	4.1E-1
	GOTERM_BP_ALL	aromatic compound biosynthetic process	RT		81	3.3E-2	4.3E-1
	GOTERM_BP_ALL	organic cyclic compound biosynthetic process	RT		83	3.7E-2	4.6E-1
Annotation Cluster 29		Enrichment Score: 1.17			Count	P_Value	FDR
	GOTERM_BP_ALL	positive regulation of macromolecule biosynthetic process	RT		41	4.5E-2	5.2E-1
	GOTERM_BP_ALL	positive regulation of cellular biosynthetic process	RT		42	7.3E-2	7.1E-1
	GOTERM_BP_ALL	positive regulation of biosynthetic process	RT		42	9.1E-2	8.4E-1
Annotation Cluster 30		Enrichment Score: 1.12			Count	P_Value	FDR
	GOTERM_BP_ALL	negative regulation of apoptotic process	RT		22	5.9E-2	6.3E-1
	GOTERM_BP_ALL	negative regulation of programmed cell death	RT		22	7.5E-2	7.3E-1
	GOTERM_BP_ALL	negative regulation of cell death	RT		23	9.7E-2	8.6E-1

## Sheet: Table S3
Table S3: The results of DAVID functional annotation clustering for downregulated DEGs in CeAD patients
Annotation Cluster 1		Enrichment Score: 4.13			Count	P_Value	FDR
	GOTERM_BP_ALL	single organism signaling	RT		80	1.2e-05	0.013
	GOTERM_BP_ALL	signaling	RT		80	1.7e-05	0.014
	GOTERM_BP_ALL	cell communication	RT		79	4.4e-05	0.021
	GOTERM_BP_ALL	signal transduction	RT		72	0.00018	0.06
	GOTERM_BP_ALL	cellular response to stimulus	RT		82	0.0014	0.25
Annotation Cluster 2		Enrichment Score: 3.05			Count	P_Value	FDR
	GOTERM_BP_ALL	phospholipid metabolic process	RT		13	0.00018	0.06
	GOTERM_BP_ALL	glycerophospholipid metabolic process	RT		10	0.00083	0.18
	GOTERM_BP_ALL	glycerolipid metabolic process	RT		10	0.0047	0.42
Annotation Cluster 3		Enrichment Score: 2.89			Count	P_Value	FDR
	GOTERM_BP_ALL	regulation of cellular process	RT		115	0.00061	0.15
	GOTERM_BP_ALL	regulation of biological process	RT		119	0.0011	0.21
	GOTERM_BP_ALL	biological regulation	RT		122	0.0033	0.38
Annotation Cluster 4		Enrichment Score: 2.6			Count	P_Value	FDR
	GOTERM_BP_ALL	movement of cell or subcellular component	RT		34	0.00052	0.13
	GOTERM_BP_ALL	cell motility	RT		27	0.0029	0.34
	GOTERM_BP_ALL	localization of cell	RT		27	0.0029	0.34
	GOTERM_BP_ALL	cell migration	RT		24	0.0034	0.38
	GOTERM_BP_ALL	locomotion	RT		28	0.0072	0.52
Annotation Cluster 5		Enrichment Score: 2.36			Count	P_Value	FDR
	GOTERM_BP_ALL	regulation of intracellular signal transduction	RT		32	0.00015	0.06
	GOTERM_BP_ALL	regulation of cell communication	RT		44	0.0041	0.4
	GOTERM_BP_ALL	regulation of signaling	RT		44	0.0049	0.42
	GOTERM_BP_ALL	regulation of signal transduction	RT		39	0.0077	0.54
	GOTERM_BP_ALL	regulation of response to stimulus	RT		45	0.067	1
Annotation Cluster 6		Enrichment Score: 2.16			Count	P_Value	FDR
	GOTERM_BP_ALL	response to nitrogen compound	RT		20	0.0012	0.22
	GOTERM_BP_ALL	response to organonitrogen compound	RT		17	0.0036	0.39
	GOTERM_BP_ALL	response to oxygen-containing compound	RT		23	0.021	0.79
	GOTERM_BP_ALL	response to endogenous stimulus	RT		23	0.026	0.8
Annotation Cluster 7		Enrichment Score: 2			Count	P_Value	FDR
	GOTERM_BP_ALL	cell migration	RT		24	0.0034	0.38
	GOTERM_BP_ALL	regulation of cellular component movement	RT		19	0.0071	0.52
	GOTERM_BP_ALL	regulation of cell migration	RT		17	0.0098	0.56
	GOTERM_BP_ALL	regulation of cell motility	RT		17	0.016	0.75
	GOTERM_BP_ALL	regulation of locomotion	RT		17	0.026	0.8
Annotation Cluster 8		Enrichment Score: 1.76			Count	P_Value	FDR
	GOTERM_BP_ALL	regulation of phosphate metabolic process	RT		25	0.0061	0.48
	GOTERM_BP_ALL	regulation of phosphorus metabolic process	RT		25	0.0063	0.49
	GOTERM_BP_ALL	regulation of phosphorylation	RT		23	0.0068	0.52
	GOTERM_BP_ALL	positive regulation of phosphate metabolic process	RT		18	0.009	0.55
	GOTERM_BP_ALL	positive regulation of phosphorus metabolic process	RT		18	0.009	0.55
	GOTERM_BP_ALL	positive regulation of phosphorylation	RT		16	0.018	0.77
	GOTERM_BP_ALL	regulation of protein phosphorylation	RT		19	0.036	0.91
	GOTERM_BP_ALL	positive regulation of protein phosphorylation	RT		14	0.042	0.92
	GOTERM_BP_ALL	protein phosphorylation	RT		22	0.067	1
	GOTERM_BP_ALL	regulation of protein modification process	RT		22	0.072	1
Annotation Cluster 9		Enrichment Score: 1.74			Count	P_Value	FDR
	GOTERM_BP_ALL	cellular response to chemical stimulus	RT		40	0.0039	0.4
	GOTERM_BP_ALL	response to organic substance	RT		38	0.016	0.74
	GOTERM_BP_ALL	response to chemical	RT		49	0.032	0.88
	GOTERM_BP_ALL	cellular response to organic substance	RT		29	0.055	0.99
Annotation Cluster 10		Enrichment Score: 1.7			Count	P_Value	FDR
	GOTERM_BP_ALL	regulation of metabolic process	RT		75	0.0085	0.55
	GOTERM_BP_ALL	regulation of macromolecule metabolic process	RT		68	0.025	0.8
	GOTERM_BP_ALL	regulation of primary metabolic process	RT		67	0.027	0.82
	GOTERM_BP_ALL	regulation of cellular metabolic process	RT		68	0.029	0.85
Annotation Cluster 11		Enrichment Score: 1.48			Count	P_Value	FDR
	GOTERM_BP_ALL	positive regulation of metabolic process	RT		43	0.017	0.76
	GOTERM_BP_ALL	positive regulation of cellular metabolic process	RT		39	0.033	0.88
	GOTERM_BP_ALL	positive regulation of macromolecule metabolic process	RT		37	0.064	1
Annotation Cluster 12		Enrichment Score: 1.43			Count	P_Value	FDR
	GOTERM_BP_ALL	positive regulation of intracellular signal transduction	RT		17	0.019	0.78
	GOTERM_BP_ALL	positive regulation of cell communication	RT		24	0.032	0.88
	GOTERM_BP_ALL	positive regulation of signaling	RT		24	0.033	0.88
	GOTERM_BP_ALL	positive regulation of signal transduction	RT		20	0.092	1
Annotation Cluster 13		Enrichment Score: 1.39			Count	P_Value	FDR
	GOTERM_BP_ALL	inorganic cation transmembrane transport	RT		14	0.022	0.79
	GOTERM_BP_ALL	inorganic ion transmembrane transport	RT		15	0.022	0.79
	GOTERM_BP_ALL	cation transport	RT		17	0.04	0.92
	GOTERM_BP_ALL	cation transmembrane transport	RT		14	0.054	0.98
	GOTERM_BP_ALL	metal ion transport	RT		13	0.064	1
	GOTERM_BP_ALL	ion transport	RT		21	0.065	1
Annotation Cluster 14		Enrichment Score: 1.37			Count	P_Value	FDR
	GOTERM_BP_ALL	cell part morphogenesis	RT		12	0.02	0.79
	GOTERM_BP_ALL	cell morphogenesis involved in differentiation	RT		13	0.022	0.79
	GOTERM_BP_ALL	cell projection morphogenesis	RT		11	0.038	0.91
	GOTERM_BP_ALL	cell morphogenesis	RT		15	0.044	0.93
	GOTERM_BP_ALL	cell morphogenesis involved in neuron differentiation	RT		10	0.046	0.94
	GOTERM_BP_ALL	cellular component morphogenesis	RT		16	0.049	0.96
	GOTERM_BP_ALL	neuron projection morphogenesis	RT		10	0.072	1
	GOTERM_BP_ALL	neuron projection development	RT		13	0.093	1
Annotation Cluster 15		Enrichment Score: 1.32			Count	P_Value	FDR
	GOTERM_BP_ALL	negative regulation of cell death	RT		16	0.026	0.8
	GOTERM_BP_ALL	negative regulation of programmed cell death	RT		14	0.053	0.98
	GOTERM_BP_ALL	negative regulation of apoptotic process	RT		13	0.082	1
Annotation Cluster 16		Enrichment Score: 1.31			Count	P_Value	FDR
	GOTERM_BP_ALL	negative regulation of metabolic process	RT		38	0.03	0.88
	GOTERM_BP_ALL	negative regulation of cellular metabolic process	RT		34	0.059	1
	GOTERM_BP_ALL	negative regulation of macromolecule metabolic process	RT		34	0.067	1
Annotation Cluster 17		Enrichment Score: 1.24			Count	P_Value	FDR
	GOTERM_BP_ALL	single-multicellular organism process	RT		66	0.031	0.88
	GOTERM_BP_ALL	multicellular organism development	RT		56	0.035	0.91
	GOTERM_BP_ALL	multicellular organismal process	RT		76	0.046	0.94
	GOTERM_BP_ALL	single-organism developmental process	RT		63	0.068	1
	GOTERM_BP_ALL	anatomical structure development	RT		59	0.077	1
	GOTERM_BP_ALL	developmental process	RT		63	0.09	1
	GOTERM_BP_ALL	system development	RT		50	0.093	1
Annotation Cluster 18		Enrichment Score: 1.21			Count	P_Value	FDR
	GOTERM_BP_ALL	positive regulation of cell migration	RT		10	0.048	0.96
	GOTERM_BP_ALL	positive regulation of cell motility	RT		10	0.06	1
	GOTERM_BP_ALL	positive regulation of locomotion	RT		10	0.07	1
	GOTERM_BP_ALL	positive regulation of cellular component movement	RT		10	0.071	1
Annotation Cluster 19		Enrichment Score: 1.07			Count	P_Value	FDR
	GOTERM_BP_ALL	negative regulation of transcription, DNA-templated	RT		17	0.081	1
	GOTERM_BP_ALL	negative regulation of nucleic acid-templated transcription	RT		17	0.082	1
	GOTERM_BP_ALL	negative regulation of RNA biosynthetic process	RT		17	0.09	1

## Sheet: Table S4
Table S4: The results of DAVID tissue annotation clustering for DEGs in CeAD patients
Annotation Cluster 1		Enrichment Score: 14.59			Count	P_Value	FDR
	HPA_NORMAL_TISSUE_CELLTYPE	urinary bladder; urothelial cells	RT		290	6.6E-21	7.0E-19
	HPA_NORMAL_TISSUE_CELLTYPE	epididymis; glandular cells	RT		287	8.8E-19	3.2E-17
	HPA_NORMAL_TISSUE_CELLTYPE	endometrium 1; glandular cells	RT		275	8.9E-19	3.2E-17
	HPA_NORMAL_TISSUE_CELLTYPE	stomach 2; glandular cells	RT		291	1.5E-17	3.6E-16
	HPA_NORMAL_TISSUE_CELLTYPE	prostate; glandular cells	RT		269	1.7E-17	3.6E-16
	HPA_NORMAL_TISSUE_CELLTYPE	appendix; glandular cells	RT		269	2.3E-16	4.2E-15
	HPA_NORMAL_TISSUE_CELLTYPE	breast; glandular cells	RT		270	3.2E-16	4.9E-15
	HPA_NORMAL_TISSUE_CELLTYPE	esophagus; squamous epithelial cells	RT		266	6.3E-16	8.4E-15
	HPA_NORMAL_TISSUE_CELLTYPE	tonsil; squamous epithelial cells	RT		265	9.2E-16	1.1E-14
	HPA_NORMAL_TISSUE_CELLTYPE	colon; glandular cells	RT		273	1.7E-15	1.8E-14
	HPA_NORMAL_TISSUE_CELLTYPE	duodenum; glandular cells	RT		275	3.4E-15	3.3E-14
	HPA_NORMAL_TISSUE_CELLTYPE	stomach 1; glandular cells	RT		287	9.9E-15	8.1E-14
	HPA_NORMAL_TISSUE_CELLTYPE	pancreas; exocrine glandular cells	RT		268	6.4E-14	4.6E-13
	HPA_NORMAL_TISSUE_CELLTYPE	thyroid gland; glandular cells	RT		272	1.3E-13	8.0E-13
	HPA_NORMAL_TISSUE_CELLTYPE	rectum; glandular cells	RT		270	2.1E-13	1.2E-12
	HPA_NORMAL_TISSUE_CELLTYPE	gallbladder; glandular cells	RT		284	2.7E-13	1.5E-12
	HPA_NORMAL_TISSUE_CELLTYPE	small intestine; glandular cells	RT		270	2.9E-13	1.6E-12
	HPA_NORMAL_TISSUE_CELLTYPE	seminal vesicle; glandular cells	RT		263	5.1E-13	2.4E-12
	HPA_NORMAL_TISSUE_CELLTYPE	endometrium 2; glandular cells	RT		260	7.1E-13	3.2E-12
	HPA_NORMAL_TISSUE_CELLTYPE	adrenal gland; glandular cells	RT		277	8.4E-13	3.6E-12
	HPA_NORMAL_TISSUE_CELLTYPE	salivary gland; glandular cells	RT		263	3.1E-12	1.1E-11
Annotation Cluster 2		Enrichment Score: 14.14			Count	P_Value	FDR
	HPA_NORMAL_TISSUE_CELLTYPE	esophagus; squamous epithelial cells	RT		266	6.3E-16	8.4E-15
	HPA_NORMAL_TISSUE_CELLTYPE	oral mucosa; squamous epithelial cells	RT		253	5.6E-15	5.0E-14
	HPA_NORMAL_TISSUE_CELLTYPE	vagina; squamous epithelial cells	RT		243	1.1E-13	7.2E-13
Annotation Cluster 3		Enrichment Score: 10.69			Count	P_Value	FDR
	HPA_NORMAL_TISSUE_CELLTYPE	cerebral cortex; neuronal cells	RT		259	1.5E-12	5.8E-12
	HPA_NORMAL_TISSUE_CELLTYPE	hippocampus; neuronal cells	RT		244	9.7E-12	3.4E-11
	HPA_NORMAL_TISSUE_CELLTYPE	caudate; neuronal cells	RT		237	6.0E-10	1.5E-9
Annotation Cluster 4		Enrichment Score: 8.46			Count	P_Value	FDR
	HPA_NORMAL_TISSUE_CELLTYPE	nasopharynx; respiratory epithelial cells	RT		227	4.7E-10	1.2E-9
	HPA_NORMAL_TISSUE_CELLTYPE	fallopian tube; glandular cells	RT		223	5.4E-9	1.2E-8
	HPA_NORMAL_TISSUE_CELLTYPE	bronchus; respiratory epithelial cells	RT		226	1.6E-8	3.3E-8
Annotation Cluster 5		Enrichment Score: 5.77			Count	P_Value	FDR
	HPA_NORMAL_TISSUE_CELLTYPE	skin 1; cells in spinous layer	RT		52	2.7E-8	5.5E-8
	HPA_NORMAL_TISSUE_CELLTYPE	skin 1; cells in basal layer	RT		56	8.5E-8	1.6E-7
	HPA_NORMAL_TISSUE_CELLTYPE	skin 2; lymphocytes	RT		52	1.5E-7	2.8E-7
	HPA_NORMAL_TISSUE_CELLTYPE	skin 1; cells in granular layer	RT		48	1.6E-7	2.8E-7
	HPA_NORMAL_TISSUE_CELLTYPE	skin 2; fibrohistiocytic cells	RT		60	3.9E-7	6.6E-7
	HPA_NORMAL_TISSUE_CELLTYPE	skin 2; cells in spinous layer	RT		53	8.0E-7	1.3E-6
	HPA_NORMAL_TISSUE_CELLTYPE	skin 1; langerhans cells	RT		46	1.2E-6	1.9E-6
	HPA_NORMAL_TISSUE_CELLTYPE	skin 2; cells in granular layer	RT		45	3.3E-6	4.8E-6
	HPA_NORMAL_TISSUE_CELLTYPE	skin 2; melanocytes	RT		45	3.9E-6	5.7E-6
	HPA_NORMAL_TISSUE_CELLTYPE	skin 1; lymphocytes	RT		44	6.2E-6	9.0E-6
	HPA_NORMAL_TISSUE_CELLTYPE	skin 2; cells in basal layer	RT		54	6.8E-6	9.5E-6
	HPA_NORMAL_TISSUE_CELLTYPE	skin 1; fibrohistiocytic cells	RT		50	1.4E-5	1.9E-5
	HPA_NORMAL_TISSUE_CELLTYPE	skin 2; endothelial cells	RT		50	1.5E-5	2.0E-5
	HPA_NORMAL_TISSUE_CELLTYPE	skin 2; langerhans cells	RT		45	3.4E-5	4.5E-5
	HPA_NORMAL_TISSUE_CELLTYPE	skin 1; endothelial cells	RT		47	3.5E-5	4.5E-5
Annotation Cluster 6		Enrichment Score: 1.61			Count	P_Value	FDR
	HPA_NORMAL_TISSUE_CELLTYPE	kidney; proximal tubules (cell body)	RT		34	9.8E-3	1.0E-2
	HPA_NORMAL_TISSUE_CELLTYPE	kidney; distal tubules	RT		32	1.8E-2	1.8E-2
	HPA_NORMAL_TISSUE_CELLTYPE	kidney; collecting ducts	RT		25	8.4E-2	8.4E-2
Annotation Cluster 7		Enrichment Score: 0.39			Count	P_Value	FDR
	HPA_NORMAL_TISSUE_CELLTYPE	colon; mucosal lymphoid cells	RT		19	2.5E-1	2.5E-1
	HPA_NORMAL_TISSUE_CELLTYPE	rectum; mucosal lymphoid cells	RT		19	3.5E-1	3.5E-1
	HPA_NORMAL_TISSUE_CELLTYPE	small intestine; enterocytes	RT		15	8.1E-1	8.1E-1
Annotation Cluster 8		Enrichment Score: 0.23			Count	P_Value	FDR
	HPA_NORMAL_TISSUE_CELLTYPE	appendix; germinal center cells	RT		14	8.3E-2	8.3E-2
	HPA_NORMAL_TISSUE_CELLTYPE	duodenum; goblet cells	RT		14	4.2E-1	4.2E-1
	HPA_NORMAL_TISSUE_CELLTYPE	duodenum; paneth cells	RT		10	4.2E-1	4.2E-1
	HPA_NORMAL_TISSUE_CELLTYPE	small intestine; goblet cells	RT		14	4.4E-1	4.4E-1
	HPA_NORMAL_TISSUE_CELLTYPE	appendix; enterocytes	RT		16	4.5E-1	4.5E-1
	HPA_NORMAL_TISSUE_CELLTYPE	duodenum; endocrine cells	RT		15	6.2E-1	6.2E-1
	HPA_NORMAL_TISSUE_CELLTYPE	appendix; goblet cells	RT		11	7.1E-1	7.1E-1
	HPA_NORMAL_TISSUE_CELLTYPE	appendix; endocrine cells	RT		12	7.1E-1	7.1E-1
	HPA_NORMAL_TISSUE_CELLTYPE	small intestine; endocrine cells	RT		14	7.2E-1	7.2E-1
	HPA_NORMAL_TISSUE_CELLTYPE	duodenum; enterocytes	RT		15	7.3E-1	7.3E-1
	HPA_NORMAL_TISSUE_CELLTYPE	colon; enterocytes	RT		14	7.4E-1	7.4E-1
	HPA_NORMAL_TISSUE_CELLTYPE	colon; endocrine cells	RT		12	7.8E-1	7.8E-1
	HPA_NORMAL_TISSUE_CELLTYPE	colon; goblet cells	RT		11	7.9E-1	7.9E-1
	HPA_NORMAL_TISSUE_CELLTYPE	small intestine; enterocytes	RT		15	8.1E-1	8.1E-1
	HPA_NORMAL_TISSUE_CELLTYPE	rectum; enterocytes	RT		13	8.4E-1	8.4E-1
	HPA_NORMAL_TISSUE_CELLTYPE	rectum; goblet cells	RT		10	8.6E-1	8.6E-1
	HPA_NORMAL_TISSUE_CELLTYPE	rectum; endocrine cells	RT		11	8.7E-1	8.7E-1
Annotation Cluster 9		Enrichment Score: 0.01			Count	P_Value	FDR
	HPA_NORMAL_TISSUE_CELLTYPE	colon; enterocytes - Microvilli	RT		4	9.6E-1	9.6E-1
	HPA_NORMAL_TISSUE_CELLTYPE	rectum; enterocytes - Microvilli	RT		3	9.8E-1	9.8E-1
	HPA_NORMAL_TISSUE_CELLTYPE	small intestine; enterocytes - Microvilli	RT		4	9.9E-1	9.9E-1
