# Supplementary material for: Peripheral Blood Gene Expression Profiling Reveals Molecular Pathways Associated with Cervical Artery Dissection
Source: Int J Mol Sci. 2024 May 10;25(10):5205. doi: 10.3390/ijms25105205 (PMC11121660; doi:10.3390/ijms25105205)
Supplement: Supplementary file 1 [file ijms-25-05205-s001.zip › Add. file S3. DisGeNET GDAs for DEGs.xlsx]

## Sheet: Table S5
Table S5: DisGeNET gene‒disease associations for DEGs in CeAD patients
Gene	Disease	Type	Disease_Class	Semantic_Type	N_genes_d	N_SNPs_d	Score_gda	First_Ref	Last_Ref
ABO	Stress, Psychological	disease	Behavior and Behavior Mechanisms	Mental or Behavioral Dysfunction	199	24	0.01	1992.0	1992.0
ABO	NEUROTICISM	disease	Behavior and Behavior Mechanisms	Mental or Behavioral Dysfunction	141	54	0.01	1980.0	1980.0
ABO	Coronary Artery Disease	disease	Cardiovascular Diseases	Disease or Syndrome	1708	1577	0.5	2010.0	2019.0
ABO	Coronary Arteriosclerosis	disease	Cardiovascular Diseases	Disease or Syndrome	1282	440	0.4	2010.0	2019.0
ABO	Coronary heart disease	disease	Cardiovascular Diseases	Disease or Syndrome	1576	1178	0.2	1980.0	2019.0
ABO	Deep Vein Thrombosis	disease	Cardiovascular Diseases	Disease or Syndrome	230	93	0.12	1999.0	2018.0
ABO	Arteriosclerosis	disease	Cardiovascular Diseases	Disease or Syndrome	2006	267	0.05	1976.0	2017.0
ABO	Atherosclerosis	disease	Cardiovascular Diseases	Disease or Syndrome	2044	281	0.05	1976.0	2017.0
ABO	Aortitis	disease	Cardiovascular Diseases	Disease or Syndrome	15	0	0.01	2017.0	2017.0
ABO	Hypertrophic Cardiomyopathy	disease	Cardiovascular Diseases	Disease or Syndrome	560	635	0.01	2018.0	2018.0
ABO	Heart failure	disease	Cardiovascular Diseases	Disease or Syndrome	1499	201	0.01	2018.0	2018.0
ABO	Congestive heart failure	disease	Cardiovascular Diseases	Disease or Syndrome	1760	165	0.01	2018.0	2018.0
ABO	Mitral Valve Prolapse Syndrome	disease	Cardiovascular Diseases	Disease or Syndrome	111	29	0.01	1979.0	1979.0
ABO	Essential Hypertension	disease	Cardiovascular Diseases	Disease or Syndrome	445	293	0.01	2014.0	2014.0
ABO	Myocardial Ischemia	disease	Cardiovascular Diseases	Disease or Syndrome	756	103	0.01	2010.0	2010.0
ABO	Aortic Aneurysm, Abdominal	disease	Cardiovascular Diseases	Disease or Syndrome	586	90	0.01	1984.0	1984.0
ABO	Chronic heart failure	disease	Cardiovascular Diseases	Disease or Syndrome	223	11	0.01	2018.0	2018.0
ABO	Acute Coronary Syndrome	disease	Cardiovascular Diseases	Disease or Syndrome	440	139	0.01	2015.0	2015.0
ABO	Cardiomyopathy, Familial Idiopathic	disease	Cardiovascular Diseases	Disease or Syndrome	773	243	0.01	2010.0	2010.0
ABO	Alcoholic Intoxication, Chronic	disease	Chemically-Induced Disorders; Mental Disorders	Mental or Behavioral Dysfunction	577	441	0.32	1988.0	1990.0
ABO	Alcohol abuse	disease	Chemically-Induced Disorders; Mental Disorders	Mental or Behavioral Dysfunction	156	24	0.31	1990.0	1990.0
ABO	Familial Mediterranean Fever	disease	Congenital, Hereditary, and Neonatal Diseases and Abnormalities	Disease or Syndrome	133	82	0.01	2018.0	2018.0
ABO	Waardenburg Syndrome Type 1	disease	Congenital, Hereditary, and Neonatal Diseases and Abnormalities	Disease or Syndrome	16	46	0.01	1994.0	1994.0
ABO	Waardenburg Syndrome	disease	Congenital, Hereditary, and Neonatal Diseases and Abnormalities	Disease or Syndrome	21	8	0.01	1994.0	1994.0
ABO	Hirschsprung Disease	disease	Congenital, Hereditary, and Neonatal Diseases and Abnormalities; Digestive System Diseases	Disease or Syndrome	384	162	0.01	1994.0	1994.0
ABO	Congenital glucose-galactose malabsorption	disease	Congenital, Hereditary, and Neonatal Diseases and Abnormalities; Digestive System Diseases; Nutritional and Metabolic Diseases	Disease or Syndrome; Congenital Abnormality	19	12	0.01	1980.0	1980.0
ABO	Cystic Fibrosis	disease	Congenital, Hereditary, and Neonatal Diseases and Abnormalities; Digestive System Diseases; Respiratory Tract Diseases	Disease or Syndrome	852	704	0.01	2009.0	2009.0
ABO	Retinitis Pigmentosa	disease	Congenital, Hereditary, and Neonatal Diseases and Abnormalities; Eye Diseases	Disease or Syndrome	546	541	0.01	1987.0	1987.0
ABO	ANOPHTHALMIA AND PULMONARY HYPOPLASIA	disease	Congenital, Hereditary, and Neonatal Diseases and Abnormalities; Eye Diseases; Respiratory Tract Diseases	Disease or Syndrome	1410	80	0.02	2014.0	2017.0
ABO	Erythroblastosis, Fetal	disease	Congenital, Hereditary, and Neonatal Diseases and Abnormalities; Female Urogenital Diseases and Pregnancy Complications; Immune System Diseases; Hemic and Lymphatic Diseases	Disease or Syndrome	16	1	0.03	1979.0	2007.0
ABO	Hemolytic disease of fetus OR newborn due to ABO immunization	disease	Congenital, Hereditary, and Neonatal Diseases and Abnormalities; Female Urogenital Diseases and Pregnancy Complications; Immune System Diseases; Hemic and Lymphatic Diseases	Disease or Syndrome	2	1	0.03	1983.0	2019.0
ABO	Hemolytic disorder	disease	Congenital, Hereditary, and Neonatal Diseases and Abnormalities; Female Urogenital Diseases and Pregnancy Complications; Immune System Diseases; Hemic and Lymphatic Diseases	Disease or Syndrome	15	0	0.01	2019.0	2019.0
ABO	Androgen-Insensitivity Syndrome	disease	Congenital, Hereditary, and Neonatal Diseases and Abnormalities; Female Urogenital Diseases and Pregnancy Complications; Male Urogenital Diseases; Endocrine System Diseases	Disease or Syndrome	247	176	0.01	2019.0	2019.0
ABO	Sickle Cell Trait	disease	Congenital, Hereditary, and Neonatal Diseases and Abnormalities; Hemic and Lymphatic Diseases	Disease or Syndrome	75	16	0.04	2006.0	2016.0
ABO	Anemia, Sickle Cell	disease	Congenital, Hereditary, and Neonatal Diseases and Abnormalities; Hemic and Lymphatic Diseases	Disease or Syndrome	434	138	0.03	2009.0	2019.0
ABO	Hemophilia A	disease	Congenital, Hereditary, and Neonatal Diseases and Abnormalities; Hemic and Lymphatic Diseases	Disease or Syndrome	143	295	0.03	1988.0	2017.0
ABO	von Willebrand Disease	disease	Congenital, Hereditary, and Neonatal Diseases and Abnormalities; Hemic and Lymphatic Diseases	Disease or Syndrome	62	78	0.03	2008.0	2018.0
ABO	von Willebrand Disease, Type 1	disease	Congenital, Hereditary, and Neonatal Diseases and Abnormalities; Hemic and Lymphatic Diseases	Disease or Syndrome	39	26	0.02	2005.0	2006.0
ABO	Severe hereditary factor VIII deficiency disease	disease	Congenital, Hereditary, and Neonatal Diseases and Abnormalities; Hemic and Lymphatic Diseases	Disease or Syndrome	37	15	0.01	2018.0	2018.0
ABO	Factor V Leiden mutation	disease	Congenital, Hereditary, and Neonatal Diseases and Abnormalities; Hemic and Lymphatic Diseases	Disease or Syndrome	86	46	0.01	2006.0	2006.0
ABO	Neonatal Alloimmune Thrombocytopenia	disease	Congenital, Hereditary, and Neonatal Diseases and Abnormalities; Hemic and Lymphatic Diseases	Disease or Syndrome	29	1	0.01	2019.0	2019.0
ABO	Sickle Cell-SS Disease	disease	Congenital, Hereditary, and Neonatal Diseases and Abnormalities; Hemic and Lymphatic Diseases	Disease or Syndrome	62	2	0.01	2012.0	2012.0
ABO	MAJOR AFFECTIVE DISORDER 2	disease	Congenital, Hereditary, and Neonatal Diseases and Abnormalities; Mental Disorders	Mental or Behavioral Dysfunction	185	34	0.01	1994.0	1994.0
ABO	Vertical Talus	disease	Congenital, Hereditary, and Neonatal Diseases and Abnormalities; Musculoskeletal Diseases	Congenital Abnormality	69	20	0.01	2018.0	2018.0
ABO	TARSAL-CARPAL COALITION SYNDROME	disease	Congenital, Hereditary, and Neonatal Diseases and Abnormalities; Musculoskeletal Diseases	Disease or Syndrome	261	13	0.01	2005.0	2005.0
ABO	Multiple Endocrine Neoplasia Type 1	disease	Congenital, Hereditary, and Neonatal Diseases and Abnormalities; Neoplasms; Endocrine System Diseases	Neoplastic Process	145	156	0.01	2013.0	2013.0
ABO	Multiple Endocrine Neoplasia Type 2a	disease	Congenital, Hereditary, and Neonatal Diseases and Abnormalities; Neoplasms; Endocrine System Diseases	Neoplastic Process	69	44	0.01	1986.0	1986.0
ABO	Multiple endocrine neoplasia Type 2	disease	Congenital, Hereditary, and Neonatal Diseases and Abnormalities; Neoplasms; Endocrine System Diseases	Neoplastic Process	56	38	0.01	1986.0	1986.0
ABO	Tuberous Sclerosis	disease	Congenital, Hereditary, and Neonatal Diseases and Abnormalities; Neoplasms; Nervous System Diseases	Neoplastic Process	289	55	0.02	1989.0	1989.0
ABO	Anencephaly	disease	Congenital, Hereditary, and Neonatal Diseases and Abnormalities; Nervous System Diseases	Congenital Abnormality	59	10	0.01	1980.0	1980.0
ABO	Spina Bifida	disease	Congenital, Hereditary, and Neonatal Diseases and Abnormalities; Nervous System Diseases	Congenital Abnormality	179	61	0.01	1980.0	1980.0
ABO	Gilbert Disease (disorder)	disease	Congenital, Hereditary, and Neonatal Diseases and Abnormalities; Nutritional and Metabolic Diseases	Disease or Syndrome	40	29	0.01	2000.0	2000.0
ABO	Hypercholesterolemia, Familial	disease	Congenital, Hereditary, and Neonatal Diseases and Abnormalities; Nutritional and Metabolic Diseases	Disease or Syndrome	203	1423	0.01	2019.0	2019.0
ABO	Hyperlipoproteinemia Type IIa	disease	Congenital, Hereditary, and Neonatal Diseases and Abnormalities; Nutritional and Metabolic Diseases	Disease or Syndrome	201	661	0.01	2019.0	2019.0
ABO	Deficiency of glucose-6-phosphate dehydrogenase	disease	Congenital, Hereditary, and Neonatal Diseases and Abnormalities; Nutritional and Metabolic Diseases; Hemic and Lymphatic Diseases	Disease or Syndrome	75	20	0.05	1980.0	2015.0
ABO	Piebaldism	disease	Congenital, Hereditary, and Neonatal Diseases and Abnormalities; Nutritional and Metabolic Diseases; Skin and Connective Tissue Diseases	Congenital Abnormality	33	18	0.01	1994.0	1994.0
ABO	Acute Chest Syndrome	disease	Congenital, Hereditary, and Neonatal Diseases and Abnormalities; Respiratory Tract Diseases; Hemic and Lymphatic Diseases	Disease or Syndrome	405	135	0.02	2013.0	2015.0
ABO	Papillon-Lefevre Disease	disease	Congenital, Hereditary, and Neonatal Diseases and Abnormalities; Skin and Connective Tissue Diseases	Disease or Syndrome	29	19	0.05	2015.0	2020.0
ABO	Dermatitis, Atopic	disease	Congenital, Hereditary, and Neonatal Diseases and Abnormalities; Skin and Connective Tissue Diseases; Immune System Diseases	Disease or Syndrome	751	232	0.01	1987.0	1987.0
ABO	Angioedemas, Hereditary	disease	Congenital, Hereditary, and Neonatal Diseases and Abnormalities; Skin and Connective Tissue Diseases; Immune System Diseases; Cardiovascular Diseases	Disease or Syndrome	54	7	0.01	1978.0	1978.0
ABO	Tricho-dento-osseous syndrome (disorder)	disease	Congenital, Hereditary, and Neonatal Diseases and Abnormalities; Skin and Connective Tissue Diseases; Musculoskeletal Diseases; Stomatognathic Diseases	Disease or Syndrome	8	5	0.02	1997.0	1998.0
ABO	Duodenal Ulcer	disease	Digestive System Diseases	Disease or Syndrome	102	33	0.43	1979.0	2013.0
ABO	Curling Ulcer	disease	Digestive System Diseases	Disease or Syndrome	12	0	0.3	2012.0	2012.0
ABO	Diverticular Bleeding	disease	Digestive System Diseases	Disease or Syndrome	13	0	0.3	2018.0	2018.0
ABO	Peptic Ulcer	disease	Digestive System Diseases	Disease or Syndrome	150	25	0.04	1987.0	2018.0
ABO	Crohn Disease	disease	Digestive System Diseases	Disease or Syndrome	1382	1147	0.02	2014.0	2020.0
ABO	Gastritis, Atrophic	disease	Digestive System Diseases	Disease or Syndrome	203	61	0.02	2003.0	2019.0
ABO	Pancreatitis, Chronic	disease	Digestive System Diseases	Disease or Syndrome	379	56	0.02	2011.0	2018.0
ABO	Hereditary pancreatitis	disease	Digestive System Diseases	Disease or Syndrome	158	108	0.01	2011.0	2011.0
ABO	Acute gastroenteritis	disease	Digestive System Diseases	Disease or Syndrome	36	1	0.01	2008.0	2008.0
ABO	Non-alcoholic Fatty Liver Disease	disease	Digestive System Diseases	Disease or Syndrome	1058	222	0.01	2019.0	2019.0
ABO	Necrotizing enterocolitis in fetus OR newborn	disease	Digestive System Diseases	Disease or Syndrome	210	26	0.01	2019.0	2019.0
ABO	Cholestasis, progressive familial intrahepatic 1	disease	Digestive System Diseases	Disease or Syndrome	38	19	0.01	2018.0	2018.0
ABO	Hepatitis B	disease	Digestive System Diseases; Infections	Disease or Syndrome	1449	519	0.06	1982.0	2018.0
ABO	Hepatitis C	disease	Digestive System Diseases; Infections	Disease or Syndrome	1768	347	0.03	2013.0	2019.0
ABO	Viral gastroenteritis due to Rotavirus	disease	Digestive System Diseases; Infections	Disease or Syndrome	7	0	0.01	2019.0	2019.0
ABO	Stomach Carcinoma	disease	Digestive System Diseases; Neoplasms	Neoplastic Process	3720	652	0.2	1987.0	2019.0
ABO	Malignant neoplasm of stomach	disease	Digestive System Diseases; Neoplasms	Neoplastic Process	3806	615	0.1	1995.0	2019.0
ABO	Liver carcinoma	disease	Digestive System Diseases; Neoplasms	Neoplastic Process	5725	942	0.1	1991.0	2019.0
ABO	Squamous cell carcinoma of esophagus	disease	Digestive System Diseases; Neoplasms	Neoplastic Process	2053	329	0.04	2014.0	2018.0
ABO	Esophageal carcinoma	disease	Digestive System Diseases; Neoplasms	Neoplastic Process	1287	272	0.02	2001.0	2014.0
ABO	Rectal Carcinoma	disease	Digestive System Diseases; Neoplasms	Neoplastic Process	472	112	0.01	2019.0	2019.0
ABO	Colorectal Carcinoma	disease	Digestive System Diseases; Neoplasms	Neoplastic Process	5473	1962	0.01	2014.0	2014.0
ABO	Stage III Colon Cancer	disease	Digestive System Diseases; Neoplasms	Neoplastic Process	43	3	0.01	2015.0	2015.0
ABO	Childhood Hepatocellular Carcinoma	disease	Digestive System Diseases; Neoplasms	Neoplastic Process	146	17	0.01	2014.0	2014.0
ABO	Adult Hepatocellular Carcinoma	disease	Digestive System Diseases; Neoplasms	Neoplastic Process	150	14	0.01	2014.0	2014.0
ABO	Malignant neoplasm of liver	disease	Digestive System Diseases; Neoplasms	Neoplastic Process	1649	88	0.01	2014.0	2014.0
ABO	Malignant neoplasm of esophagus	disease	Digestive System Diseases; Neoplasms	Neoplastic Process	1286	214	0.01	2014.0	2014.0
ABO	Malignant neoplasm of gastrointestinal tract	disease	Digestive System Diseases; Neoplasms	Neoplastic Process	423	55	0.01	2015.0	2015.0
ABO	Unresectable Hepatocellular Carcinoma	disease	Digestive System Diseases; Neoplasms	Neoplastic Process	14	0	0.01	2018.0	2018.0
ABO	Malignant neoplasm of pancreas	disease	Digestive System Diseases; Neoplasms; Endocrine System Diseases	Neoplastic Process	2667	277	0.5	2009.0	2018.0
ABO	Pancreatic Neoplasm	disease	Digestive System Diseases; Neoplasms; Endocrine System Diseases	Neoplastic Process	764	20	0.3	2009.0	2015.0
ABO	Pancreatic carcinoma	disease	Digestive System Diseases; Neoplasms; Endocrine System Diseases	Neoplastic Process	2689	322	0.2	2009.0	2018.0
ABO	Pancreatic Ductal Adenocarcinoma	disease	Digestive System Diseases; Neoplasms; Endocrine System Diseases	Neoplastic Process	970	22	0.02	2014.0	2017.0
ABO	Islet Cell Tumor	disease	Digestive System Diseases; Neoplasms; Endocrine System Diseases	Neoplastic Process	108	5	0.01	2017.0	2017.0
ABO	Malignant tumor of exocrine pancreas	disease	Digestive System Diseases; Neoplasms; Endocrine System Diseases	Neoplastic Process	9	0	0.01	2017.0	2017.0
ABO	Well Differentiated Pancreatic Endocrine Tumor	disease	Digestive System Diseases; Neoplasms; Endocrine System Diseases	Neoplastic Process	117	3	0.01	2017.0	2017.0
ABO	Diabetes	disease	Endocrine System Diseases	Disease or Syndrome	2359	710	0.06	1975.0	2019.0
ABO	Glaucoma, Open-Angle	disease	Eye Diseases	Disease or Syndrome	130	236	0.02	1978.0	1996.0
ABO	Glaucoma, Primary Open Angle	disease	Eye Diseases	Disease or Syndrome	383	222	0.02	2014.0	2017.0
ABO	Intraocular pressure disorder	disease	Eye Diseases	Disease or Syndrome	304	56	0.02	2014.0	2017.0
ABO	Glaucoma	disease	Eye Diseases	Disease or Syndrome	770	198	0.01	1978.0	1978.0
ABO	Low Tension Glaucoma	disease	Eye Diseases	Disease or Syndrome	103	56	0.01	2017.0	2017.0
ABO	Pigment dispersion syndrome (disorder)	disease	Eye Diseases	Disease or Syndrome	18	3	0.01	1978.0	1978.0
ABO	Graves Disease	disease	Eye Diseases; Immune System Diseases; Endocrine System Diseases	Disease or Syndrome	585	352	0.11	2013.0	2013.0
ABO	Eclampsia	disease	Female Urogenital Diseases and Pregnancy Complications	Disease or Syndrome	241	38	0.01	1976.0	1976.0
ABO	Vulvovaginitis	disease	Female Urogenital Diseases and Pregnancy Complications	Disease or Syndrome	7	0	0.01	1995.0	1995.0
ABO	Diminished ovarian reserve	disease	Female Urogenital Diseases and Pregnancy Complications; Endocrine System Diseases	Disease or Syndrome	43	4	0.01	2014.0	2014.0
ABO	Recurrent urinary tract infection	disease	Female Urogenital Diseases and Pregnancy Complications; Infections; Male Urogenital Diseases	Disease or Syndrome	237	21	0.03	1989.0	1998.0
ABO	Gonorrhea	disease	Female Urogenital Diseases and Pregnancy Complications; Infections; Male Urogenital Diseases	Disease or Syndrome	261	7	0.01	2017.0	2017.0
ABO	Febrile urinary tract infection	disease	Female Urogenital Diseases and Pregnancy Complications; Infections; Male Urogenital Diseases	Disease or Syndrome	8	2	0.01	1997.0	1997.0
ABO	Kidney Failure, Chronic	disease	Female Urogenital Diseases and Pregnancy Complications; Male Urogenital Diseases	Disease or Syndrome	827	425	0.03	2017.0	2019.0
ABO	Chronic kidney disease stage 5	disease	Female Urogenital Diseases and Pregnancy Complications; Male Urogenital Diseases	Disease or Syndrome	666	194	0.03	2017.0	2019.0
ABO	Kidney Failure, Acute	disease	Female Urogenital Diseases and Pregnancy Complications; Male Urogenital Diseases	Disease or Syndrome	826	32	0.02	2013.0	2019.0
ABO	Rapidly progressive glomerulonephritis	disease	Female Urogenital Diseases and Pregnancy Complications; Male Urogenital Diseases	Disease or Syndrome	19	1	0.01	2019.0	2019.0
ABO	Subfertility	disease	Female Urogenital Diseases and Pregnancy Complications; Male Urogenital Diseases	Disease or Syndrome	91	3	0.01	2016.0	2016.0
ABO	Hemolytic-Uremic Syndrome	disease	Female Urogenital Diseases and Pregnancy Complications; Male Urogenital Diseases; Hemic and Lymphatic Diseases	Disease or Syndrome	110	7	0.01	2002.0	2002.0
ABO	IGA Glomerulonephritis	disease	Female Urogenital Diseases and Pregnancy Complications; Male Urogenital Diseases; Immune System Diseases	Disease or Syndrome	456	130	0.02	2017.0	2019.0
ABO	Anti-Glomerular Basement Membrane Disease	disease	Female Urogenital Diseases and Pregnancy Complications; Male Urogenital Diseases; Respiratory Tract Diseases; Immune System Diseases	Disease or Syndrome	32	3	0.01	2019.0	2019.0
ABO	Depression, Postpartum	disease	Female Urogenital Diseases and Pregnancy Complications; Mental Disorders	Mental or Behavioral Dysfunction	54	6	0.01	2018.0	2018.0
ABO	Mastitis	disease	Female Urogenital Diseases and Pregnancy Complications; Skin and Connective Tissue Diseases	Disease or Syndrome	103	1	0.01	2017.0	2017.0
ABO	Pure Red-Cell Aplasia	disease	Hemic and Lymphatic Diseases	Disease or Syndrome	49	7	0.08	1993.0	2020.0
ABO	Anemia	disease	Hemic and Lymphatic Diseases	Disease or Syndrome	847	94	0.05	2008.0	2017.0
ABO	Thrombophilia	disease	Hemic and Lymphatic Diseases	Disease or Syndrome	161	43	0.03	2007.0	2019.0
ABO	Agranulocytosis	disease	Hemic and Lymphatic Diseases	Disease or Syndrome	55	8	0.01	1996.0	1996.0
ABO	Anemia, Hemolytic	disease	Hemic and Lymphatic Diseases	Disease or Syndrome	154	31	0.01	2015.0	2015.0
ABO	Leukopenia	disease	Hemic and Lymphatic Diseases	Disease or Syndrome	440	153	0.01	2017.0	2017.0
ABO	Neutropenia	disease	Hemic and Lymphatic Diseases	Disease or Syndrome	389	97	0.01	2017.0	2017.0
ABO	Graft-vs-Host Disease	disease	Immune System Diseases	Disease or Syndrome	447	25	0.05	2005.0	2019.0
ABO	Acute GVH disease	disease	Immune System Diseases	Disease or Syndrome	294	49	0.02	2006.0	2019.0
ABO	Chronic graft-versus-host disease	disease	Immune System Diseases	Disease or Syndrome	241	17	0.01	2017.0	2017.0
ABO	Humoral immunodeficiency	disease	Immune System Diseases	Disease or Syndrome	9	4	0.01	2019.0	2019.0
ABO	ABO incompatibility	disease	Immune System Diseases; Hemic and Lymphatic Diseases	Disease or Syndrome	14	2	0.08	2002.0	2019.0
ABO	Hypogammaglobulinemia	disease	Immune System Diseases; Hemic and Lymphatic Diseases	Disease or Syndrome	76	2	0.01	2013.0	2013.0
ABO	Multiple Sclerosis	disease	Immune System Diseases; Nervous System Diseases	Disease or Syndrome	1800	1022	0.01	1975.0	1975.0
ABO	Malaria	disease	Infections	Disease or Syndrome	685	148	0.2	2007.0	2019.0
ABO	Malaria, Falciparum	disease	Infections	Disease or Syndrome	158	19	0.06	2007.0	2017.0
ABO	Complicated malaria	disease	Infections	Disease or Syndrome	166	38	0.06	2007.0	2019.0
ABO	Infection caused by Helicobacter pylori	disease	Infections	Disease or Syndrome	337	56	0.04	2011.0	2018.0
ABO	Cholera	disease	Infections	Disease or Syndrome	209	1	0.02	1977.0	1996.0
ABO	Schistosomiasis	disease	Infections	Disease or Syndrome	152	4	0.02	1992.0	2018.0
ABO	Coccidioidomycosis	disease	Infections	Disease or Syndrome	14	0	0.01	1999.0	1999.0
ABO	Dengue Fever	disease	Infections	Disease or Syndrome	360	39	0.01	2010.0	2010.0
ABO	Filariasis	disease	Infections	Disease or Syndrome	32	0	0.01	1990.0	1990.0
ABO	Helminthiasis	disease	Infections	Disease or Syndrome	59	1	0.01	2017.0	2017.0
ABO	Malaria, Vivax	disease	Infections	Disease or Syndrome	60	2	0.01	1986.0	1986.0
ABO	Rubella	disease	Infections	Disease or Syndrome	82	11	0.01	1982.0	1982.0
ABO	Smallpox	disease	Infections	Disease or Syndrome	39	0	0.01	1985.0	1985.0
ABO	Tetanus	disease	Infections	Disease or Syndrome	1	0	0.01	1980.0	1980.0
ABO	Chagas Disease	disease	Infections	Disease or Syndrome	202	10	0.01	2016.0	2016.0
ABO	Typhoid Fever	disease	Infections	Disease or Syndrome	31	5	0.01	1993.0	1993.0
ABO	Rheumatic Heart Disease	disease	Infections; Cardiovascular Diseases	Disease or Syndrome	102	33	0.01	2009.0	2009.0
ABO	Post-transplant lymphoproliferative disorder	disease	Infections; Immune System Diseases; Hemic and Lymphatic Diseases	Neoplastic Process	22	2	0.01	2019.0	2019.0
ABO	Rheumatic Fever	disease	Infections; Musculoskeletal Diseases	Disease or Syndrome	94	5	0.01	2013.0	2013.0
ABO	Acute osteomyelitis	disease	Infections; Musculoskeletal Diseases	Disease or Syndrome	2	0	0.01	2013.0	2013.0
ABO	West Nile viral infection	disease	Infections; Nervous System Diseases	Disease or Syndrome	164	2	0.01	2016.0	2016.0
ABO	Influenza	disease	Infections; Respiratory Tract Diseases	Disease or Syndrome	858	17	0.02	1980.0	2004.0
ABO	Obsessive-Compulsive Disorder	disease	Mental Disorders	Mental or Behavioral Dysfunction	175	112	0.02	1982.0	1983.0
ABO	Autistic Disorder	disease	Mental Disorders	Mental or Behavioral Dysfunction	1112	395	0.01	2006.0	2006.0
ABO	Bipolar Disorder	disease	Mental Disorders	Mental or Behavioral Dysfunction	1183	839	0.01	1994.0	1994.0
ABO	Schizophrenia	disease	Mental Disorders	Mental or Behavioral Dysfunction	2872	2897	0.01	1982.0	1982.0
ABO	Schizophrenia, Disorganized	disease	Mental Disorders	Mental or Behavioral Dysfunction	3	1	0.01	1982.0	1982.0
ABO	Paranoid Schizophrenia	disease	Mental Disorders	Mental or Behavioral Dysfunction	53	23	0.01	1982.0	1982.0
ABO	Unipolar Depression	disease	Mental Disorders	Mental or Behavioral Dysfunction	641	225	0.01	1979.0	1979.0
ABO	Impaired cognition	disease	Mental Disorders	Mental or Behavioral Dysfunction	1630	348	0.01	2014.0	2014.0
ABO	Phobic anxiety disorder	disease	Mental Disorders	Mental or Behavioral Dysfunction	31	7	0.01	1983.0	1983.0
ABO	Adolescent idiopathic scoliosis	disease	Musculoskeletal Diseases	Anatomical Abnormality	656	1178	0.11	2018.0	2019.0
ABO	Degenerative polyarthritis	disease	Musculoskeletal Diseases	Disease or Syndrome	1827	247	0.01	1983.0	1983.0
ABO	Tendinopathy	disease	Musculoskeletal Diseases; Wounds and Injuries	Disease or Syndrome	80	16	0.01	2008.0	2008.0
ABO	leukemia	disease	Neoplasms	Neoplastic Process	2111	144	0.08	1980.0	2019.0
ABO	Leukemia, Myelocytic, Acute	disease	Neoplasms	Neoplastic Process	3111	6892	0.05	2006.0	2019.0
ABO	Childhood Leukemia	disease	Neoplasms	Neoplastic Process	1740	140	0.05	1991.0	2019.0
ABO	Squamous cell carcinoma	disease	Neoplasms	Neoplastic Process	2507	257	0.02	2004.0	2004.0
ABO	Carcinoma, Transitional Cell	disease	Neoplasms	Neoplastic Process	623	12	0.02	1989.0	2005.0
ABO	Acute monocytic leukemia	disease	Neoplasms	Neoplastic Process	633	22	0.02	2017.0	2018.0
ABO	Nasal Type Extranodal NK/T-Cell Lymphoma	disease	Neoplasms	Neoplastic Process	53	0	0.02	2017.0	2017.0
ABO	Glioblastoma	disease	Neoplasms	Neoplastic Process	3177	281	0.01	2017.0	2017.0
ABO	Acute Promyelocytic Leukemia	disease	Neoplasms	Neoplastic Process	651	21	0.01	2017.0	2017.0
ABO	Angiomyolipoma	disease	Neoplasms	Neoplastic Process	53	1	0.01	1994.0	1994.0
ABO	Neuroectodermal Tumor, Primitive	disease	Neoplasms	Neoplastic Process	184	6	0.01	2017.0	2017.0
ABO	Adult Glioblastoma	disease	Neoplasms	Neoplastic Process	2528	98	0.01	2017.0	2017.0
ABO	Childhood Glioblastoma	disease	Neoplasms	Neoplastic Process	2527	98	0.01	2017.0	2017.0
ABO	Multiple adenomatous polyps	disease	Neoplasms	Neoplastic Process	43	5	0.01	2013.0	2013.0
ABO	Ewings sarcoma-primitive neuroectodermal tumor (PNET)	disease	Neoplasms	Neoplastic Process	117	3	0.01	2017.0	2017.0
ABO	Glioblastoma Multiforme	disease	Neoplasms	Neoplastic Process	3197	186	0.01	2017.0	2017.0
ABO	Cardiac Carcinoma	disease	Neoplasms; Cardiovascular Diseases	Neoplastic Process	10	4	0.01	2001.0	2001.0
ABO	Malignant neoplasm of thyroid	disease	Neoplasms; Endocrine System Diseases	Neoplastic Process	949	103	0.01	2019.0	2019.0
ABO	Thyroid Neoplasm	disease	Neoplasms; Endocrine System Diseases	Neoplastic Process	1164	135	0.01	2019.0	2019.0
ABO	Thyroid carcinoma	disease	Neoplasms; Endocrine System Diseases	Neoplastic Process	1175	145	0.01	2019.0	2019.0
ABO	Endometrial Carcinoma	disease	Neoplasms; Female Urogenital Diseases and Pregnancy Complications	Neoplastic Process	1597	326	0.02	2017.0	2017.0
ABO	Malignant neoplasm of endometrium	disease	Neoplasms; Female Urogenital Diseases and Pregnancy Complications	Neoplastic Process	1235	197	0.01	2017.0	2017.0
ABO	Choriocarcinoma	disease	Neoplasms; Female Urogenital Diseases and Pregnancy Complications	Neoplastic Process	431	2	0.01	1984.0	1984.0
ABO	Hydatidiform Mole	disease	Neoplasms; Female Urogenital Diseases and Pregnancy Complications	Neoplastic Process	123	0	0.01	1988.0	1988.0
ABO	Malignant neoplasm of vulva	disease	Neoplasms; Female Urogenital Diseases and Pregnancy Complications	Neoplastic Process	49	2	0.01	2018.0	2018.0
ABO	CARCINOMA OF VULVA	disease	Neoplasms; Female Urogenital Diseases and Pregnancy Complications	Neoplastic Process	72	2	0.01	2018.0	2018.0
ABO	Carcinoma, Ovarian Epithelial	disease	Neoplasms; Female Urogenital Diseases and Pregnancy Complications; Endocrine System Diseases	Neoplastic Process	2841	327	0.35	2012.0	2019.0
ABO	Epithelial ovarian cancer	disease	Neoplasms; Female Urogenital Diseases and Pregnancy Complications; Endocrine System Diseases	Neoplastic Process	1224	129	0.03	2012.0	2018.0
ABO	ovarian neoplasm	disease	Neoplasms; Female Urogenital Diseases and Pregnancy Complications; Endocrine System Diseases	Neoplastic Process	2542	757	0.03	2012.0	2019.0
ABO	Malignant neoplasm of ovary	disease	Neoplasms; Female Urogenital Diseases and Pregnancy Complications; Endocrine System Diseases	Neoplastic Process	2563	315	0.03	2012.0	2019.0
ABO	Bladder Neoplasm	disease	Neoplasms; Female Urogenital Diseases and Pregnancy Complications; Male Urogenital Diseases	Neoplastic Process	2130	281	0.05	1995.0	2018.0
ABO	Malignant neoplasm of urinary bladder	disease	Neoplasms; Female Urogenital Diseases and Pregnancy Complications; Male Urogenital Diseases	Neoplastic Process	2113	316	0.04	1995.0	2018.0
ABO	Carcinoma of bladder	disease	Neoplasms; Female Urogenital Diseases and Pregnancy Complications; Male Urogenital Diseases	Neoplastic Process	2104	309	0.04	1995.0	2018.0
ABO	Angiomyolipoma of kidney	disease	Neoplasms; Female Urogenital Diseases and Pregnancy Complications; Male Urogenital Diseases	Neoplastic Process	36	1	0.02	1994.0	2018.0
ABO	Malignant neoplasm of kidney	disease	Neoplasms; Female Urogenital Diseases and Pregnancy Complications; Male Urogenital Diseases	Neoplastic Process	664	22	0.01	2018.0	2018.0
ABO	Renal carcinoma	disease	Neoplasms; Female Urogenital Diseases and Pregnancy Complications; Male Urogenital Diseases	Neoplastic Process	665	21	0.01	2018.0	2018.0
ABO	Metastatic urothelial carcinoma	disease	Neoplasms; Female Urogenital Diseases and Pregnancy Complications; Male Urogenital Diseases	Neoplastic Process	28	0	0.01	2017.0	2017.0
ABO	Metastatic Renal Cell Carcinoma	disease	Neoplasms; Female Urogenital Diseases and Pregnancy Complications; Male Urogenital Diseases	Neoplastic Process	144	9	0.01	2017.0	2017.0
ABO	Myeloid Leukemia, Chronic	disease	Neoplasms; Hemic and Lymphatic Diseases	Neoplastic Process	1172	115	0.01	1998.0	1998.0
ABO	Lymphocele	disease	Neoplasms; Hemic and Lymphatic Diseases	Disease or Syndrome	5	0	0.01	2019.0	2019.0
ABO	Acute lymphocytic leukemia	disease	Neoplasms; Immune System Diseases; Hemic and Lymphatic Diseases	Neoplastic Process	1293	222	0.02	2006.0	2018.0
ABO	Childhood Acute Lymphoblastic Leukemia	disease	Neoplasms; Immune System Diseases; Hemic and Lymphatic Diseases	Neoplastic Process	1096	261	0.02	2006.0	2018.0
ABO	Adult Lymphoma	disease	Neoplasms; Immune System Diseases; Hemic and Lymphatic Diseases	Neoplastic Process	1169	66	0.02	1991.0	2017.0
ABO	Childhood Lymphoma	disease	Neoplasms; Immune System Diseases; Hemic and Lymphatic Diseases	Neoplastic Process	1171	66	0.02	1991.0	2017.0
ABO	Chronic Lymphocytic Leukemia	disease	Neoplasms; Immune System Diseases; Hemic and Lymphatic Diseases	Neoplastic Process	1447	291	0.01	1993.0	1993.0
ABO	Diffuse Large B-Cell Lymphoma	disease	Neoplasms; Immune System Diseases; Hemic and Lymphatic Diseases	Neoplastic Process	1043	127	0.01	2012.0	2012.0
ABO	T-Cell Lymphoma	disease	Neoplasms; Immune System Diseases; Hemic and Lymphatic Diseases	Neoplastic Process	485	24	0.01	2017.0	2017.0
ABO	Adult Diffuse Large B-Cell Lymphoma	disease	Neoplasms; Immune System Diseases; Hemic and Lymphatic Diseases	Neoplastic Process	504	46	0.01	2012.0	2012.0
ABO	Multiple Myeloma	disease	Neoplasms; Immune System Diseases; Hemic and Lymphatic Diseases; Cardiovascular Diseases	Neoplastic Process	1740	865	0.02	1982.0	2017.0
ABO	Malignant neoplasm of prostate	disease	Neoplasms; Male Urogenital Diseases	Neoplastic Process	4502	1082	0.33	2007.0	2018.0
ABO	Prostate carcinoma	disease	Neoplasms; Male Urogenital Diseases	Neoplastic Process	4388	1168	0.03	2015.0	2018.0
ABO	Malignant neoplasm of lung	disease	Neoplasms; Respiratory Tract Diseases	Neoplastic Process	4173	1142	0.02	1986.0	2011.0
ABO	Carcinoma of lung	disease	Neoplasms; Respiratory Tract Diseases	Neoplastic Process	4081	1204	0.02	1986.0	2011.0
ABO	Primary malignant neoplasm of lung	disease	Neoplasms; Respiratory Tract Diseases	Neoplastic Process	3894	981	0.02	1986.0	2011.0
ABO	Malignant neoplasm of breast	disease	Neoplasms; Skin and Connective Tissue Diseases	Neoplastic Process	6941	3417	0.1	1984.0	2020.0
ABO	Breast Carcinoma	disease	Neoplasms; Skin and Connective Tissue Diseases	Neoplastic Process	6776	2793	0.1	1984.0	2020.0
ABO	Malignant neoplasm of skin	disease	Neoplasms; Skin and Connective Tissue Diseases	Neoplastic Process	508	38	0.01	2018.0	2018.0
ABO	bilateral breast cancer	disease	Neoplasms; Skin and Connective Tissue Diseases	Neoplastic Process	31	17	0.01	1988.0	1988.0
ABO	Invasive Ductal Breast Carcinoma	disease	Neoplasms; Skin and Connective Tissue Diseases	Neoplastic Process	414	16	0.01	2010.0	2010.0
ABO	Sporadic Breast Carcinoma	disease	Neoplasms; Skin and Connective Tissue Diseases	Neoplastic Process	184	46	0.01	1988.0	1988.0
ABO	Lip and Oral Cavity Carcinoma	disease	Neoplasms; Stomatognathic Diseases	Neoplastic Process	734	172	0.01	2005.0	2005.0
ABO	Nasopharyngeal carcinoma	disease	Neoplasms; Stomatognathic Diseases; Otorhinolaryngologic Diseases	Neoplastic Process	1553	320	0.13	2010.0	2019.0
ABO	Acute Cerebrovascular Accidents	disease	Nervous System Diseases; Cardiovascular Diseases	Disease or Syndrome	155	2	0.3	2018.0	2018.0
ABO	Ischemic stroke	disease	Nervous System Diseases; Cardiovascular Diseases	Disease or Syndrome	1159	704	0.15	2012.0	2018.0
ABO	Cerebral Vasospasm	disease	Nervous System Diseases; Cardiovascular Diseases	Disease or Syndrome	48	3	0.01	2017.0	2017.0
ABO	Alzheimer's Disease	disease	Nervous System Diseases; Mental Disorders	Disease or Syndrome	3397	1843	0.02	2015.0	2015.0
ABO	Hypercholesterolemia	disease	Nutritional and Metabolic Diseases	Disease or Syndrome	489	123	0.01	2013.0	2013.0
ABO	Iron deficiency	disease	Nutritional and Metabolic Diseases	Disease or Syndrome	179	13	0.01	2018.0	2018.0
ABO	Diabetes Mellitus, Non-Insulin-Dependent	disease	Nutritional and Metabolic Diseases; Endocrine System Diseases	Disease or Syndrome	3134	2672	0.15	1989.0	2019.0
ABO	Prediabetes syndrome	disease	Nutritional and Metabolic Diseases; Endocrine System Diseases	Disease or Syndrome	205	16	0.01	2018.0	2018.0
ABO	Diabetes Mellitus, Insulin-Dependent	disease	Nutritional and Metabolic Diseases; Immune System Diseases; Endocrine System Diseases	Disease or Syndrome	1675	954	0.14	1984.0	2017.0
ABO	Osteopenia	disease	Nutritional and Metabolic Diseases; Musculoskeletal Diseases	Disease or Syndrome	845	61	0.02	1990.0	2019.0
ABO	Osteoporosis	disease	Nutritional and Metabolic Diseases; Musculoskeletal Diseases	Disease or Syndrome	1098	182	0.01	2019.0	2019.0
ABO	Otitis Media	disease	Otorhinolaryngologic Diseases	Disease or Syndrome	175	8	0.01	2019.0	2019.0
ABO	Infectious Otitis Media	disease	Otorhinolaryngologic Diseases	Disease or Syndrome	146	6	0.01	2019.0	2019.0
ABO	Hyperbilirubinemia	disease	Pathological Conditions, Signs and Symptoms	Disease or Syndrome	131	27	0.04	2000.0	2019.0
ABO	Multiple Chronic Conditions	disease	Pathological Conditions, Signs and Symptoms	Disease or Syndrome	929	42	0.02	2016.0	2017.0
ABO	Conjugated hyperbilirubinemia	disease	Pathological Conditions, Signs and Symptoms	Disease or Syndrome	32	1	0.01	1983.0	1983.0
ABO	Superficial ulcer	disease	Pathological Conditions, Signs and Symptoms	Acquired Abnormality	242	10	0.01	1987.0	1987.0
ABO	Hyperplastic Polyp	disease	Pathological Conditions, Signs and Symptoms	Neoplastic Process	204	22	0.01	2011.0	2011.0
ABO	Cirrhosis	disease	Pathological Conditions, Signs and Symptoms	Disease or Syndrome	919	110	0.01	2018.0	2018.0
ABO	Myocardial Infarction	disease	Pathological Conditions, Signs and Symptoms; Cardiovascular Diseases	Disease or Syndrome	1800	680	0.2	2003.0	2019.0
ABO	Atrial Fibrillation	disease	Pathological Conditions, Signs and Symptoms; Cardiovascular Diseases	Disease or Syndrome	939	584	0.01	2017.0	2017.0
ABO	Acute myocardial infarction	disease	Pathological Conditions, Signs and Symptoms; Cardiovascular Diseases	Disease or Syndrome	766	118	0.01	2017.0	2017.0
ABO	ST segment elevation myocardial infarction	disease	Pathological Conditions, Signs and Symptoms; Cardiovascular Diseases	Disease or Syndrome	264	16	0.01	2018.0	2018.0
ABO	Hydrops Fetalis	disease	Pathological Conditions, Signs and Symptoms; Congenital, Hereditary, and Neonatal Diseases and Abnormalities; Female Urogenital Diseases and Pregnancy Complications; Immune System Diseases; Hemic and Lymphatic Diseases	Disease or Syndrome	92	14	0.01	2019.0	2019.0
ABO	Primary biliary cirrhosis	disease	Pathological Conditions, Signs and Symptoms; Digestive System Diseases	Disease or Syndrome	478	667	0.01	1974.0	1974.0
ABO	Liver Cirrhosis	disease	Pathological Conditions, Signs and Symptoms; Digestive System Diseases	Disease or Syndrome	1182	189	0.01	2018.0	2018.0
ABO	Purpura, Thrombotic Thrombocytopenic	disease	Pathological Conditions, Signs and Symptoms; Hemic and Lymphatic Diseases	Disease or Syndrome	80	13	0.02	2017.0	2020.0
ABO	Immune thrombocytopenic purpura	disease	Pathological Conditions, Signs and Symptoms; Immune System Diseases; Hemic and Lymphatic Diseases	Disease or Syndrome	338	35	0.02	1986.0	2019.0
ABO	Parasitemia	disease	Pathological Conditions, Signs and Symptoms; Infections	Disease or Syndrome	140	3	0.02	2014.0	2019.0
ABO	Septicemia	disease	Pathological Conditions, Signs and Symptoms; Infections	Disease or Syndrome	1285	141	0.01	2019.0	2019.0
ABO	Sepsis	disease	Pathological Conditions, Signs and Symptoms; Infections	Disease or Syndrome	1453	144	0.01	2019.0	2019.0
ABO	Severe Sepsis	disease	Pathological Conditions, Signs and Symptoms; Infections	Disease or Syndrome	181	29	0.01	2018.0	2018.0
ABO	Acute leukemia	disease	Pathological Conditions, Signs and Symptoms; Neoplasms	Neoplastic Process	639	50	0.04	1982.0	2017.0
ABO	Subarachnoid Hemorrhage	disease	Pathological Conditions, Signs and Symptoms; Nervous System Diseases; Cardiovascular Diseases	Disease or Syndrome	501	26	0.02	2017.0	2018.0
ABO	Obesity	disease	Pathological Conditions, Signs and Symptoms; Nutritional and Metabolic Diseases	Disease or Syndrome	2821	1111	0.01	2016.0	2016.0
ABO	Acute respiratory failure	disease	Pathological Conditions, Signs and Symptoms; Nutritional and Metabolic Diseases; Respiratory Tract Diseases	Disease or Syndrome	78	5	0.01	2013.0	2013.0
ABO	Respiratory failure without hypercapnia	disease	Pathological Conditions, Signs and Symptoms; Respiratory Tract Diseases	Disease or Syndrome	9	0	0.01	2018.0	2018.0
ABO	Alopecia	disease	Pathological Conditions, Signs and Symptoms; Skin and Connective Tissue Diseases	Disease or Syndrome	491	375	0.01	2018.0	2018.0
ABO	Respiratory Distress Syndrome, Adult	disease	Respiratory Tract Diseases	Disease or Syndrome	434	60	0.01	2018.0	2018.0
ABO	Pulmonary Embolism	disease	Respiratory Tract Diseases; Cardiovascular Diseases	Pathologic Function	93	16	0.1	2016.0	2016.0
ABO	Asthma	disease	Respiratory Tract Diseases; Immune System Diseases	Disease or Syndrome	2096	1536	0.03	1977.0	2001.0
ABO	Childhood asthma	disease	Respiratory Tract Diseases; Immune System Diseases	Disease or Syndrome	303	317	0.01	2005.0	2005.0
ABO	Allergic rhinitis (disorder)	disease	Respiratory Tract Diseases; Immune System Diseases; Otorhinolaryngologic Diseases	Disease or Syndrome	446	176	0.11	2017.0	2018.0
ABO	Hay fever	disease	Respiratory Tract Diseases; Immune System Diseases; Otorhinolaryngologic Diseases	Disease or Syndrome	114	42	0.01	1995.0	1995.0
ABO	Vitiligo	disease	Skin and Connective Tissue Diseases	Disease or Syndrome	395	249	0.02	1977.0	1980.0
ABO	VITILIGO-ASSOCIATED MULTIPLE AUTOIMMUNE DISEASE SUSCEPTIBILITY 1 (finding)	disease	Skin and Connective Tissue Diseases	Disease or Syndrome	302	92	0.02	1977.0	1980.0
ABO	Alopecia Areata	disease	Skin and Connective Tissue Diseases	Disease or Syndrome	114	54	0.01	2018.0	2018.0
ABO	Eczema	disease	Skin and Connective Tissue Diseases	Disease or Syndrome	863	368	0.01	1987.0	1987.0
ABO	Mucocutaneous Lymph Node Syndrome	disease	Skin and Connective Tissue Diseases; Hemic and Lymphatic Diseases; Cardiovascular Diseases	Disease or Syndrome	370	195	0.01	2012.0	2012.0
ABO	Acute urticaria	disease	Skin and Connective Tissue Diseases; Immune System Diseases	Disease or Syndrome	17	0	0.01	1979.0	1979.0
ABO	Rheumatoid Arthritis	disease	Skin and Connective Tissue Diseases; Musculoskeletal Diseases; Immune System Diseases	Disease or Syndrome	2723	2387	0.02	1982.0	1987.0
ABO	Oral Submucous Fibrosis	disease	Stomatognathic Diseases	Disease or Syndrome	106	8	0.01	2016.0	2016.0
ABO	Blood Group Incompatibility	disease		Disease or Syndrome	6	0	0.1	1995.0	2019.0
ABO	Helicobacter pylori (H. pylori) infection in conditions classified elsewhere and of unspecified site	disease		Disease or Syndrome	593	24	0.1	2006.0	2017.0
ABO	SCOLIOSIS, ISOLATED, SUSCEPTIBILITY TO, 3	disease		Finding	578	1158	0.1	2018.0	2018.0
ABO	Passenger lymphocyte syndrome	disease		Disease or Syndrome	3	0	0.06	2015.0	2019.0
ABO	Alloimmunisation	disease		Disease or Syndrome	65	3	0.05	1996.0	2020.0
ABO	Blood type incompatibility	disease		Disease or Syndrome	1	0	0.03	2019.0	2020.0
ABO	Adult Acute Lymphocytic Leukemia	disease		Neoplastic Process	860	154	0.02	2006.0	2018.0
ABO	Cardioembolic stroke	disease		Disease or Syndrome	42	28	0.02	2013.0	2016.0
ABO	Immunosuppression	disease		Disease or Syndrome	632	9	0.02	2017.0	2019.0
ABO	Large-artery atherosclerosis (embolus/thrombosis)	disease		Disease or Syndrome	48	35	0.02	2016.0	2019.0
ABO	Metastatic Renal Cell Cancer	disease		Neoplastic Process	145	9	0.01	2017.0	2017.0
ABO	Dissection of proximal aorta	disease		Disease or Syndrome	26	0	0.01	2020.0	2020.0
ABO	Acute anaemia	disease		Disease or Syndrome	18	0	0.01	2019.0	2019.0
ABO	Overweight and obesity	disease		Disease or Syndrome	81	29	0.01	2013.0	2013.0
ABO	Parvovirus B19 (disease)	disease		Disease or Syndrome	59	0	0.01	2018.0	2018.0
ABO	Chronic secretory otitis media	disease		Disease or Syndrome	6	0	0.01	2019.0	2019.0
ABO	Stage III Colon Cancer AJCC v7	disease		Neoplastic Process	42	3	0.01	2015.0	2015.0
ABO	GASTRIC CANCER, INTESTINAL	disease		Neoplastic Process	34	3	0.01	2015.0	2015.0
ABO	HYDATIDIFORM MOLE, RECURRENT, 1	disease		Disease or Syndrome	66	14	0.01	1988.0	1988.0
ABO	Acute hypoxemic respiratory failure	disease		Disease or Syndrome	2	0	0.01	2018.0	2018.0
ABO	recurrent myocardial infarction	disease		Disease or Syndrome	22	6	0.01	2013.0	2013.0
ABO	Stage III Colon Cancer AJCC v8	disease		Neoplastic Process	42	3	0.01	2015.0	2015.0
ABO	Severe Epstein Barr virus infection	disease		Disease or Syndrome	1	0	0.01	2018.0	2018.0
ABO	Peripheral Arterial Diseases	group	Cardiovascular Diseases	Disease or Syndrome	319	128	0.13	2014.0	2019.0
ABO	Cardiovascular Diseases	group	Cardiovascular Diseases	Disease or Syndrome	1756	711	0.1	1976.0	2019.0
ABO	Vascular Diseases	group	Cardiovascular Diseases	Disease or Syndrome	688	40	0.03	2011.0	2019.0
ABO	Hypertensive disease	group	Cardiovascular Diseases	Disease or Syndrome	2322	1085	0.02	2006.0	2012.0
ABO	Peripheral Vascular Diseases	group	Cardiovascular Diseases	Disease or Syndrome	150	18	0.02	2014.0	2017.0
ABO	Heart Diseases	group	Cardiovascular Diseases	Disease or Syndrome	537	45	0.01	2010.0	2010.0
ABO	Congenital Abnormality	group	Congenital, Hereditary, and Neonatal Diseases and Abnormalities	Congenital Abnormality	1098	73	0.02	1982.0	1991.0
ABO	Congenital chromosomal disease	group	Congenital, Hereditary, and Neonatal Diseases and Abnormalities	Congenital Abnormality	757	47	0.01	1996.0	1996.0
ABO	Congenital heart disease	group	Congenital, Hereditary, and Neonatal Diseases and Abnormalities; Cardiovascular Diseases	Congenital Abnormality	267	80	0.01	2017.0	2017.0
ABO	Hemoglobinopathies	group	Congenital, Hereditary, and Neonatal Diseases and Abnormalities; Hemic and Lymphatic Diseases	Disease or Syndrome	80	43	0.01	2015.0	2015.0
ABO	Thalassemia	group	Congenital, Hereditary, and Neonatal Diseases and Abnormalities; Hemic and Lymphatic Diseases	Disease or Syndrome	136	18	0.01	2019.0	2019.0
ABO	Diverticular Diseases	group	Digestive System Diseases	Disease or Syndrome	83	88	0.4	2018.0	2018.0
ABO	Pancreatic Diseases	group	Digestive System Diseases	Disease or Syndrome	100	11	0.01	2019.0	2019.0
ABO	Esophageal Neoplasms	group	Digestive System Diseases; Neoplasms	Neoplastic Process	1254	270	0.01	2014.0	2014.0
ABO	Liver neoplasms	group	Digestive System Diseases; Neoplasms	Neoplastic Process	1424	7	0.01	1991.0	1991.0
ABO	Thyroid Diseases	group	Endocrine System Diseases	Disease or Syndrome	230	26	0.02	2019.0	2019.0
ABO	Pelvic Inflammatory Disease	group	Female Urogenital Diseases and Pregnancy Complications; Infections	Disease or Syndrome	74	3	0.01	1991.0	1991.0
ABO	Kidney Diseases	group	Female Urogenital Diseases and Pregnancy Complications; Male Urogenital Diseases	Disease or Syndrome	1180	140	0.05	1999.0	2019.0
ABO	Chronic Kidney Diseases	group	Female Urogenital Diseases and Pregnancy Complications; Male Urogenital Diseases	Disease or Syndrome	1074	306	0.01	2018.0	2018.0
ABO	MYELODYSPLASTIC SYNDROME	group	Hemic and Lymphatic Diseases	Neoplastic Process	1033	95	0.01	2000.0	2000.0
ABO	Vascular Hemostatic Disorders	group	Hemic and Lymphatic Diseases; Cardiovascular Diseases	Disease or Syndrome	7	1	0.01	2018.0	2018.0
ABO	Autoimmune Diseases	group	Immune System Diseases	Disease or Syndrome	1758	428	0.01	1994.0	1994.0
ABO	Immune System Diseases	group	Immune System Diseases	Disease or Syndrome	451	116	0.01	2017.0	2017.0
ABO	Humoral immune defect	group	Immune System Diseases; Hemic and Lymphatic Diseases	Disease or Syndrome	29	0	0.01	2013.0	2013.0
ABO	Meningococcal Infections	group	Infections	Disease or Syndrome	69	32	0.02	1989.0	1990.0
ABO	Infection caused by Norovirus	group	Infections	Disease or Syndrome	18	0	0.02	2010.0	2017.0
ABO	Bacterial Infections	group	Infections	Disease or Syndrome	616	17	0.01	1997.0	1997.0
ABO	Cytomegalovirus Infections	group	Infections	Disease or Syndrome	462	26	0.01	2017.0	2017.0
ABO	Epstein-Barr Virus Infections	group	Infections	Disease or Syndrome	384	72	0.01	2012.0	2012.0
ABO	Infections, Parvovirus	group	Infections	Disease or Syndrome	12	0	0.01	2018.0	2018.0
ABO	HIV Infections	group	Infections; Immune System Diseases	Disease or Syndrome	807	142	0.01	2005.0	2005.0
ABO	Infectious Lung Disorder	group	Infections; Respiratory Tract Diseases	Disease or Syndrome	185	1	0.01	2009.0	2009.0
ABO	Mood Disorders	group	Mental Disorders	Mental or Behavioral Dysfunction	580	308	0.34	1979.0	1994.0
ABO	Mental disorders	group	Mental Disorders	Mental or Behavioral Dysfunction	789	149	0.02	2018.0	2019.0
ABO	Conversion disorder	group	Mental Disorders	Mental or Behavioral Dysfunction	21	1	0.01	1983.0	1983.0
ABO	Neurotic Disorders	group	Mental Disorders	Mental or Behavioral Dysfunction	7	4	0.01	1983.0	1983.0
ABO	Malignant Neoplasms	group	Neoplasms	Neoplastic Process	8621	1641	0.1	1975.0	2019.0
ABO	Neoplasms	group	Neoplasms	Neoplastic Process	10161	1644	0.1	1987.0	2019.0
ABO	Primary malignant neoplasm	group	Neoplasms	Neoplastic Process	8221	1374	0.1	1975.0	2019.0
ABO	Carcinoma	group	Neoplasms	Neoplastic Process	2462	103	0.03	2004.0	2017.0
ABO	Neuroendocrine Tumors	group	Neoplasms	Neoplastic Process	491	20	0.02	2013.0	2017.0
ABO	Adenocarcinoma	group	Neoplasms	Neoplastic Process	2235	168	0.01	2012.0	2012.0
ABO	Hematologic Neoplasms	group	Neoplasms; Hemic and Lymphatic Diseases	Neoplastic Process	827	60	0.03	1991.0	2018.0
ABO	Lymphoma	group	Neoplasms; Immune System Diseases; Hemic and Lymphatic Diseases	Neoplastic Process	1548	91	0.02	1991.0	2017.0
ABO	Prostatic Neoplasms	group	Neoplasms; Male Urogenital Diseases	Neoplastic Process	1722	31	0.3	2007.0	2007.0
ABO	Brain Neoplasms	group	Neoplasms; Nervous System Diseases	Neoplastic Process	1018	204	0.01	2017.0	2017.0
ABO	Malignant neoplasm of mouth	group	Neoplasms; Stomatognathic Diseases	Neoplastic Process	756	184	0.01	2005.0	2005.0
ABO	nervous system disorder	group	Nervous System Diseases	Disease or Syndrome	977	39	0.01	2015.0	2015.0
ABO	Cerebrovascular accident	group	Nervous System Diseases; Cardiovascular Diseases	Disease or Syndrome	1658	591	0.43	2009.0	2018.0
ABO	Diabetes Mellitus	group	Nutritional and Metabolic Diseases; Endocrine System Diseases	Disease or Syndrome	2803	824	0.1	1975.0	2019.0
ABO	Arteriopathic disease	group	Pathological Conditions, Signs and Symptoms; Cardiovascular Diseases	Disease or Syndrome	101	14	0.01	2016.0	2016.0
ABO	Infection - suppurative	group	Pathological Conditions, Signs and Symptoms; Infections	Disease or Syndrome	20	0	0.01	2017.0	2017.0
ABO	Airway Obstruction	group	Respiratory Tract Diseases	Disease or Syndrome	110	5	0.01	1986.0	1986.0
ABO	Lung diseases	group	Respiratory Tract Diseases	Disease or Syndrome	700	50	0.01	2009.0	2009.0
ABO	Respiration Disorders	group	Respiratory Tract Diseases	Disease or Syndrome	208	6	0.01	2019.0	2019.0
ABO	Disorder of tendon	group	Skin and Connective Tissue Diseases; Musculoskeletal Diseases	Disease or Syndrome	79	14	0.01	2008.0	2008.0
ABO	Protein measurement	group		Laboratory Procedure	75	422	0.1	2012.0	2012.0
ABO	Hormone measurement	group		Laboratory Procedure	51	134	0.1	2013.0	2013.0
ABTB2	Leukemia, Myelocytic, Acute	disease	Neoplasms	Neoplastic Process	3111	6892	0.1	2017.0	2017.0
ABTB2	HUMAN IMMUNODEFICIENCY VIRUS TYPE 1, SUSCEPTIBILITY TO	disease		Finding	149	527	0.1	2019.0	2019.0
ACOT11	Drug withdrawal syndrome	disease	Chemically-Induced Disorders; Mental Disorders	Disease or Syndrome	1	0	0.01	2019.0	2019.0
ACOT11	Thyroid associated opthalmopathies	disease	Congenital, Hereditary, and Neonatal Diseases and Abnormalities; Eye Diseases; Immune System Diseases; Endocrine System Diseases	Disease or Syndrome	211	49	0.01	2019.0	2019.0
ACOT11	Primary Ciliary Dyskinesia	disease	Congenital, Hereditary, and Neonatal Diseases and Abnormalities; Respiratory Tract Diseases; Otorhinolaryngologic Diseases	Disease or Syndrome	160	10	0.01	2017.0	2017.0
ACOT11	Steatohepatitis	disease	Digestive System Diseases	Disease or Syndrome	1143	75	0.01	2018.0	2018.0
ACOT11	Diabetes	disease	Endocrine System Diseases	Disease or Syndrome	2359	710	0.01	2017.0	2017.0
ACOT11	Glioma	disease	Neoplasms	Neoplastic Process	3097	353	0.1	2009.0	2009.0
ACOT11	Adenocarcinoma of lung (disorder)	disease	Neoplasms	Neoplastic Process	2438	563	0.01	2017.0	2017.0
ACOT11	Non-Small Cell Lung Carcinoma	disease	Neoplasms; Respiratory Tract Diseases	Neoplastic Process	3926	712	0.01	2013.0	2013.0
ACOT11	Secondary malignant neoplasm of lung	disease	Neoplasms; Respiratory Tract Diseases	Neoplastic Process	1370	20	0.01	2019.0	2019.0
ACOT11	Obesity	disease	Pathological Conditions, Signs and Symptoms; Nutritional and Metabolic Diseases	Disease or Syndrome	2821	1111	0.01	2001.0	2001.0
ACOT11	Autoimmune thyroid disease (AITD)	disease		Disease or Syndrome	133	54	0.01	2019.0	2019.0
ACOT11	Neoplasms	group	Neoplasms	Neoplastic Process	10161	1644	0.01	2011.0	2011.0
ACOT11	Central Nervous System Neoplasms	group	Neoplasms; Nervous System Diseases	Neoplastic Process	180	72	0.1	2009.0	2009.0
ACOT11	Neurodegenerative Disorders	group	Nervous System Diseases	Disease or Syndrome	1515	85	0.01	2002.0	2002.0
ACOT11	Diabetes Mellitus	group	Nutritional and Metabolic Diseases; Endocrine System Diseases	Disease or Syndrome	2803	824	0.01	2017.0	2017.0
ACSF2	Deep Vein Thrombosis	disease	Cardiovascular Diseases	Disease or Syndrome	230	93	0.01	2016.0	2016.0
ACSF2	Deep thrombophlebitis	disease	Cardiovascular Diseases	Disease or Syndrome	16	0	0.01	2016.0	2016.0
ACSM3	Essential Hypertension	disease	Cardiovascular Diseases	Disease or Syndrome	445	293	0.02	2003.0	2004.0
ACSM3	Aneurysm, Ruptured	disease	Cardiovascular Diseases	Disease or Syndrome	19	1	0.02	2017.0	2017.0
ACSM3	Tetralogy of Fallot	disease	Congenital, Hereditary, and Neonatal Diseases and Abnormalities; Cardiovascular Diseases	Congenital Abnormality	274	83	0.01	2020.0	2020.0
ACSM3	Hereditary Coproporphyria	disease	Congenital, Hereditary, and Neonatal Diseases and Abnormalities; Digestive System Diseases; Nutritional and Metabolic Diseases; Skin and Connective Tissue Diseases	Disease or Syndrome	13	11	0.01	2017.0	2017.0
ACSM3	Marfan Syndrome	disease	Congenital, Hereditary, and Neonatal Diseases and Abnormalities; Skin and Connective Tissue Diseases; Musculoskeletal Diseases; Cardiovascular Diseases	Disease or Syndrome	130	1012	0.01	2018.0	2018.0
ACSM3	Liver carcinoma	disease	Digestive System Diseases; Neoplasms	Neoplastic Process	5725	942	0.02	2017.0	2017.0
ACSM3	Adult Liver Carcinoma	disease	Digestive System Diseases; Neoplasms	Neoplastic Process	1377	72	0.01	2017.0	2017.0
ACSM3	Liver and Intrahepatic Biliary Tract Carcinoma	disease	Digestive System Diseases; Neoplasms	Neoplastic Process	1395	73	0.01	2017.0	2017.0
ACSM3	Malignant neoplasm of liver	disease	Digestive System Diseases; Neoplasms	Neoplastic Process	1649	88	0.01	2017.0	2017.0
ACSM3	Ocular Hypertension	disease	Eye Diseases	Disease or Syndrome	103	8	0.2	2006.0	2006.0
ACSM3	Cataract	disease	Eye Diseases	Acquired Abnormality	878	124	0.01	2017.0	2017.0
ACSM3	Oculomotor Nerve Paralysis	disease	Eye Diseases; Nervous System Diseases	Disease or Syndrome	22	1	0.01	2017.0	2017.0
ACSM3	Kidney Failure, Acute	disease	Female Urogenital Diseases and Pregnancy Complications; Male Urogenital Diseases	Disease or Syndrome	826	32	0.01	2018.0	2018.0
ACSM3	Anemia	disease	Hemic and Lymphatic Diseases	Disease or Syndrome	847	94	0.01	2018.0	2018.0
ACSM3	Thrombocythemia, Essential	disease	Hemic and Lymphatic Diseases	Disease or Syndrome	220	37	0.01	2019.0	2019.0
ACSM3	Post-Traumatic Stress Disorder	disease	Mental Disorders	Mental or Behavioral Dysfunction	418	117	0.01	2017.0	2017.0
ACSM3	Autism Spectrum Disorders	disease	Mental Disorders	Mental or Behavioral Dysfunction	1071	331	0.01	2019.0	2019.0
ACSM3	Adolescent idiopathic scoliosis	disease	Musculoskeletal Diseases	Anatomical Abnormality	656	1178	0.1	2018.0	2018.0
ACSM3	Malignant neoplasm of prostate	disease	Neoplasms; Male Urogenital Diseases	Neoplastic Process	4502	1082	0.3	2009.0	2009.0
ACSM3	Malignant neoplasm of brain	disease	Neoplasms; Nervous System Diseases	Neoplastic Process	294	16	0.01	2017.0	2017.0
ACSM3	Malignant neoplasm of breast	disease	Neoplasms; Skin and Connective Tissue Diseases	Neoplastic Process	6941	3417	0.01	2019.0	2019.0
ACSM3	Breast Carcinoma	disease	Neoplasms; Skin and Connective Tissue Diseases	Neoplastic Process	6776	2793	0.01	2019.0	2019.0
ACSM3	Epilepsy	disease	Nervous System Diseases	Disease or Syndrome	1215	339	0.02	2019.0	2019.0
ACSM3	Hydrocephalus	disease	Nervous System Diseases	Disease or Syndrome	473	37	0.01	2018.0	2018.0
ACSM3	Intracranial Aneurysm	disease	Nervous System Diseases; Cardiovascular Diseases	Disease or Syndrome	311	150	0.03	1992.0	2019.0
ACSM3	Ischemic stroke	disease	Nervous System Diseases; Cardiovascular Diseases	Disease or Syndrome	1159	704	0.03	2019.0	2019.0
ACSM3	Ruptured cerebral aneurysm	disease	Nervous System Diseases; Cardiovascular Diseases	Disease or Syndrome	8	0	0.01	2017.0	2017.0
ACSM3	Cerebral Vasospasm	disease	Nervous System Diseases; Cardiovascular Diseases	Disease or Syndrome	48	3	0.01	2012.0	2012.0
ACSM3	Brain Aneurysm	disease	Nervous System Diseases; Cardiovascular Diseases	Disease or Syndrome	4	0	0.01	2009.0	2009.0
ACSM3	Cerebral Aneurysm	disease	Nervous System Diseases; Cardiovascular Diseases	Disease or Syndrome	65	3	0.01	2018.0	2018.0
ACSM3	Hypopituitarism	disease	Nervous System Diseases; Endocrine System Diseases	Disease or Syndrome	69	4	0.01	2017.0	2017.0
ACSM3	Hemosiderosis	disease	Nutritional and Metabolic Diseases	Disease or Syndrome	8	2	0.01	2019.0	2019.0
ACSM3	Hyperglycemia	disease	Nutritional and Metabolic Diseases	Disease or Syndrome	1098	108	0.01	2017.0	2017.0
ACSM3	Metabolic Syndrome X	disease	Nutritional and Metabolic Diseases	Disease or Syndrome	1125	591	0.01	2009.0	2009.0
ACSM3	Insulin resistance syndrome	disease	Nutritional and Metabolic Diseases	Disease or Syndrome	62	15	0.01	2009.0	2009.0
ACSM3	Cyclical vomiting syndrome (disorder)	disease	Pathological Conditions, Signs and Symptoms	Disease or Syndrome	28	4	0.01	2019.0	2019.0
ACSM3	Sepsis	disease	Pathological Conditions, Signs and Symptoms; Infections	Disease or Syndrome	1453	144	0.01	2019.0	2019.0
ACSM3	Subarachnoid Hemorrhage	disease	Pathological Conditions, Signs and Symptoms; Nervous System Diseases; Cardiovascular Diseases	Disease or Syndrome	501	26	0.1	1992.0	2020.0
ACSM3	Cerebral Infarction	disease	Pathological Conditions, Signs and Symptoms; Nervous System Diseases; Cardiovascular Diseases	Disease or Syndrome	687	123	0.06	2017.0	2019.0
ACSM3	Obesity	disease	Pathological Conditions, Signs and Symptoms; Nutritional and Metabolic Diseases	Disease or Syndrome	2821	1111	0.02	2007.0	2009.0
ACSM3	SCOLIOSIS, ISOLATED, SUSCEPTIBILITY TO, 3	disease		Finding	578	1158	0.1	2018.0	2018.0
ACSM3	Circadian dysrhythmia	disease		Disease or Syndrome	2	0	0.01	2020.0	2020.0
ACSM3	Autosomal dominant tubulointerstitial kidney disease	disease		Disease or Syndrome	13	3	0.01	2002.0	2002.0
ACSM3	Hypertensive disease	group	Cardiovascular Diseases	Disease or Syndrome	2322	1085	0.25	1993.0	2009.0
ACSM3	Cardiovascular Diseases	group	Cardiovascular Diseases	Disease or Syndrome	1756	711	0.01	2018.0	2018.0
ACSM3	Chronic Kidney Diseases	group	Female Urogenital Diseases and Pregnancy Complications; Male Urogenital Diseases	Disease or Syndrome	1074	306	0.01	2020.0	2020.0
ACSM3	Neoplasms	group	Neoplasms	Neoplastic Process	10161	1644	0.02	2017.0	2019.0
ACSM3	Malignant Neoplasms	group	Neoplasms	Neoplastic Process	8621	1641	0.01	2017.0	2017.0
ACSM3	Primary malignant neoplasm	group	Neoplasms	Neoplastic Process	8221	1374	0.01	2017.0	2017.0
ACSM3	Prostatic Neoplasms	group	Neoplasms; Male Urogenital Diseases	Neoplastic Process	1722	31	0.3	2009.0	2009.0
ACSM3	Brain Neoplasms	group	Neoplasms; Nervous System Diseases	Neoplastic Process	1018	204	0.01	2017.0	2017.0
ACSM3	Cerebrovascular accident	group	Nervous System Diseases; Cardiovascular Diseases	Disease or Syndrome	1658	591	0.08	2012.0	2020.0
ACSM3	Dyslipidemias	group	Nutritional and Metabolic Diseases	Disease or Syndrome	471	184	0.01	2009.0	2009.0
ACSM3	Diabetes Mellitus	group	Nutritional and Metabolic Diseases; Endocrine System Diseases	Disease or Syndrome	2803	824	0.01	2020.0	2020.0
ACSM3	Arteriopathic disease	group	Pathological Conditions, Signs and Symptoms; Cardiovascular Diseases	Disease or Syndrome	101	14	0.01	2019.0	2019.0
ACSM3	Sleep Disorders	group	Pathological Conditions, Signs and Symptoms; Nervous System Diseases; Mental Disorders	Mental or Behavioral Dysfunction	360	38	0.01	2019.0	2019.0
ADGRE1	Cystic Fibrosis	disease	Congenital, Hereditary, and Neonatal Diseases and Abnormalities; Digestive System Diseases; Respiratory Tract Diseases	Disease or Syndrome	852	704	0.01	2013.0	2013.0
ADGRE1	Muscular Dystrophy, Emery-Dreifuss	disease	Congenital, Hereditary, and Neonatal Diseases and Abnormalities; Musculoskeletal Diseases; Nervous System Diseases	Disease or Syndrome	44	18	0.01	2014.0	2014.0
ADGRE1	Liver carcinoma	disease	Digestive System Diseases; Neoplasms	Neoplastic Process	5725	942	0.01	2016.0	2016.0
ADGRE1	Anemia	disease	Hemic and Lymphatic Diseases	Disease or Syndrome	847	94	0.01	2014.0	2014.0
ADGRE1	Malaria	disease	Infections	Disease or Syndrome	685	148	0.01	2018.0	2018.0
ADGRE1	Complicated malaria	disease	Infections	Disease or Syndrome	166	38	0.01	2018.0	2018.0
ADGRE1	Liver Cirrhosis, Experimental	disease	Pathological Conditions, Signs and Symptoms; Digestive System Diseases	Experimental Model of Disease	870	0	0.3	2014.0	2014.0
ADGRE1	Periodontitis	disease	Stomatognathic Diseases	Disease or Syndrome	682	116	0.1	2013.0	2013.0
ADGRE1	Periodontosis	disease	Stomatognathic Diseases	Disease or Syndrome	12	27	0.1	2013.0	2013.0
ADGRE1	Chronic Periodontitis	disease	Stomatognathic Diseases	Disease or Syndrome	287	99	0.02	2013.0	2014.0
AMPD3	Mental Depression	disease	Behavior and Behavior Mechanisms	Mental or Behavioral Dysfunction	1478	271	0.01	2018.0	2018.0
AMPD3	Muscle AMP deaminase deficiency	disease	Congenital, Hereditary, and Neonatal Diseases and Abnormalities; Nutritional and Metabolic Diseases	Disease or Syndrome	4	0	0.3	1994.0	2001.0
AMPD3	Adenosine monophosphate deaminase deficiency	disease	Congenital, Hereditary, and Neonatal Diseases and Abnormalities; Nutritional and Metabolic Diseases	Disease or Syndrome	2	0	0.3	1994.0	2001.0
AMPD3	Glycogen Storage Disease Type VII	disease	Congenital, Hereditary, and Neonatal Diseases and Abnormalities; Nutritional and Metabolic Diseases; Musculoskeletal Diseases; Nervous System Diseases	Disease or Syndrome	9	9	0.01	2006.0	2006.0
AMPD3	Malignant tumor of colon	disease	Digestive System Diseases; Neoplasms	Neoplastic Process	2969	688	0.01	2006.0	2006.0
AMPD3	Colon Carcinoma	disease	Digestive System Diseases; Neoplasms	Neoplastic Process	2832	275	0.01	2006.0	2006.0
AMPD3	Bipolar Disorder	disease	Mental Disorders	Mental or Behavioral Dysfunction	1183	839	0.1	2010.0	2010.0
AMPD3	Major Depressive Disorder	disease	Mental Disorders	Mental or Behavioral Dysfunction	1236	1451	0.1	2010.0	2010.0
AMPD3	Depressive disorder	disease	Mental Disorders	Mental or Behavioral Dysfunction	1719	297	0.01	2018.0	2018.0
AMPD3	Erythrocyte Amp Deaminase Deficiency	disease	Musculoskeletal Diseases; Nervous System Diseases	Disease or Syndrome	1	8	0.6	1994.0	2001.0
AMPD3	ovarian neoplasm	disease	Neoplasms; Female Urogenital Diseases and Pregnancy Complications; Endocrine System Diseases	Neoplastic Process	2542	757	0.01	2019.0	2019.0
AMPD3	Malignant neoplasm of ovary	disease	Neoplasms; Female Urogenital Diseases and Pregnancy Complications; Endocrine System Diseases	Neoplastic Process	2563	315	0.01	2019.0	2019.0
AMPD3	Carcinoma, Ovarian Epithelial	disease	Neoplasms; Female Urogenital Diseases and Pregnancy Complications; Endocrine System Diseases	Neoplastic Process	2841	327	0.01	2019.0	2019.0
AMPD3	Colonic Neoplasms	group	Digestive System Diseases; Neoplasms	Neoplastic Process	947	45	0.01	2006.0	2006.0
AMPD3	Gastrointestinal Stromal Tumors	group	Digestive System Diseases; Neoplasms	Neoplastic Process	538	154	0.01	2017.0	2017.0
AMPD3	Mental disorders	group	Mental Disorders	Mental or Behavioral Dysfunction	789	149	0.1	2010.0	2010.0
AMPD3	Psychotic Disorders	group	Mental Disorders	Mental or Behavioral Dysfunction	560	179	0.1	2010.0	2010.0
AMPD3	Neoplasms	group	Neoplasms	Neoplastic Process	10161	1644	0.02	2004.0	2019.0
ANG	Anxiety	disease	Behavior and Behavior Mechanisms	Mental or Behavioral Dysfunction	1048	287	0.1
ANG	Heart failure	disease	Cardiovascular Diseases	Disease or Syndrome	1499	201	0.02	2009.0	2019.0
ANG	Congestive heart failure	disease	Cardiovascular Diseases	Disease or Syndrome	1760	165	0.02	2009.0	2019.0
ANG	Cardiac Arrest	disease	Cardiovascular Diseases	Disease or Syndrome	411	50	0.01	2017.0	2017.0
ANG	Heart failure with normal ejection fraction	disease	Cardiovascular Diseases	Disease or Syndrome	47	0	0.01	2014.0	2014.0
ANG	Venous malformation	disease	Congenital, Hereditary, and Neonatal Diseases and Abnormalities	Congenital Abnormality	38	3	0.01	2014.0	2014.0
ANG	Retinopathy of Prematurity	disease	Congenital, Hereditary, and Neonatal Diseases and Abnormalities; Eye Diseases	Disease or Syndrome	202	16	0.01	2019.0	2019.0
ANG	Congenital contractural arachnodactyly	disease	Congenital, Hereditary, and Neonatal Diseases and Abnormalities; Musculoskeletal Diseases	Congenital Abnormality	559	48	0.01	2018.0	2018.0
ANG	Fragile X Syndrome	disease	Congenital, Hereditary, and Neonatal Diseases and Abnormalities; Nervous System Diseases	Disease or Syndrome	194	11	0.01	2011.0	2011.0
ANG	Glycogen storage disease type II	disease	Congenital, Hereditary, and Neonatal Diseases and Abnormalities; Nutritional and Metabolic Diseases; Nervous System Diseases	Disease or Syndrome	194	269	0.01	2019.0	2019.0
ANG	dowling-degos disease	disease	Congenital, Hereditary, and Neonatal Diseases and Abnormalities; Skin and Connective Tissue Diseases	Disease or Syndrome	53	7	0.01	2014.0	2014.0
ANG	Proctitis	disease	Digestive System Diseases	Disease or Syndrome	18	2	0.01	2012.0	2012.0
ANG	Pancreatitis, Chronic	disease	Digestive System Diseases	Disease or Syndrome	379	56	0.01	1999.0	1999.0
ANG	Obstructive chronic pancreatitis	disease	Digestive System Diseases	Disease or Syndrome	2	1	0.01	1999.0	1999.0
ANG	Colorectal Carcinoma	disease	Digestive System Diseases; Neoplasms	Neoplastic Process	5473	1962	0.07	2000.0	2019.0
ANG	Liver carcinoma	disease	Digestive System Diseases; Neoplasms	Neoplastic Process	5725	942	0.04	1994.0	2019.0
ANG	Colon Carcinoma	disease	Digestive System Diseases; Neoplasms	Neoplastic Process	2832	275	0.02	1987.0	2017.0
ANG	Malignant tumor of colon	disease	Digestive System Diseases; Neoplasms	Neoplastic Process	2969	688	0.01	2017.0	2017.0
ANG	Malignant neoplasm of stomach	disease	Digestive System Diseases; Neoplasms	Neoplastic Process	3806	615	0.01	1994.0	1994.0
ANG	Gastric Adenocarcinoma	disease	Digestive System Diseases; Neoplasms	Neoplastic Process	453	235	0.01	1994.0	1994.0
ANG	Adenocarcinoma of colon	disease	Digestive System Diseases; Neoplasms	Neoplastic Process	406	10	0.01	1994.0	1994.0
ANG	Stomach Carcinoma	disease	Digestive System Diseases; Neoplasms	Neoplastic Process	3720	652	0.01	1994.0	1994.0
ANG	Pancreatic carcinoma	disease	Digestive System Diseases; Neoplasms; Endocrine System Diseases	Neoplastic Process	2689	322	0.02	1999.0	2018.0
ANG	Malignant neoplasm of pancreas	disease	Digestive System Diseases; Neoplasms; Endocrine System Diseases	Neoplastic Process	2667	277	0.02	1999.0	2018.0
ANG	Age related macular degeneration	disease	Eye Diseases	Disease or Syndrome	685	663	0.02	2011.0	2019.0
ANG	Pterygium	disease	Eye Diseases	Disease or Syndrome	216	5	0.01	2013.0	2013.0
ANG	Pterygium Of Conjunctiva And Cornea	disease	Eye Diseases	Disease or Syndrome	169	4	0.01	2013.0	2013.0
ANG	Pterygium of eye	disease	Eye Diseases	Disease or Syndrome	169	4	0.01	2013.0	2013.0
ANG	Diabetic Retinopathy	disease	Eye Diseases; Endocrine System Diseases; Cardiovascular Diseases	Disease or Syndrome	645	213	0.01	2019.0	2019.0
ANG	Endometriosis	disease	Female Urogenital Diseases and Pregnancy Complications	Disease or Syndrome	1188	274	0.02	2004.0	2018.0
ANG	Ovarian Failure, Premature	disease	Female Urogenital Diseases and Pregnancy Complications; Endocrine System Diseases	Disease or Syndrome	333	115	0.01	2019.0	2019.0
ANG	Chronic kidney disease stage 2	disease	Female Urogenital Diseases and Pregnancy Complications; Male Urogenital Diseases	Disease or Syndrome	15	1	0.01	2019.0	2019.0
ANG	Diabetic Nephropathy	disease	Female Urogenital Diseases and Pregnancy Complications; Male Urogenital Diseases; Endocrine System Diseases	Disease or Syndrome	1189	238	0.01	1996.0	1996.0
ANG	Lymphocytosis	disease	Hemic and Lymphatic Diseases	Disease or Syndrome	78	1	0.01	2004.0	2004.0
ANG	Depressive disorder	disease	Mental Disorders	Mental or Behavioral Dysfunction	1719	297	0.1
ANG	Bipolar Disorder	disease	Mental Disorders	Mental or Behavioral Dysfunction	1183	839	0.01	2020.0	2020.0
ANG	Major Depressive Disorder	disease	Mental Disorders	Mental or Behavioral Dysfunction	1236	1451	0.01	2020.0	2020.0
ANG	Arthritis	disease	Musculoskeletal Diseases	Disease or Syndrome	1072	69	0.01	2003.0	2003.0
ANG	Degenerative polyarthritis	disease	Musculoskeletal Diseases	Disease or Syndrome	1827	247	0.01	2003.0	2003.0
ANG	Neuroblastoma	disease	Neoplasms	Neoplastic Process	2509	386	0.04	2010.0	2019.0
ANG	Glioblastoma Multiforme	disease	Neoplasms	Neoplastic Process	3197	186	0.04	2010.0	2019.0
ANG	Childhood Neuroblastoma	disease	Neoplasms	Neoplastic Process	2420	231	0.04	2010.0	2019.0
ANG	Glioblastoma	disease	Neoplasms	Neoplastic Process	3177	281	0.03	2010.0	2019.0
ANG	Adult Glioblastoma	disease	Neoplasms	Neoplastic Process	2528	98	0.03	2010.0	2019.0
ANG	Childhood Glioblastoma	disease	Neoplasms	Neoplastic Process	2527	98	0.03	2010.0	2019.0
ANG	Fibrosarcoma	disease	Neoplasms	Neoplastic Process	413	9	0.02	2002.0	2012.0
ANG	leukemia	disease	Neoplasms	Neoplastic Process	2111	144	0.02	2004.0	2017.0
ANG	Leukemia, Myelocytic, Acute	disease	Neoplasms	Neoplastic Process	3111	6892	0.02	2002.0	2002.0
ANG	melanoma	disease	Neoplasms	Neoplastic Process	3087	515	0.02	1999.0	2011.0
ANG	Adenocarcinoma of lung (disorder)	disease	Neoplasms	Neoplastic Process	2438	563	0.02	2009.0	2011.0
ANG	Adult Fibrosarcoma	disease	Neoplasms	Neoplastic Process	387	9	0.02	2002.0	2012.0
ANG	Astrocytoma	disease	Neoplasms	Neoplastic Process	985	59	0.01	2018.0	2018.0
ANG	Carcinosarcoma	disease	Neoplasms	Neoplastic Process	94	6	0.01	2004.0	2004.0
ANG	Glioma	disease	Neoplasms	Neoplastic Process	3097	353	0.01	2019.0	2019.0
ANG	Hemangioendothelioma	disease	Neoplasms	Neoplastic Process	26	0	0.01	2019.0	2019.0
ANG	Hemangioma	disease	Neoplasms	Neoplastic Process	256	24	0.01	2014.0	2014.0
ANG	Alveolar Soft Part Sarcoma	disease	Neoplasms	Neoplastic Process	61	0	0.01	2007.0	2007.0
ANG	Strawberry nevus of skin	disease	Neoplasms	Neoplastic Process	112	10	0.01	2014.0	2014.0
ANG	Anaplastic thyroid carcinoma	disease	Neoplasms	Neoplastic Process	392	16	0.01	2017.0	2017.0
ANG	Prostatic Intraepithelial Neoplasias	disease	Neoplasms	Neoplastic Process	230	0	0.01	2006.0	2006.0
ANG	Childhood Leukemia	disease	Neoplasms	Neoplastic Process	1740	140	0.01	2017.0	2017.0
ANG	Childhood Astrocytoma	disease	Neoplasms	Neoplastic Process	615	39	0.01	2018.0	2018.0
ANG	Infantile hemangioma	disease	Neoplasms; Cardiovascular Diseases	Neoplastic Process	82	4	0.01	2014.0	2014.0
ANG	Choriocarcinoma	disease	Neoplasms; Female Urogenital Diseases and Pregnancy Complications	Neoplastic Process	431	2	0.01	2003.0	2003.0
ANG	Endometrial Carcinoma	disease	Neoplasms; Female Urogenital Diseases and Pregnancy Complications	Neoplastic Process	1597	326	0.01	2004.0	2004.0
ANG	cervical cancer	disease	Neoplasms; Female Urogenital Diseases and Pregnancy Complications	Neoplastic Process	1817	268	0.01	2015.0	2015.0
ANG	Corpus Luteum Cyst	disease	Neoplasms; Female Urogenital Diseases and Pregnancy Complications; Endocrine System Diseases	Disease or Syndrome	36	0	0.3	2011.0	2011.0
ANG	Ovarian Cysts	disease	Neoplasms; Female Urogenital Diseases and Pregnancy Complications; Endocrine System Diseases	Disease or Syndrome	74	3	0.3	2011.0	2011.0
ANG	Epithelial ovarian cancer	disease	Neoplasms; Female Urogenital Diseases and Pregnancy Complications; Endocrine System Diseases	Neoplastic Process	1224	129	0.01	1997.0	1997.0
ANG	Carcinoma, Ovarian Epithelial	disease	Neoplasms; Female Urogenital Diseases and Pregnancy Complications; Endocrine System Diseases	Neoplastic Process	2841	327	0.01	1997.0	1997.0
ANG	Malignant neoplasm of urinary bladder	disease	Neoplasms; Female Urogenital Diseases and Pregnancy Complications; Male Urogenital Diseases	Neoplastic Process	2113	316	0.02	2015.0	2016.0
ANG	Bladder Neoplasm	disease	Neoplasms; Female Urogenital Diseases and Pregnancy Complications; Male Urogenital Diseases	Neoplastic Process	2130	281	0.02	2015.0	2016.0
ANG	Carcinoma of bladder	disease	Neoplasms; Female Urogenital Diseases and Pregnancy Complications; Male Urogenital Diseases	Neoplastic Process	2104	309	0.02	2015.0	2016.0
ANG	Renal Cell Carcinoma	disease	Neoplasms; Female Urogenital Diseases and Pregnancy Complications; Male Urogenital Diseases	Neoplastic Process	2084	288	0.01	2008.0	2008.0
ANG	Lymphoma, T-Cell, Cutaneous	disease	Neoplasms; Immune System Diseases; Hemic and Lymphatic Diseases	Neoplastic Process	367	5	0.02	2012.0	2018.0
ANG	Chronic Lymphocytic Leukemia	disease	Neoplasms; Immune System Diseases; Hemic and Lymphatic Diseases	Neoplastic Process	1447	291	0.01	2004.0	2004.0
ANG	Lymphoma, Non-Hodgkin	disease	Neoplasms; Immune System Diseases; Hemic and Lymphatic Diseases	Neoplastic Process	733	197	0.01	2011.0	2011.0
ANG	Adult Non-Hodgkin Lymphoma	disease	Neoplasms; Immune System Diseases; Hemic and Lymphatic Diseases	Neoplastic Process	370	39	0.01	2011.0	2011.0
ANG	Childhood Non-Hodgkin Lymphoma	disease	Neoplasms; Immune System Diseases; Hemic and Lymphatic Diseases	Neoplastic Process	371	39	0.01	2011.0	2011.0
ANG	Erythrodermic mycosis fungoides	disease	Neoplasms; Immune System Diseases; Hemic and Lymphatic Diseases	Neoplastic Process	1	0	0.01	2012.0	2012.0
ANG	Precursor B-cell lymphoblastic leukemia	disease	Neoplasms; Immune System Diseases; Hemic and Lymphatic Diseases	Neoplastic Process	478	23	0.01	2014.0	2014.0
ANG	Lymphoma, Non-Hodgkin, Familial	disease	Neoplasms; Immune System Diseases; Hemic and Lymphatic Diseases	Neoplastic Process	462	79	0.01	2011.0	2011.0
ANG	Multiple Myeloma	disease	Neoplasms; Immune System Diseases; Hemic and Lymphatic Diseases; Cardiovascular Diseases	Neoplastic Process	1740	865	0.01	2003.0	2003.0
ANG	Malignant neoplasm of prostate	disease	Neoplasms; Male Urogenital Diseases	Neoplastic Process	4502	1082	0.06	2001.0	2013.0
ANG	Prostate carcinoma	disease	Neoplasms; Male Urogenital Diseases	Neoplastic Process	4388	1168	0.06	2001.0	2013.0
ANG	Central neuroblastoma	disease	Neoplasms; Nervous System Diseases	Neoplastic Process	2419	231	0.04	2010.0	2019.0
ANG	Meningioma	disease	Neoplasms; Nervous System Diseases	Neoplastic Process	634	43	0.01	2011.0	2011.0
ANG	Malignant neoplasm of brain	disease	Neoplasms; Nervous System Diseases	Neoplastic Process	294	16	0.01	2019.0	2019.0
ANG	Adult Meningioma	disease	Neoplasms; Nervous System Diseases	Neoplastic Process	405	30	0.01	2011.0	2011.0
ANG	Meningioma, benign, no ICD-O subtype	disease	Neoplasms; Nervous System Diseases	Neoplastic Process	404	30	0.01	2011.0	2011.0
ANG	Astrocytoma of brain	disease	Neoplasms; Nervous System Diseases	Neoplastic Process	7	0	0.01	2018.0	2018.0
ANG	Squamous cell carcinoma of lung	disease	Neoplasms; Respiratory Tract Diseases	Neoplastic Process	670	283	0.01	2016.0	2016.0
ANG	Malignant neoplasm of breast	disease	Neoplasms; Skin and Connective Tissue Diseases	Neoplastic Process	6941	3417	0.02	2013.0	2015.0
ANG	Breast Carcinoma	disease	Neoplasms; Skin and Connective Tissue Diseases	Neoplastic Process	6776	2793	0.02	2013.0	2015.0
ANG	Parkinson Disease	disease	Nervous System Diseases	Disease or Syndrome	2078	990	0.07	2011.0	2017.0
ANG	Motor Neuron Disease	disease	Nervous System Diseases	Disease or Syndrome	186	52	0.02	2007.0	2017.0
ANG	Spinal Muscular Atrophy	disease	Nervous System Diseases	Disease or Syndrome	320	33	0.01	2011.0	2011.0
ANG	Lateral Sclerosis	disease	Nervous System Diseases	Disease or Syndrome	19	1	0.01	2008.0	2008.0
ANG	Alzheimer's Disease	disease	Nervous System Diseases; Mental Disorders	Disease or Syndrome	3397	1843	0.01	2015.0	2015.0
ANG	Mood swings	disease	Nervous System Diseases; Mental Disorders; Behavior and Behavior Mechanisms	Mental or Behavioral Dysfunction	171	1	0.1
ANG	Amyotrophic Lateral Sclerosis 9	disease	Nutritional and Metabolic Diseases; Nervous System Diseases	Disease or Syndrome	3	11	0.7	2004.0	2015.0
ANG	Amyotrophic Lateral Sclerosis	disease	Nutritional and Metabolic Diseases; Nervous System Diseases	Disease or Syndrome	1114	485	0.5	2004.0	2019.0
ANG	Amyotrophic Lateral Sclerosis, Sporadic	disease	Nutritional and Metabolic Diseases; Nervous System Diseases	Disease or Syndrome	173	90	0.07	2008.0	2019.0
ANG	AMYOTROPHIC LATERAL SCLEROSIS 1	disease	Nutritional and Metabolic Diseases; Nervous System Diseases	Disease or Syndrome	164	139	0.01	2008.0	2008.0
ANG	chromosome 11q duplication syndrome	disease	Pathological Conditions, Signs and Symptoms	Disease or Syndrome	3	0	0.01	2004.0	2004.0
ANG	Reperfusion Injury	disease	Pathological Conditions, Signs and Symptoms; Cardiovascular Diseases	Injury or Poisoning	300	0	0.2	2009.0	2009.0
ANG	Myocardial Infarction	disease	Pathological Conditions, Signs and Symptoms; Cardiovascular Diseases	Disease or Syndrome	1800	680	0.01	2015.0	2015.0
ANG	Primary gout	disease	Pathological Conditions, Signs and Symptoms; Congenital, Hereditary, and Neonatal Diseases and Abnormalities; Nutritional and Metabolic Diseases; Musculoskeletal Diseases	Disease or Syndrome	40	5	0.01	2003.0	2003.0
ANG	Proliferative diabetic retinopathy	disease	Pathological Conditions, Signs and Symptoms; Eye Diseases; Endocrine System Diseases; Cardiovascular Diseases	Disease or Syndrome	180	45	0.01	2019.0	2019.0
ANG	Secondary malignant neoplasm of lymph node	disease	Pathological Conditions, Signs and Symptoms; Neoplasms	Neoplastic Process	2825	188	0.01	2009.0	2009.0
ANG	Cerebral Infarction	disease	Pathological Conditions, Signs and Symptoms; Nervous System Diseases; Cardiovascular Diseases	Disease or Syndrome	687	123	0.01	2018.0	2018.0
ANG	Middle Cerebral Artery Occlusion	disease	Pathological Conditions, Signs and Symptoms; Nervous System Diseases; Cardiovascular Diseases	Acquired Abnormality	626	0	0.01	2019.0	2019.0
ANG	Nasal Polyps	disease	Pathological Conditions, Signs and Symptoms; Respiratory Tract Diseases; Otorhinolaryngologic Diseases	Disease or Syndrome	484	34	0.01	2011.0	2011.0
ANG	Respiratory Failure	disease	Respiratory Tract Diseases	Disease or Syndrome	319	23	0.1
ANG	Idiopathic pulmonary arterial hypertension	disease	Respiratory Tract Diseases	Disease or Syndrome	776	24	0.01	2019.0	2019.0
ANG	Laryngospasm	disease	Respiratory Tract Diseases; Otorhinolaryngologic Diseases	Disease or Syndrome	48	0	0.1
ANG	Diabetic foot ulcer	disease	Skin and Connective Tissue Diseases; Endocrine System Diseases; Cardiovascular Diseases	Disease or Syndrome	107	17	0.01	2017.0	2017.0
ANG	Rheumatoid Arthritis	disease	Skin and Connective Tissue Diseases; Musculoskeletal Diseases; Immune System Diseases	Disease or Syndrome	2723	2387	0.01	2003.0	2003.0
ANG	Dermatomyositis	disease	Skin and Connective Tissue Diseases; Musculoskeletal Diseases; Nervous System Diseases	Disease or Syndrome	235	34	0.01	2018.0	2018.0
ANG	Adult type dermatomyositis	disease	Skin and Connective Tissue Diseases; Musculoskeletal Diseases; Nervous System Diseases	Disease or Syndrome	218	31	0.01	2018.0	2018.0
ANG	Xerostomia	disease	Stomatognathic Diseases	Finding	56	1	0.1
ANG	Distal amyotrophy	disease		Disease or Syndrome	106	7	0.1
ANG	Malignant neoplasm of colon and/or rectum	disease		Neoplastic Process	3669	502	0.07	2000.0	2019.0
ANG	Familial (FPAH)	disease		Disease or Syndrome	1075	276	0.06	2007.0	2019.0
ANG	inflammatory joint disease	disease		Disease or Syndrome	33	0	0.01	2003.0	2003.0
ANG	Drusen	disease		Disease or Syndrome	57	18	0.01	2011.0	2011.0
ANG	Choroidal neovascular membrane (disorder)	disease		Disease or Syndrome	7	1	0.01	2011.0	2011.0
ANG	B-CELL MALIGNANCY, LOW-GRADE	disease		Neoplastic Process	350	19	0.01	2004.0	2004.0
ANG	Chronic Total Occlusion Vessel	disease		Disease or Syndrome	33	0	0.01	2019.0	2019.0
ANG	PACHYONYCHIA CONGENITA 3	disease		Disease or Syndrome	209	20	0.01	2012.0	2012.0
ANG	Proneural Glioblastoma	disease		Neoplastic Process	7	0	0.01	2019.0	2019.0
ANG	Heart failure with preserved ejection fraction [HFpEF]	disease		Disease or Syndrome	89	4	0.01	2014.0	2014.0
ANG	Cardiovascular Diseases	group	Cardiovascular Diseases	Disease or Syndrome	1756	711	0.01	2018.0	2018.0
ANG	Vascular Diseases	group	Cardiovascular Diseases	Disease or Syndrome	688	40	0.01	2017.0	2017.0
ANG	Congenital abnormality of vein	group	Congenital, Hereditary, and Neonatal Diseases and Abnormalities; Cardiovascular Diseases	Congenital Abnormality	39	7	0.01	2014.0	2014.0
ANG	Colorectal Neoplasms	group	Digestive System Diseases; Neoplasms	Neoplastic Process	1296	609	0.01	2002.0	2002.0
ANG	Chronic Kidney Diseases	group	Female Urogenital Diseases and Pregnancy Complications; Male Urogenital Diseases	Disease or Syndrome	1074	306	0.01	2019.0	2019.0
ANG	MYELODYSPLASTIC SYNDROME	group	Hemic and Lymphatic Diseases	Neoplastic Process	1033	95	0.01	2002.0	2002.0
ANG	Rickettsia Infections	group	Infections	Disease or Syndrome	22	0	0.01	2013.0	2013.0
ANG	Myopathy	group	Musculoskeletal Diseases; Nervous System Diseases	Disease or Syndrome	634	166	0.01	2019.0	2019.0
ANG	Neoplasms	group	Neoplasms	Neoplastic Process	10161	1644	0.1	1987.0	2019.0
ANG	Malignant Neoplasms	group	Neoplasms	Neoplastic Process	8621	1641	0.09	1999.0	2019.0
ANG	Primary malignant neoplasm	group	Neoplasms	Neoplastic Process	8221	1374	0.09	1999.0	2019.0
ANG	Adenocarcinoma	group	Neoplasms	Neoplastic Process	2235	168	0.03	1994.0	2017.0
ANG	Hematologic Neoplasms	group	Neoplasms; Hemic and Lymphatic Diseases	Neoplastic Process	827	60	0.01	2012.0	2012.0
ANG	Prostatic Neoplasms	group	Neoplasms; Male Urogenital Diseases	Neoplastic Process	1722	31	0.02	2001.0	2005.0
ANG	Brain Neoplasms	group	Neoplasms; Nervous System Diseases	Neoplastic Process	1018	204	0.02	2018.0	2019.0
ANG	Lung Neoplasms	group	Neoplasms; Respiratory Tract Diseases	Neoplastic Process	1486	39	0.01	2002.0	2002.0
ANG	Neurodegenerative Disorders	group	Nervous System Diseases	Disease or Syndrome	1515	85	0.09	2006.0	2019.0
ANG	Parkinsonian Disorders	group	Nervous System Diseases	Disease or Syndrome	373	95	0.01	2014.0	2014.0
ANG	Cerebrovascular accident	group	Nervous System Diseases; Cardiovascular Diseases	Disease or Syndrome	1658	591	0.01	2018.0	2018.0
ANG	Diabetes Mellitus	group	Nutritional and Metabolic Diseases; Endocrine System Diseases	Disease or Syndrome	2803	824	0.01	2019.0	2019.0
ANG	Secondary Neoplasm	group	Pathological Conditions, Signs and Symptoms; Neoplasms	Neoplastic Process	2492	85	0.02	1999.0	2011.0
ANG	Hypertrophic disorder of skin, unspecified	group	Skin and Connective Tissue Diseases	Disease or Syndrome	62	1	0.01	2011.0	2011.0
ARF4	Hepatitis C	disease	Digestive System Diseases; Infections	Disease or Syndrome	1768	347	0.02	2017.0	2018.0
ARF4	Cystic kidney	disease	Female Urogenital Diseases and Pregnancy Complications; Male Urogenital Diseases	Disease or Syndrome	89	1	0.01	2017.0	2017.0
ARF4	Glioblastoma	disease	Neoplasms	Neoplastic Process	3177	281	0.01	2009.0	2009.0
ARF4	Adult Glioblastoma	disease	Neoplasms	Neoplastic Process	2528	98	0.01	2009.0	2009.0
ARF4	Childhood Glioblastoma	disease	Neoplasms	Neoplastic Process	2527	98	0.01	2009.0	2009.0
ARF4	Glioblastoma Multiforme	disease	Neoplasms	Neoplastic Process	3197	186	0.01	2009.0	2009.0
ARF4	Epithelial ovarian cancer	disease	Neoplasms; Female Urogenital Diseases and Pregnancy Complications; Endocrine System Diseases	Neoplastic Process	1224	129	0.01	2018.0	2018.0
ARF4	Carcinoma, Ovarian Epithelial	disease	Neoplasms; Female Urogenital Diseases and Pregnancy Complications; Endocrine System Diseases	Neoplastic Process	2841	327	0.01	2018.0	2018.0
ARF4	Malignant neoplasm of breast	disease	Neoplasms; Skin and Connective Tissue Diseases	Neoplastic Process	6941	3417	0.01	2012.0	2012.0
ARF4	Breast Carcinoma	disease	Neoplasms; Skin and Connective Tissue Diseases	Neoplastic Process	6776	2793	0.01	2012.0	2012.0
ARF4	Congenital cystic kidney disease	disease	Pathological Conditions, Signs and Symptoms; Neoplasms; Female Urogenital Diseases and Pregnancy Complications; Male Urogenital Diseases	Disease or Syndrome; Congenital Abnormality	31	0	0.01	2017.0	2017.0
ARF4	trachomatis	disease		Disease or Syndrome	175	7	0.01	2013.0	2013.0
ARF4	Cystic Kidney Diseases	group	Female Urogenital Diseases and Pregnancy Complications; Male Urogenital Diseases	Disease or Syndrome	50	0	0.01	2017.0	2017.0
ARHGAP10	ovarian neoplasm	disease	Neoplasms; Female Urogenital Diseases and Pregnancy Complications; Endocrine System Diseases	Neoplastic Process	2542	757	0.02	2016.0	2019.0
ARHGAP10	Malignant neoplasm of ovary	disease	Neoplasms; Female Urogenital Diseases and Pregnancy Complications; Endocrine System Diseases	Neoplastic Process	2563	315	0.02	2016.0	2019.0
ARHGAP10	Carcinoma, Ovarian Epithelial	disease	Neoplasms; Female Urogenital Diseases and Pregnancy Complications; Endocrine System Diseases	Neoplastic Process	2841	327	0.02	2016.0	2019.0
ARHGAP10	Non-Small Cell Lung Carcinoma	disease	Neoplasms; Respiratory Tract Diseases	Neoplastic Process	3926	712	0.01	2019.0	2019.0
ARHGAP10	Malignant neoplasm of lung	disease	Neoplasms; Respiratory Tract Diseases	Neoplastic Process	4173	1142	0.01	2017.0	2017.0
ARHGAP10	Carcinoma of lung	disease	Neoplasms; Respiratory Tract Diseases	Neoplastic Process	4081	1204	0.01	2017.0	2017.0
ARHGAP10	Primary malignant neoplasm of lung	disease	Neoplasms; Respiratory Tract Diseases	Neoplastic Process	3894	981	0.01	2017.0	2017.0
ARHGAP10	Malignant neoplasm of breast	disease	Neoplasms; Skin and Connective Tissue Diseases	Neoplastic Process	6941	3417	0.02	2010.0	2019.0
ARHGAP10	Breast Carcinoma	disease	Neoplasms; Skin and Connective Tissue Diseases	Neoplastic Process	6776	2793	0.02	2010.0	2019.0
ARHGAP10	Atrial Fibrillation	disease	Pathological Conditions, Signs and Symptoms; Cardiovascular Diseases	Disease or Syndrome	939	584	0.4	2018.0	2018.0
ARHGAP10	Paroxysmal atrial fibrillation	disease	Pathological Conditions, Signs and Symptoms; Cardiovascular Diseases	Disease or Syndrome	226	8	0.3	2018.0	2018.0
ARHGAP10	Neoplasms	group	Neoplasms	Neoplastic Process	10161	1644	0.03	2016.0	2019.0
ARHGAP10	Malignant Neoplasms	group	Neoplasms	Neoplastic Process	8621	1641	0.01	2016.0	2016.0
ARHGAP10	Primary malignant neoplasm	group	Neoplasms	Neoplastic Process	8221	1374	0.01	2016.0	2016.0
ARL4A	Glioma	disease	Neoplasms	Neoplastic Process	3097	353	0.01	2008.0	2008.0
ARL4A	Carcinoma	group	Neoplasms	Neoplastic Process	2462	103	0.01	2015.0	2015.0
ARL6IP6	Dysmorphism	disease	Congenital, Hereditary, and Neonatal Diseases and Abnormalities	Congenital Abnormality	80	16	0.01	2015.0	2015.0
ARL6IP6	Congenital arteriovenous malformation	disease	Congenital, Hereditary, and Neonatal Diseases and Abnormalities; Cardiovascular Diseases	Congenital Abnormality	163	23	0.1
ARL6IP6	Patent ductus arteriosus	disease	Congenital, Hereditary, and Neonatal Diseases and Abnormalities; Cardiovascular Diseases	Congenital Abnormality	510	56	0.1
ARL6IP6	Multicystic Dysplastic Kidney	disease	Congenital, Hereditary, and Neonatal Diseases and Abnormalities; Female Urogenital Diseases and Pregnancy Complications; Male Urogenital Diseases	Disease or Syndrome	121	11	0.1
ARL6IP6	Syndactyly of fingers	disease	Congenital, Hereditary, and Neonatal Diseases and Abnormalities; Female Urogenital Diseases and Pregnancy Complications; Musculoskeletal Diseases	Congenital Abnormality	171	12	0.1
ARL6IP6	Syndactyly of the toes	disease	Congenital, Hereditary, and Neonatal Diseases and Abnormalities; Musculoskeletal Diseases	Congenital Abnormality	129	11	0.1
ARL6IP6	Micrognathism	disease	Congenital, Hereditary, and Neonatal Diseases and Abnormalities; Musculoskeletal Diseases; Stomatognathic Diseases	Congenital Abnormality	586	53	0.1
ARL6IP6	Cutis marmorata	disease	Congenital, Hereditary, and Neonatal Diseases and Abnormalities; Neoplasms; Skin and Connective Tissue Diseases; Cardiovascular Diseases; Wounds and Injuries	Disease or Syndrome	80	9	0.1
ARL6IP6	Colorectal Carcinoma	disease	Digestive System Diseases; Neoplasms	Neoplastic Process	5473	1962	0.01	2008.0	2008.0
ARL6IP6	Hypothyroidism	disease	Endocrine System Diseases	Disease or Syndrome	613	283	0.1
ARL6IP6	Retinal Detachment	disease	Eye Diseases	Disease or Syndrome	148	10	0.1
ARL6IP6	Leukocoria	disease	Eye Diseases	Disease or Syndrome	4	0	0.1
ARL6IP6	Impaired cognition	disease	Mental Disorders	Mental or Behavioral Dysfunction	1630	348	0.1
ARL6IP6	Scoliosis, unspecified	disease	Musculoskeletal Diseases	Disease or Syndrome	850	135	0.1
ARL6IP6	Strawberry nevus of skin	disease	Neoplasms	Neoplastic Process	112	10	0.1
ARL6IP6	Nevus, Blue	disease	Neoplasms	Neoplastic Process	17	1	0.1
ARL6IP6	Ischemic stroke	disease	Nervous System Diseases; Cardiovascular Diseases	Disease or Syndrome	1159	704	0.01	2015.0	2015.0
ARL6IP6	Purpura	disease	Pathological Conditions, Signs and Symptoms; Hemic and Lymphatic Diseases	Disease or Syndrome	68	1	0.1
ARL6IP6	Cafe au lait spots, multiple	disease	Pathological Conditions, Signs and Symptoms; Skin and Connective Tissue Diseases	Disease or Syndrome	61	13	0.1
ARL6IP6	Skin Erosion	disease	Skin and Connective Tissue Diseases	Disease or Syndrome	225	2	0.1
ARL6IP6	Cutis marmorata telangiectatica congenita	disease	Skin and Connective Tissue Diseases; Cardiovascular Diseases	Congenital Abnormality	2	0	0.31	2015.0	2015.0
ARL6IP6	Oral cleft	disease		Congenital Abnormality	85	28	0.1
ARL6IP6	Malignant neoplasm of colon and/or rectum	disease		Neoplastic Process	3669	502	0.01	2008.0	2008.0
ARL6IP6	Congenital Abnormality	group	Congenital, Hereditary, and Neonatal Diseases and Abnormalities	Congenital Abnormality	1098	73	0.01	2015.0	2015.0
ARL6IP6	Cerebrovascular accident	group	Nervous System Diseases; Cardiovascular Diseases	Disease or Syndrome	1658	591	0.1	2011.0	2011.0
ARSB	Arteriosclerosis	disease	Cardiovascular Diseases	Disease or Syndrome	2006	267	0.01	2017.0	2017.0
ARSB	Atherosclerosis	disease	Cardiovascular Diseases	Disease or Syndrome	2044	281	0.01	2017.0	2017.0
ARSB	Heart failure	disease	Cardiovascular Diseases	Disease or Syndrome	1499	201	0.01	2018.0	2018.0
ARSB	Congestive heart failure	disease	Cardiovascular Diseases	Disease or Syndrome	1760	165	0.01	2018.0	2018.0
ARSB	Myocarditis	disease	Cardiovascular Diseases	Disease or Syndrome	285	2	0.01	2018.0	2018.0
ARSB	Aortic root dilatation	disease	Cardiovascular Diseases	Anatomical Abnormality	15	0	0.01	2019.0	2019.0
ARSB	Compression of umbilical cord	disease	Congenital, Hereditary, and Neonatal Diseases and Abnormalities	Disease or Syndrome	5	0	0.01	2018.0	2018.0
ARSB	Cystic Fibrosis	disease	Congenital, Hereditary, and Neonatal Diseases and Abnormalities; Digestive System Diseases; Respiratory Tract Diseases	Disease or Syndrome	852	704	0.04	2007.0	2018.0
ARSB	Claw hand	disease	Congenital, Hereditary, and Neonatal Diseases and Abnormalities; Musculoskeletal Diseases	Congenital Abnormality	63	3	0.1
ARSB	Epiphyseal dysplasia	disease	Congenital, Hereditary, and Neonatal Diseases and Abnormalities; Musculoskeletal Diseases	Congenital Abnormality	27	0	0.1
ARSB	Dwarfism	disease	Congenital, Hereditary, and Neonatal Diseases and Abnormalities; Musculoskeletal Diseases; Endocrine System Diseases	Congenital Abnormality	1261	77	0.01	2018.0	2018.0
ARSB	Macrocephaly	disease	Congenital, Hereditary, and Neonatal Diseases and Abnormalities; Musculoskeletal Diseases; Nervous System Diseases	Congenital Abnormality	367	10	0.1
ARSB	Machado-Joseph Disease	disease	Congenital, Hereditary, and Neonatal Diseases and Abnormalities; Nervous System Diseases	Disease or Syndrome	135	12	0.01	2019.0	2019.0
ARSB	Leukodystrophy, Metachromatic	disease	Congenital, Hereditary, and Neonatal Diseases and Abnormalities; Nutritional and Metabolic Diseases; Nervous System Diseases	Disease or Syndrome	27	158	0.1	1992.0	2013.0
ARSB	Glycogen storage disease type II	disease	Congenital, Hereditary, and Neonatal Diseases and Abnormalities; Nutritional and Metabolic Diseases; Nervous System Diseases	Disease or Syndrome	194	269	0.01	2007.0	2007.0
ARSB	Generalized glycogen storage disease of infants	disease	Congenital, Hereditary, and Neonatal Diseases and Abnormalities; Nutritional and Metabolic Diseases; Nervous System Diseases	Disease or Syndrome	51	16	0.01	2007.0	2007.0
ARSB	Fabry Disease	disease	Congenital, Hereditary, and Neonatal Diseases and Abnormalities; Nutritional and Metabolic Diseases; Nervous System Diseases; Cardiovascular Diseases	Disease or Syndrome	108	206	0.01	2007.0	2007.0
ARSB	Mucopolysaccharidosis VI	disease	Congenital, Hereditary, and Neonatal Diseases and Abnormalities; Nutritional and Metabolic Diseases; Skin and Connective Tissue Diseases	Disease or Syndrome	11	124	1.0	1979.0	2019.0
ARSB	Pfaundler-Hurler Syndrome	disease	Congenital, Hereditary, and Neonatal Diseases and Abnormalities; Nutritional and Metabolic Diseases; Skin and Connective Tissue Diseases	Disease or Syndrome	36	90	0.11	2003.0	2003.0
ARSB	Mucopolysaccharidoses	disease	Congenital, Hereditary, and Neonatal Diseases and Abnormalities; Nutritional and Metabolic Diseases; Skin and Connective Tissue Diseases	Disease or Syndrome	48	7	0.1	1993.0	2019.0
ARSB	Mucopolysaccharidosis, MPS-IV-A	disease	Congenital, Hereditary, and Neonatal Diseases and Abnormalities; Nutritional and Metabolic Diseases; Skin and Connective Tissue Diseases	Disease or Syndrome	19	90	0.06	2003.0	2019.0
ARSB	Mucopolysaccharidosis Type IIIA	disease	Congenital, Hereditary, and Neonatal Diseases and Abnormalities; Nutritional and Metabolic Diseases; Skin and Connective Tissue Diseases	Disease or Syndrome	25	69	0.03	2003.0	2019.0
ARSB	Mucopolysaccharidosis III	disease	Congenital, Hereditary, and Neonatal Diseases and Abnormalities; Nutritional and Metabolic Diseases; Skin and Connective Tissue Diseases	Disease or Syndrome	17	15	0.02	2003.0	2010.0
ARSB	Mucopolysaccharidosis I	disease	Congenital, Hereditary, and Neonatal Diseases and Abnormalities; Nutritional and Metabolic Diseases; Skin and Connective Tissue Diseases	Disease or Syndrome	16	31	0.01	2017.0	2017.0
ARSB	Mucopolysaccharidosis IV	disease	Congenital, Hereditary, and Neonatal Diseases and Abnormalities; Nutritional and Metabolic Diseases; Skin and Connective Tissue Diseases	Disease or Syndrome	28	9	0.01	2003.0	2003.0
ARSB	Maroteaux-Lamy syndrome, mild form	disease	Congenital, Hereditary, and Neonatal Diseases and Abnormalities; Nutritional and Metabolic Diseases; Skin and Connective Tissue Diseases	Disease or Syndrome	1	0	0.01	1982.0	1982.0
ARSB	Colorectal Carcinoma	disease	Digestive System Diseases; Neoplasms	Neoplastic Process	5473	1962	0.01	2019.0	2019.0
ARSB	Glaucoma	disease	Eye Diseases	Disease or Syndrome	770	198	0.1
ARSB	OVERLAP CONNECTIVE TISSUE DISEASE	disease	Eye Diseases; Skin and Connective Tissue Diseases; Cardiovascular Diseases	Disease or Syndrome	36	31	0.01	2018.0	2018.0
ARSB	Asymptomatic bacteriuria	disease	Female Urogenital Diseases and Pregnancy Complications; Infections; Male Urogenital Diseases	Disease or Syndrome	23	0	0.02	2017.0	2017.0
ARSB	Steroid-resistant nephrotic syndrome	disease	Female Urogenital Diseases and Pregnancy Complications; Male Urogenital Diseases	Disease or Syndrome	73	25	0.01	2019.0	2019.0
ARSB	Steroid resistant nephrotic syndrome of childhood	disease	Female Urogenital Diseases and Pregnancy Complications; Male Urogenital Diseases	Disease or Syndrome	73	19	0.01	2019.0	2019.0
ARSB	Tuberculosis	disease	Infections	Disease or Syndrome	1256	328	0.01	2012.0	2012.0
ARSB	Clostridium difficile infection	disease	Infections	Disease or Syndrome	57	10	0.01	2017.0	2017.0
ARSB	Recurrent upper respiratory tract infection	disease	Infections; Respiratory Tract Diseases	Disease or Syndrome	52	3	0.1
ARSB	Nonorganic psychosis	disease	Mental Disorders	Mental or Behavioral Dysfunction	376	98	0.01	2017.0	2017.0
ARSB	Knee joint valgus deformity	disease	Musculoskeletal Diseases	Anatomical Abnormality	117	5	0.1
ARSB	Lumbar hyperlordosis	disease	Musculoskeletal Diseases	Anatomical Abnormality	92	8	0.1
ARSB	Contracture of joint	disease	Musculoskeletal Diseases	Anatomical Abnormality	36	0	0.01	2008.0	2008.0
ARSB	Hip Dysplasia	disease	Musculoskeletal Diseases; Wounds and Injuries	Anatomical Abnormality	128	16	0.1
ARSB	melanoma	disease	Neoplasms	Neoplastic Process	3087	515	0.01	2017.0	2017.0
ARSB	Malignant neoplasm of prostate	disease	Neoplasms; Male Urogenital Diseases	Neoplastic Process	4502	1082	0.02	2017.0	2019.0
ARSB	Prostate carcinoma	disease	Neoplasms; Male Urogenital Diseases	Neoplastic Process	4388	1168	0.01	2017.0	2017.0
ARSB	Hydrocephalus	disease	Nervous System Diseases	Disease or Syndrome	473	37	0.1
ARSB	Cervical myelopathy	disease	Nervous System Diseases	Disease or Syndrome	12	0	0.1
ARSB	Constrictive median neuropathy	disease	Nervous System Diseases	Anatomical Abnormality	8	1	0.1
ARSB	Carotid Atherosclerosis	disease	Nervous System Diseases; Cardiovascular Diseases	Disease or Syndrome	219	79	0.01	2017.0	2017.0
ARSB	Compression of spinal cord	disease	Nervous System Diseases; Wounds and Injuries	Disease or Syndrome	60	2	0.01	2018.0	2018.0
ARSB	Metabolic Syndrome X	disease	Nutritional and Metabolic Diseases	Disease or Syndrome	1125	591	0.01	2017.0	2017.0
ARSB	Congenital exomphalos	disease	Pathological Conditions, Signs and Symptoms; Congenital, Hereditary, and Neonatal Diseases and Abnormalities	Congenital Abnormality	235	0	0.1
ARSB	Chronic Obstructive Airway Disease	disease	Respiratory Tract Diseases	Disease or Syndrome	1428	852	0.01	2018.0	2018.0
ARSB	Macroglossia	disease	Stomatognathic Diseases	Disease or Syndrome	115	2	0.1
ARSB	Long narrow head	disease		Congenital Abnormality	154	26	0.1
ARSB	Hypoplastic iliac wing	disease		Anatomical Abnormality	22	0	0.1
ARSB	MUCOPOLYSACCHARIDOSIS, TYPE VI, SEVERE	disease		Finding	1	5	0.1
ARSB	Anterior wedging of L1	disease		Anatomical Abnormality	1	0	0.1
ARSB	Blood spots	disease		Disease or Syndrome	117	0	0.03	2017.0	2018.0
ARSB	Cardiomyopathies	group	Cardiovascular Diseases	Disease or Syndrome	925	294	0.1
ARSB	Hypertensive disease	group	Cardiovascular Diseases	Disease or Syndrome	2322	1085	0.01	2012.0	2012.0
ARSB	Lysosomal Storage Diseases	group	Congenital, Hereditary, and Neonatal Diseases and Abnormalities; Nutritional and Metabolic Diseases	Disease or Syndrome	130	8	0.1	1991.0	2019.0
ARSB	Psychotic Disorders	group	Mental Disorders	Mental or Behavioral Dysfunction	560	179	0.01	2017.0	2017.0
ARSB	Malignant Neoplasms	group	Neoplasms	Neoplastic Process	8621	1641	0.04	1981.0	2018.0
ARSB	Primary malignant neoplasm	group	Neoplasms	Neoplastic Process	8221	1374	0.02	1981.0	2016.0
ARSB	Lung Neoplasms	group	Neoplasms; Respiratory Tract Diseases	Neoplastic Process	1486	39	0.01	1981.0	1981.0
ARSB	CNS disorder	group	Nervous System Diseases	Disease or Syndrome	319	11	0.01	2015.0	2015.0
ARSB	Neurologic Symptoms	group	Pathological Conditions, Signs and Symptoms; Nervous System Diseases	Sign or Symptom	233	30	0.01	2010.0	2010.0
ASRGL1	Hepatolenticular Degeneration	disease	Congenital, Hereditary, and Neonatal Diseases and Abnormalities; Digestive System Diseases; Nutritional and Metabolic Diseases; Nervous System Diseases	Disease or Syndrome	146	349	0.01	2020.0	2020.0
ASRGL1	Vitelliform Macular Dystrophy	disease	Congenital, Hereditary, and Neonatal Diseases and Abnormalities; Eye Diseases	Disease or Syndrome	74	120	0.01	2019.0	2019.0
ASRGL1	Hereditary pyropoikilocytosis	disease	Congenital, Hereditary, and Neonatal Diseases and Abnormalities; Hemic and Lymphatic Diseases	Disease or Syndrome	47	23	0.05	2007.0	2019.0
ASRGL1	Fibrinogen Deficiency	disease	Congenital, Hereditary, and Neonatal Diseases and Abnormalities; Hemic and Lymphatic Diseases	Disease or Syndrome	56	4	0.01	2018.0	2018.0
ASRGL1	Congenital contractural arachnodactyly	disease	Congenital, Hereditary, and Neonatal Diseases and Abnormalities; Musculoskeletal Diseases	Congenital Abnormality	559	48	0.01	2017.0	2017.0
ASRGL1	Scaphycephaly	disease	Congenital, Hereditary, and Neonatal Diseases and Abnormalities; Musculoskeletal Diseases	Congenital Abnormality	43	8	0.01	2015.0	2015.0
ASRGL1	Sagittal craniosynostosis	disease	Congenital, Hereditary, and Neonatal Diseases and Abnormalities; Musculoskeletal Diseases	Congenital Abnormality	35	13	0.01	2015.0	2015.0
ASRGL1	Dwarfism	disease	Congenital, Hereditary, and Neonatal Diseases and Abnormalities; Musculoskeletal Diseases; Endocrine System Diseases	Congenital Abnormality	1261	77	0.01	2014.0	2014.0
ASRGL1	Myotonic Dystrophy	disease	Congenital, Hereditary, and Neonatal Diseases and Abnormalities; Musculoskeletal Diseases; Nervous System Diseases	Disease or Syndrome	155	4	0.01	2011.0	2011.0
ASRGL1	Muscular Dystrophy, Facioscapulohumeral	disease	Congenital, Hereditary, and Neonatal Diseases and Abnormalities; Musculoskeletal Diseases; Nervous System Diseases	Disease or Syndrome	143	3	0.01	2001.0	2001.0
ASRGL1	Becker Muscular Dystrophy	disease	Congenital, Hereditary, and Neonatal Diseases and Abnormalities; Musculoskeletal Diseases; Nervous System Diseases	Disease or Syndrome	86	34	0.01	2019.0	2019.0
ASRGL1	MYOTONIC DYSTROPHY 1	disease	Congenital, Hereditary, and Neonatal Diseases and Abnormalities; Musculoskeletal Diseases; Nervous System Diseases	Disease or Syndrome	179	14	0.01	2011.0	2011.0
ASRGL1	Cleft palate, isolated	disease	Congenital, Hereditary, and Neonatal Diseases and Abnormalities; Musculoskeletal Diseases; Stomatognathic Diseases	Congenital Abnormality	295	70	0.01	2017.0	2017.0
ASRGL1	SUBCORTICAL BAND HETEROTOPIA, X-LINKED	disease	Congenital, Hereditary, and Neonatal Diseases and Abnormalities; Nervous System Diseases	Disease or Syndrome	10	0	0.01	2018.0	2018.0
ASRGL1	Subcortical Band Heterotopia	disease	Congenital, Hereditary, and Neonatal Diseases and Abnormalities; Nervous System Diseases	Disease or Syndrome	30	3	0.01	2018.0	2018.0
ASRGL1	Huntington Disease	disease	Congenital, Hereditary, and Neonatal Diseases and Abnormalities; Nervous System Diseases; Mental Disorders	Disease or Syndrome	978	115	0.01	2019.0	2019.0
ASRGL1	Hypophosphatasia	disease	Congenital, Hereditary, and Neonatal Diseases and Abnormalities; Nutritional and Metabolic Diseases	Disease or Syndrome	27	29	0.1	1988.0	2018.0
ASRGL1	Infantile hypophosphatasia	disease	Congenital, Hereditary, and Neonatal Diseases and Abnormalities; Nutritional and Metabolic Diseases	Disease or Syndrome	12	76	0.02	2002.0	2005.0
ASRGL1	Adult hypophosphatasia (disorder)	disease	Congenital, Hereditary, and Neonatal Diseases and Abnormalities; Nutritional and Metabolic Diseases	Disease or Syndrome	9	57	0.01	2005.0	2005.0
ASRGL1	Bloom Syndrome	disease	Congenital, Hereditary, and Neonatal Diseases and Abnormalities; Nutritional and Metabolic Diseases; Immune System Diseases	Disease or Syndrome	155	132	0.01	2019.0	2019.0
ASRGL1	ECTRODACTYLY, ECTODERMAL DYSPLASIA, AND CLEFT LIP/PALATE SYNDROME 1	disease	Congenital, Hereditary, and Neonatal Diseases and Abnormalities; Skin and Connective Tissue Diseases; Musculoskeletal Diseases; Stomatognathic Diseases	Disease or Syndrome	129	5	0.01	2018.0	2018.0
ASRGL1	Acute pancreatitis	disease	Digestive System Diseases	Disease or Syndrome	435	51	0.02	2018.0	2020.0
ASRGL1	Non-alcoholic Fatty Liver Disease	disease	Digestive System Diseases	Disease or Syndrome	1058	222	0.02	2015.0	2018.0
ASRGL1	Cholestasis, Extrahepatic	disease	Digestive System Diseases	Disease or Syndrome	87	0	0.01	2019.0	2019.0
ASRGL1	Cholestasis	disease	Digestive System Diseases	Disease or Syndrome	420	15	0.01	2017.0	2017.0
ASRGL1	Colitis	disease	Digestive System Diseases	Disease or Syndrome	1135	15	0.01	2019.0	2019.0
ASRGL1	Esophagitis	disease	Digestive System Diseases	Disease or Syndrome	105	7	0.01	2001.0	2001.0
ASRGL1	Pancreatitis	disease	Digestive System Diseases	Disease or Syndrome	502	80	0.01	2017.0	2017.0
ASRGL1	Liver Failure, Acute	disease	Digestive System Diseases	Disease or Syndrome	282	21	0.01	2020.0	2020.0
ASRGL1	Chronic viral hepatitis	disease	Digestive System Diseases	Disease or Syndrome	59	8	0.01	2017.0	2017.0
ASRGL1	Steatohepatitis	disease	Digestive System Diseases	Disease or Syndrome	1143	75	0.01	2019.0	2019.0
ASRGL1	Hepatitis C	disease	Digestive System Diseases; Infections	Disease or Syndrome	1768	347	0.02	2003.0	2017.0
ASRGL1	Liver carcinoma	disease	Digestive System Diseases; Neoplasms	Neoplastic Process	5725	942	0.04	2011.0	2016.0
ASRGL1	Malignant tumor of colon	disease	Digestive System Diseases; Neoplasms	Neoplastic Process	2969	688	0.03	1997.0	2014.0
ASRGL1	Colon Carcinoma	disease	Digestive System Diseases; Neoplasms	Neoplastic Process	2832	275	0.03	1997.0	2014.0
ASRGL1	Colorectal Carcinoma	disease	Digestive System Diseases; Neoplasms	Neoplastic Process	5473	1962	0.01	2019.0	2019.0
ASRGL1	Adult Liver Carcinoma	disease	Digestive System Diseases; Neoplasms	Neoplastic Process	1377	72	0.01	2019.0	2019.0
ASRGL1	Liver and Intrahepatic Biliary Tract Carcinoma	disease	Digestive System Diseases; Neoplasms	Neoplastic Process	1395	73	0.01	2019.0	2019.0
ASRGL1	Malignant neoplasm of liver	disease	Digestive System Diseases; Neoplasms	Neoplastic Process	1649	88	0.01	2019.0	2019.0
ASRGL1	Gastrointestinal Carcinoid Tumor	disease	Digestive System Diseases; Neoplasms; Endocrine System Diseases	Neoplastic Process	323	13	0.01	2017.0	2017.0
ASRGL1	TROPICAL CALCIFIC PANCREATITIS	disease	Digestive System Diseases; Nutritional and Metabolic Diseases	Disease or Syndrome	24	13	0.01	2018.0	2018.0
ASRGL1	Hyperparathyroidism, Primary	disease	Endocrine System Diseases	Disease or Syndrome	115	39	0.02	2017.0	2018.0
ASRGL1	Hypogonadism	disease	Endocrine System Diseases	Disease or Syndrome	305	24	0.01	2009.0	2009.0
ASRGL1	Photoreceptor degeneration	disease	Eye Diseases	Disease or Syndrome	136	16	0.01	2016.0	2016.0
ASRGL1	Sjogren's Syndrome	disease	Eye Diseases; Skin and Connective Tissue Diseases; Musculoskeletal Diseases; Immune System Diseases; Stomatognathic Diseases	Disease or Syndrome	481	47	0.01	2019.0	2019.0
ASRGL1	Kidney Failure	disease	Female Urogenital Diseases and Pregnancy Complications; Male Urogenital Diseases	Disease or Syndrome	378	36	0.01	2020.0	2020.0
ASRGL1	Uremia	disease	Female Urogenital Diseases and Pregnancy Complications; Male Urogenital Diseases	Disease or Syndrome	110	2	0.01	2015.0	2015.0
ASRGL1	Urolithiasis	disease	Female Urogenital Diseases and Pregnancy Complications; Male Urogenital Diseases	Disease or Syndrome	72	33	0.01	2017.0	2017.0
ASRGL1	Thrombophilia	disease	Hemic and Lymphatic Diseases	Disease or Syndrome	161	43	0.03	2010.0	2020.0
ASRGL1	Refractory anemias	disease	Hemic and Lymphatic Diseases	Disease or Syndrome	340	11	0.01	2019.0	2019.0
ASRGL1	Lymphohistiocytosis, Hemophagocytic	disease	Hemic and Lymphatic Diseases	Disease or Syndrome	117	13	0.01	2018.0	2018.0
ASRGL1	MYELOPROLIFERATIVE DISORDER, CHRONIC, WITH EOSINOPHILIA	disease	Hemic and Lymphatic Diseases	Disease or Syndrome	119	5	0.01	2020.0	2020.0
ASRGL1	Hemophagocytic Syndrome	disease	Hemic and Lymphatic Diseases	Disease or Syndrome	25	3	0.01	2018.0	2018.0
ASRGL1	Microscopic Polyarteritis	disease	Immune System Diseases; Nervous System Diseases; Cardiovascular Diseases	Disease or Syndrome	77	7	0.01	2014.0	2014.0
ASRGL1	Tuberculosis	disease	Infections	Disease or Syndrome	1256	328	0.01	2019.0	2019.0
ASRGL1	Ankylosing spondylitis	disease	Musculoskeletal Diseases	Disease or Syndrome	710	609	0.02	2018.0	2019.0
ASRGL1	Periosteal Disorder	disease	Musculoskeletal Diseases	Disease or Syndrome	80	0	0.01	2020.0	2020.0
ASRGL1	Acromegaly	disease	Musculoskeletal Diseases; Nervous System Diseases; Endocrine System Diseases	Disease or Syndrome	138	25	0.01	2018.0	2018.0
ASRGL1	Leukemia, Myelocytic, Acute	disease	Neoplasms	Neoplastic Process	3111	6892	0.18	2010.0	2019.0
ASRGL1	leukemia	disease	Neoplasms	Neoplastic Process	2111	144	0.1	1981.0	2019.0
ASRGL1	Childhood Leukemia	disease	Neoplasms	Neoplastic Process	1740	140	0.1	1981.0	2020.0
ASRGL1	Nasal Type Extranodal NK/T-Cell Lymphoma	disease	Neoplasms	Neoplastic Process	53	0	0.09	2012.0	2020.0
ASRGL1	Lymphoma, Extranodal NK-T-Cell	disease	Neoplasms	Neoplastic Process	33	2	0.02	2018.0	2018.0
ASRGL1	Acute monocytic leukemia	disease	Neoplasms	Neoplastic Process	633	22	0.01	2015.0	2015.0
ASRGL1	Osteosarcoma	disease	Neoplasms	Neoplastic Process	2283	178	0.01	2017.0	2017.0
ASRGL1	Pleomorphic Lipoma	disease	Neoplasms	Neoplastic Process	13	0	0.01	2000.0	2000.0
ASRGL1	Germ cell tumor	disease	Neoplasms	Neoplastic Process	278	5	0.01	1989.0	1989.0
ASRGL1	Hepatoblastoma	disease	Neoplasms	Neoplastic Process	452	22	0.01	2019.0	2019.0
ASRGL1	Childhood Acute Myeloid Leukemia	disease	Neoplasms	Neoplastic Process	215	6	0.01	2017.0	2017.0
ASRGL1	secondary acute myeloid leukemia	disease	Neoplasms	Neoplastic Process	91	8	0.01	1995.0	1995.0
ASRGL1	Osteosarcoma of bone	disease	Neoplasms	Neoplastic Process	2247	151	0.01	2017.0	2017.0
ASRGL1	Childhood Osteosarcoma	disease	Neoplasms	Neoplastic Process	2208	151	0.01	2017.0	2017.0
ASRGL1	Liposarcoma, well differentiated	disease	Neoplasms	Neoplastic Process	54	0	0.01	2010.0	2010.0
ASRGL1	adult nasal type extranodal NK/T-cell lymphoma	disease	Neoplasms	Neoplastic Process	2	0	0.01	2017.0	2017.0
ASRGL1	childhood nasal type extranodal NK/T-cell lymphoma	disease	Neoplasms	Neoplastic Process	2	0	0.01	2017.0	2017.0
ASRGL1	Acute myeloid leukaemia refractory	disease	Neoplasms	Neoplastic Process	58	0	0.01	2015.0	2015.0
ASRGL1	Endometrial Carcinoma	disease	Neoplasms; Female Urogenital Diseases and Pregnancy Complications	Neoplastic Process	1597	326	0.03	2018.0	2018.0
ASRGL1	Malignant neoplasm of endometrium	disease	Neoplasms; Female Urogenital Diseases and Pregnancy Complications	Neoplastic Process	1235	197	0.01	2018.0	2018.0
ASRGL1	Malignant tumor of cervix	disease	Neoplasms; Female Urogenital Diseases and Pregnancy Complications	Neoplastic Process	1718	245	0.01	2018.0	2018.0
ASRGL1	Choriocarcinoma	disease	Neoplasms; Female Urogenital Diseases and Pregnancy Complications	Neoplastic Process	431	2	0.01	1989.0	1989.0
ASRGL1	Cervix carcinoma	disease	Neoplasms; Female Urogenital Diseases and Pregnancy Complications	Neoplastic Process	1881	283	0.01	2018.0	2018.0
ASRGL1	cervical cancer	disease	Neoplasms; Female Urogenital Diseases and Pregnancy Complications	Neoplastic Process	1817	268	0.01	2018.0	2018.0
ASRGL1	Malignant neoplasm of ovary	disease	Neoplasms; Female Urogenital Diseases and Pregnancy Complications; Endocrine System Diseases	Neoplastic Process	2563	315	0.03	2006.0	2012.0
ASRGL1	ovarian neoplasm	disease	Neoplasms; Female Urogenital Diseases and Pregnancy Complications; Endocrine System Diseases	Neoplastic Process	2542	757	0.02	2008.0	2012.0
ASRGL1	Carcinoma, Ovarian Epithelial	disease	Neoplasms; Female Urogenital Diseases and Pregnancy Complications; Endocrine System Diseases	Neoplastic Process	2841	327	0.02	2008.0	2012.0
ASRGL1	Renal Cell Carcinoma	disease	Neoplasms; Female Urogenital Diseases and Pregnancy Complications; Male Urogenital Diseases	Neoplastic Process	2084	288	0.02	2014.0	2014.0
ASRGL1	Conventional (Clear Cell) Renal Cell Carcinoma	disease	Neoplasms; Female Urogenital Diseases and Pregnancy Complications; Male Urogenital Diseases	Neoplastic Process	2346	222	0.02	2014.0	2014.0
ASRGL1	Myeloid Leukemia, Chronic	disease	Neoplasms; Hemic and Lymphatic Diseases	Neoplastic Process	1172	115	0.01	2003.0	2003.0
ASRGL1	Acute lymphocytic leukemia	disease	Neoplasms; Immune System Diseases; Hemic and Lymphatic Diseases	Neoplastic Process	1293	222	0.1	1983.0	2020.0
ASRGL1	Childhood Acute Lymphoblastic Leukemia	disease	Neoplasms; Immune System Diseases; Hemic and Lymphatic Diseases	Neoplastic Process	1096	261	0.1	1999.0	2020.0
ASRGL1	Precursor Cell Lymphoblastic Leukemia Lymphoma	disease	Neoplasms; Immune System Diseases; Hemic and Lymphatic Diseases	Neoplastic Process	879	168	0.1	1983.0	2020.0
ASRGL1	T-Cell Lymphoma	disease	Neoplasms; Immune System Diseases; Hemic and Lymphatic Diseases	Neoplastic Process	485	24	0.04	2017.0	2020.0
ASRGL1	Adult Lymphoma	disease	Neoplasms; Immune System Diseases; Hemic and Lymphatic Diseases	Neoplastic Process	1169	66	0.02	2015.0	2018.0
ASRGL1	Childhood Lymphoma	disease	Neoplasms; Immune System Diseases; Hemic and Lymphatic Diseases	Neoplastic Process	1171	66	0.02	2015.0	2018.0
ASRGL1	Precursor T-Cell Lymphoblastic Leukemia-Lymphoma	disease	Neoplasms; Immune System Diseases; Hemic and Lymphatic Diseases	Neoplastic Process	644	23	0.02	2007.0	2016.0
ASRGL1	Chronic Lymphocytic Leukemia	disease	Neoplasms; Immune System Diseases; Hemic and Lymphatic Diseases	Neoplastic Process	1447	291	0.01	2009.0	2009.0
ASRGL1	Lymphoma, Non-Hodgkin	disease	Neoplasms; Immune System Diseases; Hemic and Lymphatic Diseases	Neoplastic Process	733	197	0.01	2010.0	2010.0
ASRGL1	Childhood T Acute Lymphoblastic Leukemia	disease	Neoplasms; Immune System Diseases; Hemic and Lymphatic Diseases	Neoplastic Process	119	2	0.01	2016.0	2016.0
ASRGL1	Adult T Acute Lymphoblastic Leukemia	disease	Neoplasms; Immune System Diseases; Hemic and Lymphatic Diseases	Neoplastic Process	102	1	0.01	2016.0	2016.0
ASRGL1	Precursor B-cell lymphoblastic leukemia	disease	Neoplasms; Immune System Diseases; Hemic and Lymphatic Diseases	Neoplastic Process	478	23	0.01	2019.0	2019.0
ASRGL1	Aggressive natural killer-cell leukemia	disease	Neoplasms; Immune System Diseases; Hemic and Lymphatic Diseases	Neoplastic Process	30	0	0.01	2005.0	2005.0
ASRGL1	Lymphoma, Diffuse	disease	Neoplasms; Immune System Diseases; Hemic and Lymphatic Diseases	Neoplastic Process	49	0	0.01	2017.0	2017.0
ASRGL1	Multiple Myeloma	disease	Neoplasms; Immune System Diseases; Hemic and Lymphatic Diseases; Cardiovascular Diseases	Neoplastic Process	1740	865	0.01	2016.0	2016.0
ASRGL1	Malignant neoplasm of prostate	disease	Neoplasms; Male Urogenital Diseases	Neoplastic Process	4502	1082	0.02	2008.0	2019.0
ASRGL1	Prostate carcinoma	disease	Neoplasms; Male Urogenital Diseases	Neoplastic Process	4388	1168	0.01	2019.0	2019.0
ASRGL1	Carcinoma of lung	disease	Neoplasms; Respiratory Tract Diseases	Neoplastic Process	4081	1204	0.04	2010.0	2018.0
ASRGL1	Malignant neoplasm of lung	disease	Neoplasms; Respiratory Tract Diseases	Neoplastic Process	4173	1142	0.03	2017.0	2018.0
ASRGL1	Primary malignant neoplasm of lung	disease	Neoplasms; Respiratory Tract Diseases	Neoplastic Process	3894	981	0.03	2017.0	2018.0
ASRGL1	Pleural Effusion, Malignant	disease	Neoplasms; Respiratory Tract Diseases	Disease or Syndrome	119	6	0.01	2020.0	2020.0
ASRGL1	Malignant neoplasm of breast	disease	Neoplasms; Skin and Connective Tissue Diseases	Neoplastic Process	6941	3417	0.04	2004.0	2019.0
ASRGL1	Breast Carcinoma	disease	Neoplasms; Skin and Connective Tissue Diseases	Neoplastic Process	6776	2793	0.03	2004.0	2019.0
ASRGL1	Triple Negative Breast Neoplasms	disease	Neoplasms; Skin and Connective Tissue Diseases	Neoplastic Process	1674	99	0.01	2018.0	2018.0
ASRGL1	Cerebral Palsy	disease	Nervous System Diseases	Disease or Syndrome	241	69	0.01	2017.0	2017.0
ASRGL1	Hydrocephalus	disease	Nervous System Diseases	Disease or Syndrome	473	37	0.01	1995.0	1995.0
ASRGL1	(Idiopathic) normal pressure hydrocephalus	disease	Nervous System Diseases	Disease or Syndrome	14	0	0.01	2018.0	2018.0
ASRGL1	Alzheimer's Disease	disease	Nervous System Diseases; Mental Disorders	Disease or Syndrome	3397	1843	0.01	2019.0	2019.0
ASRGL1	Hyperlipidemia	disease	Nutritional and Metabolic Diseases	Disease or Syndrome	472	83	0.03	1997.0	2017.0
ASRGL1	Hypercalcemia	disease	Nutritional and Metabolic Diseases	Disease or Syndrome	157	9	0.02	2007.0	2017.0
ASRGL1	Hypocalciuric hypercalcemia, familial, type 1	disease	Nutritional and Metabolic Diseases	Disease or Syndrome	46	58	0.02	1987.0	2009.0
ASRGL1	Hyperglycemia	disease	Nutritional and Metabolic Diseases	Disease or Syndrome	1098	108	0.01	1981.0	1981.0
ASRGL1	Iron Overload	disease	Nutritional and Metabolic Diseases	Disease or Syndrome	241	53	0.01	2009.0	2009.0
ASRGL1	Diabetes Mellitus, Non-Insulin-Dependent	disease	Nutritional and Metabolic Diseases; Endocrine System Diseases	Disease or Syndrome	3134	2672	0.01	2019.0	2019.0
ASRGL1	Nephrocalcinosis	disease	Nutritional and Metabolic Diseases; Female Urogenital Diseases and Pregnancy Complications; Male Urogenital Diseases	Disease or Syndrome	118	20	0.01	2007.0	2007.0
ASRGL1	Osteoporosis	disease	Nutritional and Metabolic Diseases; Musculoskeletal Diseases	Disease or Syndrome	1098	182	0.06	2009.0	2019.0
ASRGL1	Amyotrophic Lateral Sclerosis	disease	Nutritional and Metabolic Diseases; Nervous System Diseases	Disease or Syndrome	1114	485	0.02	2019.0	2019.0
ASRGL1	Systemic Inflammatory Response Syndrome	disease	Pathological Conditions, Signs and Symptoms	Disease or Syndrome	185	9	0.01	2018.0	2018.0
ASRGL1	Cirrhosis	disease	Pathological Conditions, Signs and Symptoms	Disease or Syndrome	919	110	0.01	2018.0	2018.0
ASRGL1	Hypoplasia of corpus callosum	disease	Pathological Conditions, Signs and Symptoms; Congenital, Hereditary, and Neonatal Diseases and Abnormalities; Nervous System Diseases	Congenital Abnormality	385	49	0.01	1995.0	1995.0
ASRGL1	Mental Retardation	disease	Pathological Conditions, Signs and Symptoms; Congenital, Hereditary, and Neonatal Diseases and Abnormalities; Nervous System Diseases; Mental Disorders; Behavior and Behavior Mechanisms	Mental or Behavioral Dysfunction	505	98	0.01	2007.0	2007.0
ASRGL1	MASA SYNDROME (disorder)	disease	Pathological Conditions, Signs and Symptoms; Congenital, Hereditary, and Neonatal Diseases and Abnormalities; Nervous System Diseases; Mental Disorders; Behavior and Behavior Mechanisms	Disease or Syndrome	16	13	0.01	2007.0	2007.0
ASRGL1	Primary biliary cirrhosis	disease	Pathological Conditions, Signs and Symptoms; Digestive System Diseases	Disease or Syndrome	478	667	0.03	2003.0	2020.0
ASRGL1	Fibrosis, Liver	disease	Pathological Conditions, Signs and Symptoms; Digestive System Diseases	Disease or Syndrome	1179	64	0.02	2015.0	2018.0
ASRGL1	Liver Cirrhosis	disease	Pathological Conditions, Signs and Symptoms; Digestive System Diseases	Disease or Syndrome	1182	189	0.01	2018.0	2018.0
ASRGL1	Kidney Calculi	disease	Pathological Conditions, Signs and Symptoms; Female Urogenital Diseases and Pregnancy Complications; Male Urogenital Diseases	Disease or Syndrome	190	71	0.01	2017.0	2017.0
ASRGL1	Acute leukemia	disease	Pathological Conditions, Signs and Symptoms; Neoplasms	Neoplastic Process	639	50	0.01	2009.0	2009.0
ASRGL1	Leukemogenesis	disease	Pathological Conditions, Signs and Symptoms; Neoplasms	Neoplastic Process	996	25	0.01	2019.0	2019.0
ASRGL1	Secondary malignant neoplasm of lymph node	disease	Pathological Conditions, Signs and Symptoms; Neoplasms	Neoplastic Process	2825	188	0.01	2018.0	2018.0
ASRGL1	Blast Phase	disease	Pathological Conditions, Signs and Symptoms; Neoplasms; Hemic and Lymphatic Diseases	Neoplastic Process	299	14	0.01	2016.0	2016.0
ASRGL1	Secondary malignant neoplasm of bone	disease	Pathological Conditions, Signs and Symptoms; Neoplasms; Musculoskeletal Diseases	Neoplastic Process	647	18	0.05	2017.0	2019.0
ASRGL1	Obesity	disease	Pathological Conditions, Signs and Symptoms; Nutritional and Metabolic Diseases	Disease or Syndrome	2821	1111	0.01	2018.0	2018.0
ASRGL1	Idiopathic pulmonary arterial hypertension	disease	Respiratory Tract Diseases	Disease or Syndrome	776	24	0.01	2017.0	2017.0
ASRGL1	Pulmonary arterial hypertension	disease	Respiratory Tract Diseases; Cardiovascular Diseases	Disease or Syndrome	413	70	0.01	2017.0	2017.0
ASRGL1	Dermatitis, Allergic Contact	disease	Skin and Connective Tissue Diseases; Immune System Diseases	Disease or Syndrome	151	1	0.3	2005.0	2005.0
ASRGL1	Rheumatoid Arthritis	disease	Skin and Connective Tissue Diseases; Musculoskeletal Diseases; Immune System Diseases	Disease or Syndrome	2723	2387	0.02	2003.0	2019.0
ASRGL1	Decompression Sickness	disease	Wounds and Injuries	Disease or Syndrome	98	0	0.01	2012.0	2012.0
ASRGL1	Adult Acute Lymphocytic Leukemia	disease		Neoplastic Process	860	154	0.1	1999.0	2020.0
ASRGL1	Neuromuscular inhibition	disease		Disease or Syndrome	72	2	0.01	2019.0	2019.0
ASRGL1	Hypofibrinogenemia	disease		Disease or Syndrome	60	14	0.01	2018.0	2018.0
ASRGL1	Cavitation	disease		Anatomical Abnormality	47	0	0.01	2019.0	2019.0
ASRGL1	Idiopathic normal pressure hydrocephalus (INPH)	disease		Disease or Syndrome	25	0	0.01	2018.0	2018.0
ASRGL1	Thromboembolism in children	disease		Disease or Syndrome	1	0	0.01	1999.0	1999.0
ASRGL1	MIXED LINEAGE LEUKEMIA	disease		Neoplastic Process	240	2	0.01	2015.0	2015.0
ASRGL1	Pseudo-fractures	disease		Anatomical Abnormality	10	0	0.01	2018.0	2018.0
ASRGL1	Infant T Acute Lymphoblastic Leukemia	disease		Neoplastic Process	75	1	0.01	2016.0	2016.0
ASRGL1	B Acute Lymphoblastic Leukemia, Philadelphia Chromosome Negative	disease		Neoplastic Process	8	0	0.01	2018.0	2018.0
ASRGL1	Fatty Liver Disease	disease		Disease or Syndrome	741	81	0.01	2019.0	2019.0
ASRGL1	Metastatic castration-resistant prostate cancer	disease		Neoplastic Process	140	2	0.01	2018.0	2018.0
ASRGL1	Cardiovascular Diseases	group	Cardiovascular Diseases	Disease or Syndrome	1756	711	0.01	2019.0	2019.0
ASRGL1	Congenital Abnormality	group	Congenital, Hereditary, and Neonatal Diseases and Abnormalities	Congenital Abnormality	1098	73	0.01	2019.0	2019.0
ASRGL1	Congenital chromosomal disease	group	Congenital, Hereditary, and Neonatal Diseases and Abnormalities	Congenital Abnormality	757	47	0.01	2009.0	2009.0
ASRGL1	Liver diseases	group	Digestive System Diseases	Disease or Syndrome	1019	100	0.03	2017.0	2020.0
ASRGL1	Blood Coagulation Disorders	group	Hemic and Lymphatic Diseases	Disease or Syndrome	267	31	0.01	2018.0	2018.0
ASRGL1	Hematological Disease	group	Hemic and Lymphatic Diseases	Disease or Syndrome	255	16	0.01	2009.0	2009.0
ASRGL1	Lymphoproliferative Disorders	group	Immune System Diseases; Hemic and Lymphatic Diseases	Neoplastic Process	300	14	0.01	2018.0	2018.0
ASRGL1	Salmonella infections	group	Infections	Disease or Syndrome	96	0	0.01	2018.0	2018.0
ASRGL1	Bone Diseases	group	Musculoskeletal Diseases	Disease or Syndrome	317	10	0.01	2019.0	2019.0
ASRGL1	Malignant Neoplasms	group	Neoplasms	Neoplastic Process	8621	1641	0.1	2011.0	2019.0
ASRGL1	Primary malignant neoplasm	group	Neoplasms	Neoplastic Process	8221	1374	0.1	2011.0	2019.0
ASRGL1	Neoplasms	group	Neoplasms	Neoplastic Process	10161	1644	0.07	2000.0	2019.0
ASRGL1	Carcinoma	group	Neoplasms	Neoplastic Process	2462	103	0.01	2009.0	2009.0
ASRGL1	Hematologic Neoplasms	group	Neoplasms; Hemic and Lymphatic Diseases	Neoplastic Process	827	60	0.02	2018.0	2018.0
ASRGL1	Lymphoma	group	Neoplasms; Immune System Diseases; Hemic and Lymphatic Diseases	Neoplastic Process	1548	91	0.04	2013.0	2019.0
ASRGL1	Bone neoplasms	group	Neoplasms; Musculoskeletal Diseases	Neoplastic Process	151	4	0.01	2018.0	2018.0
ASRGL1	Mammary Neoplasms	group	Neoplasms; Skin and Connective Tissue Diseases	Neoplastic Process	2780	385	0.01	2018.0	2018.0
ASRGL1	Neurodegenerative Disorders	group	Nervous System Diseases	Disease or Syndrome	1515	85	0.01	2019.0	2019.0
ASRGL1	Dyslipidemias	group	Nutritional and Metabolic Diseases	Disease or Syndrome	471	184	0.03	2017.0	2019.0
ASRGL1	Diabetes Mellitus	group	Nutritional and Metabolic Diseases; Endocrine System Diseases	Disease or Syndrome	2803	824	0.01	2019.0	2019.0
ASRGL1	Deformity	group	Pathological Conditions, Signs and Symptoms; Congenital, Hereditary, and Neonatal Diseases and Abnormalities	Anatomical Abnormality	350	26	0.01	2019.0	2019.0
ASRGL1	Secondary Neoplasm	group	Pathological Conditions, Signs and Symptoms; Neoplasms	Neoplastic Process	2492	85	0.01	2018.0	2018.0
ASRGL1	Intellectual Disability	group	Pathological Conditions, Signs and Symptoms; Nervous System Diseases; Mental Disorders; Behavior and Behavior Mechanisms	Mental or Behavioral Dysfunction	2165	159	0.01	2007.0	2007.0
ATP5F1E	Hypertrophic Cardiomyopathy	disease	Cardiovascular Diseases	Disease or Syndrome	560	635	0.1
ATP5F1E	Fluoride Poisoning	disease	Chemically-Induced Disorders	Injury or Poisoning	6	0	0.2	2011.0	2011.0
ATP5F1E	Cystic Fibrosis	disease	Congenital, Hereditary, and Neonatal Diseases and Abnormalities; Digestive System Diseases; Respiratory Tract Diseases	Disease or Syndrome	852	704	0.01	2016.0	2016.0
ATP5F1E	3-Methylglutaconic Aciduria	disease	Congenital, Hereditary, and Neonatal Diseases and Abnormalities; Nutritional and Metabolic Diseases	Disease or Syndrome	20	1	0.1
ATP5F1E	Leigh Disease	disease	Congenital, Hereditary, and Neonatal Diseases and Abnormalities; Nutritional and Metabolic Diseases; Nervous System Diseases	Disease or Syndrome	144	114	0.07	1993.0	2009.0
ATP5F1E	Juvenile Neuronal Ceroid Lipofuscinosis	disease	Congenital, Hereditary, and Neonatal Diseases and Abnormalities; Nutritional and Metabolic Diseases; Nervous System Diseases	Disease or Syndrome	52	73	0.02	1997.0	2019.0
ATP5F1E	Leukodystrophy	disease	Congenital, Hereditary, and Neonatal Diseases and Abnormalities; Nutritional and Metabolic Diseases; Nervous System Diseases	Disease or Syndrome	190	27	0.01	2007.0	2007.0
ATP5F1E	Malignant tumor of colon	disease	Digestive System Diseases; Neoplasms	Neoplastic Process	2969	688	0.01	2019.0	2019.0
ATP5F1E	Colon Carcinoma	disease	Digestive System Diseases; Neoplasms	Neoplastic Process	2832	275	0.01	2019.0	2019.0
ATP5F1E	Anemia	disease	Hemic and Lymphatic Diseases	Disease or Syndrome	847	94	0.01	2012.0	2012.0
ATP5F1E	Malignant neoplasm of thyroid	disease	Neoplasms; Endocrine System Diseases	Neoplastic Process	949	103	0.01	2015.0	2015.0
ATP5F1E	Thyroid Neoplasm	disease	Neoplasms; Endocrine System Diseases	Neoplastic Process	1164	135	0.01	2015.0	2015.0
ATP5F1E	Papillary thyroid carcinoma	disease	Neoplasms; Endocrine System Diseases	Neoplastic Process	1348	204	0.01	2015.0	2015.0
ATP5F1E	Thyroid carcinoma	disease	Neoplasms; Endocrine System Diseases	Neoplastic Process	1175	145	0.01	2015.0	2015.0
ATP5F1E	Myeloid Leukemia, Chronic	disease	Neoplasms; Hemic and Lymphatic Diseases	Neoplastic Process	1172	115	0.01	2010.0	2010.0
ATP5F1E	Blast Phase	disease	Pathological Conditions, Signs and Symptoms; Neoplasms; Hemic and Lymphatic Diseases	Neoplastic Process	299	14	0.01	2010.0	2010.0
ATP5F1E	Obesity	disease	Pathological Conditions, Signs and Symptoms; Nutritional and Metabolic Diseases	Disease or Syndrome	2821	1111	0.01	2003.0	2003.0
ATP5F1E	Pediatric Obesity	disease	Pathological Conditions, Signs and Symptoms; Nutritional and Metabolic Diseases	Disease or Syndrome	191	67	0.01	2014.0	2014.0
ATP5F1E	Dermatomyositis	disease	Skin and Connective Tissue Diseases; Musculoskeletal Diseases; Nervous System Diseases	Disease or Syndrome	235	34	0.01	2017.0	2017.0
ATP5F1E	Adult type dermatomyositis	disease	Skin and Connective Tissue Diseases; Musculoskeletal Diseases; Nervous System Diseases	Disease or Syndrome	218	31	0.01	2017.0	2017.0
ATP5F1E	MITOCHONDRIAL COMPLEX V (ATP SYNTHASE) DEFICIENCY, NUCLEAR TYPE 3	disease		Disease or Syndrome	1	1	0.7	2010.0	2016.0
ATP5F1E	Isolated ATP synthase deficiency	disease		Disease or Syndrome	8	1	0.3	2010.0	2010.0
ATP5F1E	ATP synthase deficiency	disease		Disease or Syndrome	3	0	0.01	2010.0	2010.0
ATP5F1E	Colonic Neoplasms	group	Digestive System Diseases; Neoplasms	Neoplastic Process	947	45	0.01	2008.0	2008.0
ATP5F1E	Carcinoma	group	Neoplasms	Neoplastic Process	2462	103	0.01	2012.0	2012.0
ATP5F1E	Neoplasms	group	Neoplasms	Neoplastic Process	10161	1644	0.01	2015.0	2015.0
ATP5F1E	Peripheral Nervous System Diseases	group	Nervous System Diseases	Disease or Syndrome	549	69	0.1
ATP5F1E	Encephalopathies	group	Nervous System Diseases	Disease or Syndrome	457	64	0.01	2003.0	2003.0
ATP5F1E	Mitochondrial Diseases	group	Nutritional and Metabolic Diseases	Disease or Syndrome	284	84	0.02	1997.0	2015.0
ATP5F1E	Intellectual Disability	group	Pathological Conditions, Signs and Symptoms; Nervous System Diseases; Mental Disorders; Behavior and Behavior Mechanisms	Mental or Behavioral Dysfunction	2165	159	0.1
ATP5MC2	Squamous cell carcinoma of the head and neck	disease	Neoplasms	Neoplastic Process	1543	348	0.01	2015.0	2015.0
ATP5MC2	Renal Cell Carcinoma	disease	Neoplasms; Female Urogenital Diseases and Pregnancy Complications; Male Urogenital Diseases	Neoplastic Process	2084	288	0.01	2011.0	2011.0
ATP5MC2	Conventional (Clear Cell) Renal Cell Carcinoma	disease	Neoplasms; Female Urogenital Diseases and Pregnancy Complications; Male Urogenital Diseases	Neoplastic Process	2346	222	0.01	2011.0	2011.0
ATP5MC2	Alzheimer's Disease	disease	Nervous System Diseases; Mental Disorders	Disease or Syndrome	3397	1843	0.01	2015.0	2015.0
ATP5MC2	Neoplasms	group	Neoplasms	Neoplastic Process	10161	1644	0.02	2011.0	2016.0
ATP5MC2	B-Cell Lymphomas	group	Neoplasms; Immune System Diseases; Hemic and Lymphatic Diseases	Neoplastic Process	1408	42	0.01	2019.0	2019.0
ATP5ME	Hurthle Cell Tumor	disease	Neoplasms	Neoplastic Process	170	9	0.01	2020.0	2020.0
ATP8B4	SVEINSSON CHORIORETINAL ATROPHY	disease	Congenital, Hereditary, and Neonatal Diseases and Abnormalities; Eye Diseases	Disease or Syndrome	139	30	0.01	2018.0	2018.0
ATP8B4	Systemic Scleroderma	disease	Skin and Connective Tissue Diseases	Disease or Syndrome	979	287	0.02	2016.0	2018.0
AURKA	Arteriosclerosis	disease	Cardiovascular Diseases	Disease or Syndrome	2006	267	0.01	2019.0	2019.0
AURKA	Atherosclerosis	disease	Cardiovascular Diseases	Disease or Syndrome	2044	281	0.01	2019.0	2019.0
AURKA	ANOPHTHALMIA AND PULMONARY HYPOPLASIA	disease	Congenital, Hereditary, and Neonatal Diseases and Abnormalities; Eye Diseases; Respiratory Tract Diseases	Disease or Syndrome	1410	80	0.01	2017.0	2017.0
AURKA	Microcephaly	disease	Congenital, Hereditary, and Neonatal Diseases and Abnormalities; Musculoskeletal Diseases; Nervous System Diseases	Congenital Abnormality	1064	27	0.01	2017.0	2017.0
AURKA	Hereditary Leiomyomatosis and Renal Cell Cancer	disease	Congenital, Hereditary, and Neonatal Diseases and Abnormalities; Neoplasms; Female Urogenital Diseases and Pregnancy Complications; Skin and Connective Tissue Diseases	Neoplastic Process	61	59	0.01	2014.0	2014.0
AURKA	Neurofibromatosis 1	disease	Congenital, Hereditary, and Neonatal Diseases and Abnormalities; Neoplasms; Nervous System Diseases	Neoplastic Process	311	827	0.01	2012.0	2012.0
AURKA	Von Hippel-Lindau Syndrome	disease	Congenital, Hereditary, and Neonatal Diseases and Abnormalities; Nervous System Diseases; Cardiovascular Diseases	Disease or Syndrome	174	187	0.01	2018.0	2018.0
AURKA	Donohue Syndrome	disease	Congenital, Hereditary, and Neonatal Diseases and Abnormalities; Nutritional and Metabolic Diseases; Musculoskeletal Diseases; Endocrine System Diseases	Disease or Syndrome	15	22	0.05	1987.0	1990.0
AURKA	Familial lichen amyloidosis	disease	Congenital, Hereditary, and Neonatal Diseases and Abnormalities; Nutritional and Metabolic Diseases; Skin and Connective Tissue Diseases	Disease or Syndrome	230	24	0.02	2011.0	2013.0
AURKA	Respiratory Distress Syndrome, Newborn	disease	Congenital, Hereditary, and Neonatal Diseases and Abnormalities; Respiratory Tract Diseases	Disease or Syndrome	177	37	0.01	2016.0	2016.0
AURKA	ECTRODACTYLY, ECTODERMAL DYSPLASIA, AND CLEFT LIP/PALATE SYNDROME 1	disease	Congenital, Hereditary, and Neonatal Diseases and Abnormalities; Skin and Connective Tissue Diseases; Musculoskeletal Diseases; Stomatognathic Diseases	Disease or Syndrome	129	5	0.02	2003.0	2011.0
AURKA	Ulcerative Colitis	disease	Digestive System Diseases	Disease or Syndrome	1458	827	0.01	2015.0	2015.0
AURKA	Hepatitis B	disease	Digestive System Diseases; Infections	Disease or Syndrome	1449	519	0.01	2019.0	2019.0
AURKA	Hepatitis C	disease	Digestive System Diseases; Infections	Disease or Syndrome	1768	347	0.01	2019.0	2019.0
AURKA	Colorectal Carcinoma	disease	Digestive System Diseases; Neoplasms	Neoplastic Process	5473	1962	0.4	2004.0	2019.0
AURKA	Liver carcinoma	disease	Digestive System Diseases; Neoplasms	Neoplastic Process	5725	942	0.4	2004.0	2019.0
AURKA	Adenocarcinoma of large intestine	disease	Digestive System Diseases; Neoplasms	Neoplastic Process	543	432	0.3
AURKA	Malignant neoplasm of stomach	disease	Digestive System Diseases; Neoplasms	Neoplastic Process	3806	615	0.1	2001.0	2019.0
AURKA	Stomach Carcinoma	disease	Digestive System Diseases; Neoplasms	Neoplastic Process	3720	652	0.1	2001.0	2019.0
AURKA	Malignant neoplasm of gastrointestinal tract	disease	Digestive System Diseases; Neoplasms	Neoplastic Process	423	55	0.06	2008.0	2019.0
AURKA	Squamous cell carcinoma of esophagus	disease	Digestive System Diseases; Neoplasms	Neoplastic Process	2053	329	0.05	2004.0	2014.0
AURKA	Malignant neoplasm of esophagus	disease	Digestive System Diseases; Neoplasms	Neoplastic Process	1286	214	0.04	2005.0	2014.0
AURKA	Colon Carcinoma	disease	Digestive System Diseases; Neoplasms	Neoplastic Process	2832	275	0.04	2007.0	2019.0
AURKA	Malignant tumor of colon	disease	Digestive System Diseases; Neoplasms	Neoplastic Process	2969	688	0.03	2009.0	2019.0
AURKA	Esophageal carcinoma	disease	Digestive System Diseases; Neoplasms	Neoplastic Process	1287	272	0.03	2005.0	2013.0
AURKA	Adenoma of large intestine	disease	Digestive System Diseases; Neoplasms	Neoplastic Process	452	213	0.03	2012.0	2016.0
AURKA	Adult Liver Carcinoma	disease	Digestive System Diseases; Neoplasms	Neoplastic Process	1377	72	0.02	2003.0	2016.0
AURKA	Liver and Intrahepatic Biliary Tract Carcinoma	disease	Digestive System Diseases; Neoplasms	Neoplastic Process	1395	73	0.02	2003.0	2016.0
AURKA	Malignant neoplasm of liver	disease	Digestive System Diseases; Neoplasms	Neoplastic Process	1649	88	0.02	2003.0	2016.0
AURKA	Adenocarcinoma Of Esophagus	disease	Digestive System Diseases; Neoplasms	Neoplastic Process	468	81	0.01	2012.0	2012.0
AURKA	Secondary malignant neoplasm of liver	disease	Digestive System Diseases; Neoplasms	Neoplastic Process	951	34	0.01	2013.0	2013.0
AURKA	Secondary malignant neoplasm of colon and/or rectum	disease	Digestive System Diseases; Neoplasms	Neoplastic Process	397	68	0.01	2012.0	2012.0
AURKA	Pancreatic carcinoma	disease	Digestive System Diseases; Neoplasms; Endocrine System Diseases	Neoplastic Process	2689	322	0.09	2003.0	2019.0
AURKA	Malignant neoplasm of pancreas	disease	Digestive System Diseases; Neoplasms; Endocrine System Diseases	Neoplastic Process	2667	277	0.09	2003.0	2019.0
AURKA	Pancreatic Neoplasm	disease	Digestive System Diseases; Neoplasms; Endocrine System Diseases	Neoplastic Process	764	20	0.01	2004.0	2004.0
AURKA	Exudative age-related macular degeneration	disease	Eye Diseases	Disease or Syndrome	158	109	0.01	2017.0	2017.0
AURKA	Central Serous Chorioretinopathy	disease	Eye Diseases	Disease or Syndrome	211	10	0.01	2017.0	2017.0
AURKA	Lupus Nephritis	disease	Female Urogenital Diseases and Pregnancy Complications; Skin and Connective Tissue Diseases; Male Urogenital Diseases; Immune System Diseases	Disease or Syndrome	503	64	0.02	2019.0	2019.0
AURKA	Primary Myelofibrosis	disease	Hemic and Lymphatic Diseases	Neoplastic Process	282	29	0.03	2019.0	2020.0
AURKA	Cyclic neutropenia	disease	Hemic and Lymphatic Diseases	Disease or Syndrome	52	14	0.01	2012.0	2012.0
AURKA	Childhood Myelodysplastic Syndrome	disease	Hemic and Lymphatic Diseases	Neoplastic Process	335	20	0.01	2013.0	2013.0
AURKA	Adult Myelodysplastic Syndrome	disease	Hemic and Lymphatic Diseases	Neoplastic Process	332	20	0.01	2013.0	2013.0
AURKA	Graft-vs-Host Disease	disease	Immune System Diseases	Disease or Syndrome	447	25	0.02	2015.0	2017.0
AURKA	Acute GVH disease	disease	Immune System Diseases	Disease or Syndrome	294	49	0.01	2015.0	2015.0
AURKA	Monoclonal Gammopathy of Undetermined Significance	disease	Immune System Diseases; Hemic and Lymphatic Diseases	Neoplastic Process	227	20	0.01	2009.0	2009.0
AURKA	Rubella	disease	Infections	Disease or Syndrome	82	11	0.01	2019.0	2019.0
AURKA	Degenerative polyarthritis	disease	Musculoskeletal Diseases	Disease or Syndrome	1827	247	0.03	2006.0	2019.0
AURKA	Neuroblastoma	disease	Neoplasms	Neoplastic Process	2509	386	0.4	1998.0	2019.0
AURKA	melanoma	disease	Neoplasms	Neoplastic Process	3087	515	0.38	2007.0	2019.0
AURKA	Metastatic melanoma	disease	Neoplasms	Neoplastic Process	504	42	0.3
AURKA	Glioblastoma Multiforme	disease	Neoplasms	Neoplastic Process	3197	186	0.1	2010.0	2019.0
AURKA	Childhood Neuroblastoma	disease	Neoplasms	Neoplastic Process	2420	231	0.1	1998.0	2019.0
AURKA	Glioblastoma	disease	Neoplasms	Neoplastic Process	3177	281	0.09	2010.0	2019.0
AURKA	Leukemia, Myelocytic, Acute	disease	Neoplasms	Neoplastic Process	3111	6892	0.09	2011.0	2018.0
AURKA	Squamous cell carcinoma	disease	Neoplasms	Neoplastic Process	2507	257	0.08	2004.0	2019.0
AURKA	Adult Glioblastoma	disease	Neoplasms	Neoplastic Process	2528	98	0.08	2010.0	2019.0
AURKA	Childhood Glioblastoma	disease	Neoplasms	Neoplastic Process	2527	98	0.08	2010.0	2019.0
AURKA	Adenocarcinoma of lung (disorder)	disease	Neoplasms	Neoplastic Process	2438	563	0.05	2016.0	2019.0
AURKA	leukemia	disease	Neoplasms	Neoplastic Process	2111	144	0.04	2012.0	2018.0
AURKA	Squamous cell carcinoma of the head and neck	disease	Neoplasms	Neoplastic Process	1543	348	0.04	2006.0	2019.0
AURKA	Childhood Leukemia	disease	Neoplasms	Neoplastic Process	1740	140	0.04	2012.0	2018.0
AURKA	Glioma	disease	Neoplasms	Neoplastic Process	3097	353	0.03	2004.0	2014.0
AURKA	Osteosarcoma	disease	Neoplasms	Neoplastic Process	2283	178	0.03	2013.0	2015.0
AURKA	Osteosarcoma of bone	disease	Neoplasms	Neoplastic Process	2247	151	0.03	2013.0	2015.0
AURKA	Childhood Osteosarcoma	disease	Neoplasms	Neoplastic Process	2208	151	0.03	2013.0	2015.0
AURKA	Noninfiltrating Intraductal Carcinoma	disease	Neoplasms	Neoplastic Process	486	13	0.02	2003.0	2016.0
AURKA	Acute Megakaryocytic Leukemias	disease	Neoplasms	Neoplastic Process	159	15	0.02	2012.0	2013.0
AURKA	Acute monocytic leukemia	disease	Neoplasms	Neoplastic Process	633	22	0.02	2010.0	2018.0
AURKA	liposarcoma	disease	Neoplasms	Neoplastic Process	200	6	0.02	2017.0	2019.0
AURKA	Medulloblastoma	disease	Neoplasms	Neoplastic Process	862	115	0.02	2004.0	2016.0
AURKA	Carcinoma, Small Cell	disease	Neoplasms	Neoplastic Process	185	7	0.02	2014.0	2015.0
AURKA	Adult Liposarcoma	disease	Neoplasms	Neoplastic Process	143	6	0.02	2017.0	2019.0
AURKA	Childhood Liposarcoma	disease	Neoplasms	Neoplastic Process	143	6	0.02	2017.0	2019.0
AURKA	Astrocytoma	disease	Neoplasms	Neoplastic Process	985	59	0.01	2017.0	2017.0
AURKA	Carcinoma, Transitional Cell	disease	Neoplasms	Neoplastic Process	623	12	0.01	2019.0	2019.0
AURKA	Leukemia, Mast-Cell	disease	Neoplasms	Neoplastic Process	75	7	0.01	2014.0	2014.0
AURKA	Mesothelioma	disease	Neoplasms	Neoplastic Process	560	4	0.01	2010.0	2010.0
AURKA	oligodendroglioma	disease	Neoplasms	Neoplastic Process	282	21	0.01	2015.0	2015.0
AURKA	Papilloma	disease	Neoplasms	Neoplastic Process	273	27	0.01	2009.0	2009.0
AURKA	Seminoma	disease	Neoplasms	Neoplastic Process	311	12	0.01	2003.0	2003.0
AURKA	Germ cell tumor	disease	Neoplasms	Neoplastic Process	278	5	0.01	2003.0	2003.0
AURKA	Cervical Intraepithelial Neoplasia	disease	Neoplasms	Neoplastic Process	398	29	0.01	2019.0	2019.0
AURKA	Angiofibroma	disease	Neoplasms	Neoplastic Process	45	1	0.01	2007.0	2007.0
AURKA	Adult Acute Myeloblastic Leukemia	disease	Neoplasms	Neoplastic Process	160	3	0.01	2018.0	2018.0
AURKA	Childhood Medulloblastoma	disease	Neoplasms	Neoplastic Process	771	25	0.01	2004.0	2004.0
AURKA	Malignant Childhood Neoplasm	disease	Neoplasms	Neoplastic Process	179	34	0.01	2011.0	2011.0
AURKA	Adult Medulloblastoma	disease	Neoplasms	Neoplastic Process	762	24	0.01	2004.0	2004.0
AURKA	Malignant Head and Neck Neoplasm	disease	Neoplasms	Neoplastic Process	767	118	0.01	2018.0	2018.0
AURKA	Adult Acute Monoblastic Leukemia	disease	Neoplasms	Neoplastic Process	19	5	0.01	2010.0	2010.0
AURKA	Prostatic Intraepithelial Neoplasias	disease	Neoplasms	Neoplastic Process	230	0	0.01	2005.0	2005.0
AURKA	Acute monoblastic leukemia	disease	Neoplasms	Neoplastic Process	37	5	0.01	2010.0	2010.0
AURKA	Well Differentiated Oligodendroglioma	disease	Neoplasms	Neoplastic Process	270	22	0.01	2015.0	2015.0
AURKA	Malignant Squamous Cell Neoplasm	disease	Neoplasms	Neoplastic Process	193	12	0.01	2019.0	2019.0
AURKA	Ovarian Serous Adenocarcinoma	disease	Neoplasms	Neoplastic Process	143	65	0.01	2014.0	2014.0
AURKA	Head and Neck Carcinoma	disease	Neoplasms	Neoplastic Process	786	118	0.01	2018.0	2018.0
AURKA	Childhood Astrocytoma	disease	Neoplasms	Neoplastic Process	615	39	0.01	2017.0	2017.0
AURKA	Extrapulmonary Small Cell Carcinoma	disease	Neoplasms	Neoplastic Process	157	11	0.01	2014.0	2014.0
AURKA	High-Risk Neuroblastoma	disease	Neoplasms	Neoplastic Process	99	4	0.01	2012.0	2012.0
AURKA	Juvenile angiofibroma	disease	Neoplasms; Cardiovascular Diseases	Neoplastic Process	44	0	0.01	2007.0	2007.0
AURKA	Endometrial Carcinoma	disease	Neoplasms; Female Urogenital Diseases and Pregnancy Complications	Neoplastic Process	1597	326	0.03	2003.0	2018.0
AURKA	Malignant tumor of cervix	disease	Neoplasms; Female Urogenital Diseases and Pregnancy Complications	Neoplastic Process	1718	245	0.02	2011.0	2020.0
AURKA	Cervical Squamous Cell Carcinoma	disease	Neoplasms; Female Urogenital Diseases and Pregnancy Complications	Neoplastic Process	371	44	0.02	2017.0	2019.0
AURKA	Cervix carcinoma	disease	Neoplasms; Female Urogenital Diseases and Pregnancy Complications	Neoplastic Process	1881	283	0.02	2011.0	2020.0
AURKA	cervical cancer	disease	Neoplasms; Female Urogenital Diseases and Pregnancy Complications	Neoplastic Process	1817	268	0.02	2011.0	2020.0
AURKA	Malignant neoplasm of endometrium	disease	Neoplasms; Female Urogenital Diseases and Pregnancy Complications	Neoplastic Process	1235	197	0.01	2016.0	2016.0
AURKA	Uterine Cancer	disease	Neoplasms; Female Urogenital Diseases and Pregnancy Complications	Neoplastic Process	54	4	0.01	2007.0	2007.0
AURKA	Uterine Carcinosarcoma	disease	Neoplasms; Female Urogenital Diseases and Pregnancy Complications	Neoplastic Process	41	80	0.01	2017.0	2017.0
AURKA	Papillary serous endometrial carcinoma	disease	Neoplasms; Female Urogenital Diseases and Pregnancy Complications	Neoplastic Process	63	0	0.01	2018.0	2018.0
AURKA	ovarian neoplasm	disease	Neoplasms; Female Urogenital Diseases and Pregnancy Complications; Endocrine System Diseases	Neoplastic Process	2542	757	0.09	2002.0	2016.0
AURKA	Carcinoma, Ovarian Epithelial	disease	Neoplasms; Female Urogenital Diseases and Pregnancy Complications; Endocrine System Diseases	Neoplastic Process	2841	327	0.07	2002.0	2018.0
AURKA	Malignant neoplasm of ovary	disease	Neoplasms; Female Urogenital Diseases and Pregnancy Complications; Endocrine System Diseases	Neoplastic Process	2563	315	0.06	2002.0	2017.0
AURKA	Epithelial ovarian cancer	disease	Neoplasms; Female Urogenital Diseases and Pregnancy Complications; Endocrine System Diseases	Neoplastic Process	1224	129	0.02	2014.0	2018.0
AURKA	Kidney Neoplasm	disease	Neoplasms; Female Urogenital Diseases and Pregnancy Complications; Male Urogenital Diseases	Neoplastic Process	295	11	0.3	2008.0	2008.0
AURKA	Malignant neoplasm of kidney	disease	Neoplasms; Female Urogenital Diseases and Pregnancy Complications; Male Urogenital Diseases	Neoplastic Process	664	22	0.3	2008.0	2008.0
AURKA	Carcinoma of bladder	disease	Neoplasms; Female Urogenital Diseases and Pregnancy Complications; Male Urogenital Diseases	Neoplastic Process	2104	309	0.09	2002.0	2018.0
AURKA	Malignant neoplasm of urinary bladder	disease	Neoplasms; Female Urogenital Diseases and Pregnancy Complications; Male Urogenital Diseases	Neoplastic Process	2113	316	0.08	2002.0	2018.0
AURKA	Bladder Neoplasm	disease	Neoplasms; Female Urogenital Diseases and Pregnancy Complications; Male Urogenital Diseases	Neoplastic Process	2130	281	0.08	2002.0	2018.0
AURKA	Renal Cell Carcinoma	disease	Neoplasms; Female Urogenital Diseases and Pregnancy Complications; Male Urogenital Diseases	Neoplastic Process	2084	288	0.04	2007.0	2018.0
AURKA	Conventional (Clear Cell) Renal Cell Carcinoma	disease	Neoplasms; Female Urogenital Diseases and Pregnancy Complications; Male Urogenital Diseases	Neoplastic Process	2346	222	0.04	2007.0	2018.0
AURKA	Carcinoma of urinary bladder, invasive	disease	Neoplasms; Female Urogenital Diseases and Pregnancy Complications; Male Urogenital Diseases	Neoplastic Process	287	14	0.01	2011.0	2011.0
AURKA	Urothelial Carcinoma	disease	Neoplasms; Female Urogenital Diseases and Pregnancy Complications; Male Urogenital Diseases	Neoplastic Process	449	10	0.01	2019.0	2019.0
AURKA	Metastatic Renal Cell Carcinoma	disease	Neoplasms; Female Urogenital Diseases and Pregnancy Complications; Male Urogenital Diseases	Neoplastic Process	144	9	0.01	2015.0	2015.0
AURKA	Myeloid Leukemia, Chronic	disease	Neoplasms; Hemic and Lymphatic Diseases	Neoplastic Process	1172	115	0.03	2016.0	2019.0
AURKA	Chronic myeloproliferative disorder	disease	Neoplasms; Hemic and Lymphatic Diseases	Neoplastic Process	366	47	0.02	2019.0	2020.0
AURKA	Lymphoma, Non-Hodgkin	disease	Neoplasms; Immune System Diseases; Hemic and Lymphatic Diseases	Neoplastic Process	733	197	0.02	2003.0	2012.0
AURKA	Adult Non-Hodgkin Lymphoma	disease	Neoplasms; Immune System Diseases; Hemic and Lymphatic Diseases	Neoplastic Process	370	39	0.02	2003.0	2012.0
AURKA	Childhood Non-Hodgkin Lymphoma	disease	Neoplasms; Immune System Diseases; Hemic and Lymphatic Diseases	Neoplastic Process	371	39	0.02	2003.0	2012.0
AURKA	Lymphoma, Non-Hodgkin, Familial	disease	Neoplasms; Immune System Diseases; Hemic and Lymphatic Diseases	Neoplastic Process	462	79	0.02	2003.0	2012.0
AURKA	Chronic Lymphocytic Leukemia	disease	Neoplasms; Immune System Diseases; Hemic and Lymphatic Diseases	Neoplastic Process	1447	291	0.01	2008.0	2008.0
AURKA	Acute lymphocytic leukemia	disease	Neoplasms; Immune System Diseases; Hemic and Lymphatic Diseases	Neoplastic Process	1293	222	0.01	2014.0	2014.0
AURKA	Childhood Acute Lymphoblastic Leukemia	disease	Neoplasms; Immune System Diseases; Hemic and Lymphatic Diseases	Neoplastic Process	1096	261	0.01	2013.0	2013.0
AURKA	Lymphoma, T-Cell, Cutaneous	disease	Neoplasms; Immune System Diseases; Hemic and Lymphatic Diseases	Neoplastic Process	367	5	0.01	2015.0	2015.0
AURKA	Malignant lymphoma, lymphocytic, intermediate differentiation, diffuse	disease	Neoplasms; Immune System Diseases; Hemic and Lymphatic Diseases	Neoplastic Process	296	9	0.01	2014.0	2014.0
AURKA	Precursor Cell Lymphoblastic Leukemia Lymphoma	disease	Neoplasms; Immune System Diseases; Hemic and Lymphatic Diseases	Neoplastic Process	879	168	0.01	2014.0	2014.0
AURKA	Mantle cell lymphoma	disease	Neoplasms; Immune System Diseases; Hemic and Lymphatic Diseases	Neoplastic Process	466	19	0.01	2014.0	2014.0
AURKA	Multiple Myeloma	disease	Neoplasms; Immune System Diseases; Hemic and Lymphatic Diseases; Cardiovascular Diseases	Neoplastic Process	1740	865	0.03	2008.0	2017.0
AURKA	Waldenstrom Macroglobulinemia	disease	Neoplasms; Immune System Diseases; Hemic and Lymphatic Diseases; Cardiovascular Diseases	Neoplastic Process	162	15	0.01	2016.0	2016.0
AURKA	Malignant neoplasm of prostate	disease	Neoplasms; Male Urogenital Diseases	Neoplastic Process	4502	1082	0.4	2007.0	2019.0
AURKA	Adenocarcinoma of prostate	disease	Neoplasms; Male Urogenital Diseases	Neoplastic Process	342	108	0.3
AURKA	Prostate carcinoma	disease	Neoplasms; Male Urogenital Diseases	Neoplastic Process	4388	1168	0.1	2007.0	2019.0
AURKA	Hormone refractory prostate cancer	disease	Neoplasms; Male Urogenital Diseases	Neoplastic Process	683	29	0.02	2017.0	2017.0
AURKA	Central neuroblastoma	disease	Neoplasms; Nervous System Diseases	Neoplastic Process	2419	231	0.1	1998.0	2019.0
AURKA	Malignant Peripheral Nerve Sheath Tumor	disease	Neoplasms; Nervous System Diseases	Neoplastic Process	261	19	0.03	2012.0	2018.0
AURKA	neurofibroma	disease	Neoplasms; Nervous System Diseases	Neoplastic Process	125	5	0.01	2012.0	2012.0
AURKA	Adult Malignant Peripheral Nerve Sheath Tumor	disease	Neoplasms; Nervous System Diseases	Neoplastic Process	62	2	0.01	2012.0	2012.0
AURKA	Childhood Malignant Peripheral Nerve Sheath Tumor	disease	Neoplasms; Nervous System Diseases	Neoplastic Process	62	2	0.01	2012.0	2012.0
AURKA	Non-Small Cell Lung Carcinoma	disease	Neoplasms; Respiratory Tract Diseases	Neoplastic Process	3926	712	0.1	2011.0	2019.0
AURKA	Malignant neoplasm of lung	disease	Neoplasms; Respiratory Tract Diseases	Neoplastic Process	4173	1142	0.09	2006.0	2019.0
AURKA	Carcinoma of lung	disease	Neoplasms; Respiratory Tract Diseases	Neoplastic Process	4081	1204	0.08	2006.0	2019.0
AURKA	Primary malignant neoplasm of lung	disease	Neoplasms; Respiratory Tract Diseases	Neoplastic Process	3894	981	0.08	2006.0	2019.0
AURKA	Small cell carcinoma of lung	disease	Neoplasms; Respiratory Tract Diseases	Neoplastic Process	972	125	0.02	2014.0	2014.0
AURKA	Squamous cell carcinoma of lung	disease	Neoplasms; Respiratory Tract Diseases	Neoplastic Process	670	283	0.01	2006.0	2006.0
AURKA	Malignant Pleural Mesothelioma	disease	Neoplasms; Respiratory Tract Diseases	Neoplastic Process	421	15	0.01	2019.0	2019.0
AURKA	Laryngeal Squamous Cell Carcinoma	disease	Neoplasms; Respiratory Tract Diseases; Otorhinolaryngologic Diseases	Neoplastic Process	504	30	0.04	2005.0	2019.0
AURKA	Carcinoma of larynx	disease	Neoplasms; Respiratory Tract Diseases; Otorhinolaryngologic Diseases	Neoplastic Process	456	65	0.01	2005.0	2005.0
AURKA	Malignant neoplasm of breast	disease	Neoplasms; Skin and Connective Tissue Diseases	Neoplastic Process	6941	3417	0.4	1997.0	2019.0
AURKA	Breast Carcinoma	disease	Neoplasms; Skin and Connective Tissue Diseases	Neoplastic Process	6776	2793	0.4	1997.0	2019.0
AURKA	Mammary Neoplasms, Human	disease	Neoplasms; Skin and Connective Tissue Diseases	Neoplastic Process	527	0	0.3	2008.0	2008.0
AURKA	Mammary Carcinoma, Human	disease	Neoplasms; Skin and Connective Tissue Diseases	Neoplastic Process	545	0	0.3	2008.0	2008.0
AURKA	Triple Negative Breast Neoplasms	disease	Neoplasms; Skin and Connective Tissue Diseases	Neoplastic Process	1674	99	0.04	2019.0	2019.0
AURKA	Triple-Negative Breast Carcinoma	disease	Neoplasms; Skin and Connective Tissue Diseases	Neoplastic Process	1598	96	0.04	2019.0	2019.0
AURKA	Invasive Ductal Breast Carcinoma	disease	Neoplasms; Skin and Connective Tissue Diseases	Neoplastic Process	414	16	0.02	2003.0	2017.0
AURKA	Malignant neoplasm of skin	disease	Neoplasms; Skin and Connective Tissue Diseases	Neoplastic Process	508	38	0.01	2009.0	2009.0
AURKA	Lip and Oral Cavity Carcinoma	disease	Neoplasms; Stomatognathic Diseases	Neoplastic Process	734	172	0.02	2017.0	2019.0
AURKA	Hepatocarcinogenesis	disease	Pathological Conditions, Signs and Symptoms; Neoplasms	Neoplastic Process	855	24	0.02	2015.0	2018.0
AURKA	Lymphatic Metastasis	disease	Pathological Conditions, Signs and Symptoms; Neoplasms	Neoplastic Process	463	10	0.01	2017.0	2017.0
AURKA	Secondary malignant neoplasm of lymph node	disease	Pathological Conditions, Signs and Symptoms; Neoplasms	Neoplastic Process	2825	188	0.01	2013.0	2013.0
AURKA	Skin Carcinogenesis	disease	Pathological Conditions, Signs and Symptoms; Neoplasms	Neoplastic Process	194	7	0.01	2009.0	2009.0
AURKA	Myelofibrosis	disease	Pathological Conditions, Signs and Symptoms; Neoplasms; Hemic and Lymphatic Diseases	Neoplastic Process	163	7	0.03	2019.0	2020.0
AURKA	Metastatic malignant neoplasm to brain	disease	Pathological Conditions, Signs and Symptoms; Neoplasms; Nervous System Diseases	Neoplastic Process	392	28	0.02	2016.0	2017.0
AURKA	Asthma	disease	Respiratory Tract Diseases; Immune System Diseases	Disease or Syndrome	2096	1536	0.01	2017.0	2017.0
AURKA	Psoriasis	disease	Skin and Connective Tissue Diseases	Disease or Syndrome	1308	705	0.01	2011.0	2011.0
AURKA	Rheumatoid Arthritis	disease	Skin and Connective Tissue Diseases; Musculoskeletal Diseases; Immune System Diseases	Disease or Syndrome	2723	2387	0.01	2006.0	2006.0
AURKA	Malignant neoplasm of colon and/or rectum	disease		Neoplastic Process	3669	502	0.1	2004.0	2019.0
AURKA	Oestrogen receptor positive breast cancer	disease		Neoplastic Process	510	58	0.02	2010.0	2018.0
AURKA	Metastatic Renal Cell Cancer	disease		Neoplastic Process	145	9	0.01	2015.0	2015.0
AURKA	Childhood Acute Monoblastic Leukemia	disease		Neoplastic Process	19	5	0.01	2010.0	2010.0
AURKA	Respiratory syncytial virus (RSV) infection in conditions classified elsewhere and of unspecified site	disease		Disease or Syndrome	467	14	0.01	2011.0	2011.0
AURKA	Aggressive Adult Non-Hodgkin Lymphoma	disease		Neoplastic Process	16	0	0.01	2003.0	2003.0
AURKA	Adenocarcinoma of lung, stage I	disease		Neoplastic Process	37	1	0.01	2013.0	2013.0
AURKA	Aggressive Non-Hodgkin Lymphoma	disease		Neoplastic Process	57	1	0.01	2003.0	2003.0
AURKA	Uterine Corpus Carcinosarcoma	disease		Neoplastic Process	33	0	0.01	2017.0	2017.0
AURKA	Progression of prostate cancer	disease		Neoplastic Process	398	7	0.01	2008.0	2008.0
AURKA	Node-negative breast cancer	disease		Neoplastic Process	54	2	0.01	2012.0	2012.0
AURKA	Ovarian clear cell carcinoma	disease		Neoplastic Process	103	0	0.01	2017.0	2017.0
AURKA	Basal-Like Breast Carcinoma	disease		Neoplastic Process	245	9	0.01	2010.0	2010.0
AURKA	High grade serous carcinoma	disease		Neoplastic Process	118	1	0.01	2017.0	2017.0
AURKA	Advanced lung cancer	disease		Neoplastic Process	59	9	0.01	2012.0	2012.0
AURKA	Advanced Urothelial Carcinoma	disease		Neoplastic Process	18	0	0.01	2017.0	2017.0
AURKA	Congenital chromosomal disease	group	Congenital, Hereditary, and Neonatal Diseases and Abnormalities	Congenital Abnormality	757	47	0.03	2005.0	2012.0
AURKA	Hereditary Nonpolyposis Colorectal Neoplasms	group	Congenital, Hereditary, and Neonatal Diseases and Abnormalities; Digestive System Diseases; Neoplasms; Nutritional and Metabolic Diseases	Neoplastic Process	40	875	0.01	2007.0	2007.0
AURKA	Neurofibromatoses	group	Congenital, Hereditary, and Neonatal Diseases and Abnormalities; Neoplasms; Nervous System Diseases	Neoplastic Process	135	16	0.01	2012.0	2012.0
AURKA	Colorectal Neoplasms	group	Digestive System Diseases; Neoplasms	Neoplastic Process	1296	609	0.34	2006.0	2015.0
AURKA	Esophageal Neoplasms	group	Digestive System Diseases; Neoplasms	Neoplastic Process	1254	270	0.04	2005.0	2013.0
AURKA	Gastrointestinal Stromal Tumors	group	Digestive System Diseases; Neoplasms	Neoplastic Process	538	154	0.04	2006.0	2018.0
AURKA	Colonic Neoplasms	group	Digestive System Diseases; Neoplasms	Neoplastic Process	947	45	0.03	1998.0	2005.0
AURKA	Stomach Neoplasms	group	Digestive System Diseases; Neoplasms	Neoplastic Process	820	55	0.03	2006.0	2013.0
AURKA	Gastrointestinal Neoplasms	group	Digestive System Diseases; Neoplasms	Neoplastic Process	182	3	0.01	2019.0	2019.0
AURKA	Liver neoplasms	group	Digestive System Diseases; Neoplasms	Neoplastic Process	1424	7	0.01	2009.0	2009.0
AURKA	Refractive Errors	group	Eye Diseases	Disease or Syndrome	71	75	0.01	2019.0	2019.0
AURKA	MYELODYSPLASTIC SYNDROME	group	Hemic and Lymphatic Diseases	Neoplastic Process	1033	95	0.02	2013.0	2018.0
AURKA	Myeloproliferative disease	group	Hemic and Lymphatic Diseases	Neoplastic Process	365	43	0.01	2020.0	2020.0
AURKA	Autoimmune Diseases	group	Immune System Diseases	Disease or Syndrome	1758	428	0.01	2018.0	2018.0
AURKA	Retroviridae Infections	group	Infections	Disease or Syndrome	112	1	0.01	2007.0	2007.0
AURKA	Malignant Neoplasms	group	Neoplasms	Neoplastic Process	8621	1641	0.4	2004.0	2020.0
AURKA	Neoplasms	group	Neoplasms	Neoplastic Process	10161	1644	0.1	1998.0	2019.0
AURKA	Primary malignant neoplasm	group	Neoplasms	Neoplastic Process	8221	1374	0.1	2004.0	2019.0
AURKA	Adenocarcinoma	group	Neoplasms	Neoplastic Process	2235	168	0.07	2006.0	2016.0
AURKA	Carcinoma	group	Neoplasms	Neoplastic Process	2462	103	0.06	2003.0	2013.0
AURKA	Sarcoma	group	Neoplasms	Neoplastic Process	853	42	0.02	2008.0	2012.0
AURKA	Adenoma	group	Neoplasms	Neoplastic Process	1183	103	0.01	2010.0	2010.0
AURKA	Precancerous Conditions	group	Neoplasms	Neoplastic Process	471	18	0.01	2013.0	2013.0
AURKA	Malignant neoplasm of soft tissue	group	Neoplasms	Neoplastic Process	699	32	0.01	2012.0	2012.0
AURKA	Uterine Neoplasms	group	Neoplasms; Female Urogenital Diseases and Pregnancy Complications	Neoplastic Process	32	1	0.01	2007.0	2007.0
AURKA	Lymphoma	group	Neoplasms; Immune System Diseases; Hemic and Lymphatic Diseases	Neoplastic Process	1548	91	0.01	2006.0	2006.0
AURKA	B-Cell Lymphomas	group	Neoplasms; Immune System Diseases; Hemic and Lymphatic Diseases	Neoplastic Process	1408	42	0.01	2003.0	2003.0
AURKA	Prostatic Neoplasms	group	Neoplasms; Male Urogenital Diseases	Neoplastic Process	1722	31	0.3	2007.0	2007.0
AURKA	Brain Neoplasms	group	Neoplasms; Nervous System Diseases	Neoplastic Process	1018	204	0.01	2004.0	2004.0
AURKA	Central Nervous System Neoplasms	group	Neoplasms; Nervous System Diseases	Neoplastic Process	180	72	0.01	2018.0	2018.0
AURKA	Lung Neoplasms	group	Neoplasms; Respiratory Tract Diseases	Neoplastic Process	1486	39	0.03	2008.0	2008.0
AURKA	Mammary Neoplasms	group	Neoplasms; Skin and Connective Tissue Diseases	Neoplastic Process	2780	385	0.4	1998.0	2015.0
AURKA	Skin Neoplasms	group	Neoplasms; Skin and Connective Tissue Diseases	Neoplastic Process	363	9	0.02	2003.0	2009.0
AURKA	Malignant neoplasm of mouth	group	Neoplasms; Stomatognathic Diseases	Neoplastic Process	756	184	0.02	2017.0	2019.0
AURKA	Peripheral Nervous System Diseases	group	Nervous System Diseases	Disease or Syndrome	549	69	0.3	2010.0	2010.0
AURKA	Secondary Neoplasm	group	Pathological Conditions, Signs and Symptoms; Neoplasms	Neoplastic Process	2492	85	0.04	2002.0	2017.0
B4GALT2	Colorectal Carcinoma	disease	Digestive System Diseases; Neoplasms	Neoplastic Process	5473	1962	0.01	2016.0	2016.0
B4GALT2	Diabetic Retinopathy	disease	Eye Diseases; Endocrine System Diseases; Cardiovascular Diseases	Disease or Syndrome	645	213	0.01	2004.0	2004.0
B4GALT2	Attention deficit hyperactivity disorder	disease	Mental Disorders	Mental or Behavioral Dysfunction	842	420	0.01	2019.0	2019.0
B4GALT2	Uterine Cervical Neoplasm	disease	Neoplasms; Female Urogenital Diseases and Pregnancy Complications	Neoplastic Process	140	72	0.01	2007.0	2007.0
BACE2	Varicosity	disease	Cardiovascular Diseases	Disease or Syndrome	188	51	0.01	2015.0	2015.0
BACE2	Hirschsprung Disease	disease	Congenital, Hereditary, and Neonatal Diseases and Abnormalities; Digestive System Diseases	Disease or Syndrome	384	162	0.01	2018.0	2018.0
BACE2	Anemia, Diamond-Blackfan, 2	disease	Congenital, Hereditary, and Neonatal Diseases and Abnormalities; Hemic and Lymphatic Diseases	Disease or Syndrome	8	0	0.01	1998.0	1998.0
BACE2	AICARDI-GOUTIERES SYNDROME	disease	Congenital, Hereditary, and Neonatal Diseases and Abnormalities; Immune System Diseases; Nervous System Diseases	Disease or Syndrome	117	12	0.01	1998.0	1998.0
BACE2	NONAKA MYOPATHY	disease	Congenital, Hereditary, and Neonatal Diseases and Abnormalities; Musculoskeletal Diseases; Nervous System Diseases	Disease or Syndrome	132	81	0.01	2003.0	2003.0
BACE2	Down Syndrome	disease	Congenital, Hereditary, and Neonatal Diseases and Abnormalities; Nervous System Diseases	Disease or Syndrome	766	80	0.05	2000.0	2014.0
BACE2	DOWN SYNDROME CRITICAL REGION	disease	Congenital, Hereditary, and Neonatal Diseases and Abnormalities; Nervous System Diseases	Disease or Syndrome	57	0	0.02	2005.0	2010.0
BACE2	Malignant tumor of colon	disease	Digestive System Diseases; Neoplasms	Neoplastic Process	2969	688	0.01	2000.0	2000.0
BACE2	Secondary malignant neoplasm of liver	disease	Digestive System Diseases; Neoplasms	Neoplastic Process	951	34	0.01	2000.0	2000.0
BACE2	Colon Carcinoma	disease	Digestive System Diseases; Neoplasms	Neoplastic Process	2832	275	0.01	2000.0	2000.0
BACE2	Adenoma of large intestine	disease	Digestive System Diseases; Neoplasms	Neoplastic Process	452	213	0.01	2004.0	2004.0
BACE2	Liver carcinoma	disease	Digestive System Diseases; Neoplasms	Neoplastic Process	5725	942	0.01	2018.0	2018.0
BACE2	Diabetes	disease	Endocrine System Diseases	Disease or Syndrome	2359	710	0.01	2019.0	2019.0
BACE2	MRSA - Methicillin resistant Staphylococcus aureus infection	disease	Infections	Disease or Syndrome	222	1	0.01	2018.0	2018.0
BACE2	Influenza	disease	Infections; Respiratory Tract Diseases	Disease or Syndrome	858	17	0.01	2018.0	2018.0
BACE2	Schizophrenia	disease	Mental Disorders	Mental or Behavioral Dysfunction	2872	2897	0.1	2019.0	2019.0
BACE2	Impaired cognition	disease	Mental Disorders	Mental or Behavioral Dysfunction	1630	348	0.01	2010.0	2010.0
BACE2	Mild cognitive disorder	disease	Mental Disorders	Mental or Behavioral Dysfunction	430	96	0.01	2019.0	2019.0
BACE2	Inclusion Body Myopathy, Sporadic	disease	Musculoskeletal Diseases; Nervous System Diseases	Disease or Syndrome	84	5	0.01	2003.0	2003.0
BACE2	Osteosarcoma	disease	Neoplasms	Neoplastic Process	2283	178	0.01	2019.0	2019.0
BACE2	Osteosarcoma of bone	disease	Neoplasms	Neoplastic Process	2247	151	0.01	2019.0	2019.0
BACE2	Childhood Osteosarcoma	disease	Neoplasms	Neoplastic Process	2208	151	0.01	2019.0	2019.0
BACE2	Malignant neoplasm of prostate	disease	Neoplasms; Male Urogenital Diseases	Neoplastic Process	4502	1082	0.01	2016.0	2016.0
BACE2	Prostate carcinoma	disease	Neoplasms; Male Urogenital Diseases	Neoplastic Process	4388	1168	0.01	2016.0	2016.0
BACE2	Breast Carcinoma	disease	Neoplasms; Skin and Connective Tissue Diseases	Neoplastic Process	6776	2793	0.03	2000.0	2018.0
BACE2	Malignant neoplasm of breast	disease	Neoplasms; Skin and Connective Tissue Diseases	Neoplastic Process	6941	3417	0.02	2000.0	2003.0
BACE2	Reflex Epilepsy, Audiogenic	disease	Nervous System Diseases	Disease or Syndrome	31	0	0.02	1997.0	1998.0
BACE2	Parkinson Disease	disease	Nervous System Diseases	Disease or Syndrome	2078	990	0.01	2015.0	2015.0
BACE2	Alzheimer's Disease	disease	Nervous System Diseases; Mental Disorders	Disease or Syndrome	3397	1843	0.1	2000.0	2019.0
BACE2	Alzheimer Disease, Late Onset	disease	Nervous System Diseases; Mental Disorders	Mental or Behavioral Dysfunction	385	243	0.02	2005.0	2019.0
BACE2	Presenile dementia	disease	Nervous System Diseases; Mental Disorders	Mental or Behavioral Dysfunction	718	159	0.01	2014.0	2014.0
BACE2	Dementia	disease	Nervous System Diseases; Mental Disorders	Mental or Behavioral Dysfunction	816	176	0.01	2014.0	2014.0
BACE2	Alzheimer Disease, Early Onset	disease	Nervous System Diseases; Mental Disorders	Disease or Syndrome	174	96	0.01	1997.0	1997.0
BACE2	Amyloidosis	disease	Nutritional and Metabolic Diseases	Disease or Syndrome	694	93	0.01	2012.0	2012.0
BACE2	Hyperinsulinism	disease	Nutritional and Metabolic Diseases	Disease or Syndrome	620	64	0.01	2011.0	2011.0
BACE2	Diabetes Mellitus, Non-Insulin-Dependent	disease	Nutritional and Metabolic Diseases; Endocrine System Diseases	Disease or Syndrome	3134	2672	0.03	2015.0	2017.0
BACE2	Senile Plaques	disease	Pathological Conditions, Signs and Symptoms	Acquired Abnormality	249	21	0.02	2005.0	2018.0
BACE2	Complete Trisomy 21 Syndrome	disease	Pathological Conditions, Signs and Symptoms; Congenital, Hereditary, and Neonatal Diseases and Abnormalities; Nervous System Diseases	Disease or Syndrome	669	77	0.05	2000.0	2014.0
BACE2	Hypopigmentation disorder	disease	Skin and Connective Tissue Diseases	Disease or Syndrome	126	15	0.01	2018.0	2018.0
BACE2	HIRSCHSPRUNG DISEASE, SUSCEPTIBILITY TO, 1	disease		Finding	12	52	0.3
BACE2	Chronic cerebrospinal venous insufficiency	disease		Disease or Syndrome	2	0	0.01	2015.0	2015.0
BACE2	Immunologic Deficiency Syndromes	group	Immune System Diseases	Disease or Syndrome	973	31	0.01	2000.0	2000.0
BACE2	Adenoma	group	Neoplasms	Neoplastic Process	1183	103	0.01	2004.0	2004.0
BACE2	Malignant Neoplasms	group	Neoplasms	Neoplastic Process	8621	1641	0.01	2004.0	2004.0
BACE2	Neoplasms	group	Neoplasms	Neoplastic Process	10161	1644	0.01	2000.0	2000.0
BACE2	Mammary Neoplasms	group	Neoplasms; Skin and Connective Tissue Diseases	Neoplastic Process	2780	385	0.01	2003.0	2003.0
BACE2	Diabetes Mellitus	group	Nutritional and Metabolic Diseases; Endocrine System Diseases	Disease or Syndrome	2803	824	0.01	2019.0	2019.0
BAG1	Mental Depression	disease	Behavior and Behavior Mechanisms	Mental or Behavioral Dysfunction	1478	271	0.3	2008.0	2008.0
BAG1	Cystic Fibrosis	disease	Congenital, Hereditary, and Neonatal Diseases and Abnormalities; Digestive System Diseases; Respiratory Tract Diseases	Disease or Syndrome	852	704	0.01	2018.0	2018.0
BAG1	Xeroderma Pigmentosum, Complementation Group D	disease	Congenital, Hereditary, and Neonatal Diseases and Abnormalities; Neoplasms; Nutritional and Metabolic Diseases; Skin and Connective Tissue Diseases	Disease or Syndrome	70	111	0.01	2015.0	2015.0
BAG1	Charcot-Marie-Tooth Disease	disease	Congenital, Hereditary, and Neonatal Diseases and Abnormalities; Nervous System Diseases	Disease or Syndrome	208	136	0.01	2019.0	2019.0
BAG1	Huntington Disease	disease	Congenital, Hereditary, and Neonatal Diseases and Abnormalities; Nervous System Diseases; Mental Disorders	Disease or Syndrome	978	115	0.01	2009.0	2009.0
BAG1	Colitis	disease	Digestive System Diseases	Disease or Syndrome	1135	15	0.01	2014.0	2014.0
BAG1	Gastritis	disease	Digestive System Diseases	Disease or Syndrome	292	21	0.01	2010.0	2010.0
BAG1	Colorectal Carcinoma	disease	Digestive System Diseases; Neoplasms	Neoplastic Process	5473	1962	0.04	2008.0	2016.0
BAG1	Malignant tumor of colon	disease	Digestive System Diseases; Neoplasms	Neoplastic Process	2969	688	0.03	2010.0	2016.0
BAG1	Colon Carcinoma	disease	Digestive System Diseases; Neoplasms	Neoplastic Process	2832	275	0.03	2010.0	2016.0
BAG1	Adenoma of large intestine	disease	Digestive System Diseases; Neoplasms	Neoplastic Process	452	213	0.03	2003.0	2012.0
BAG1	Liver carcinoma	disease	Digestive System Diseases; Neoplasms	Neoplastic Process	5725	942	0.03	2013.0	2019.0
BAG1	Malignant neoplasm of stomach	disease	Digestive System Diseases; Neoplasms	Neoplastic Process	3806	615	0.02	1999.0	2018.0
BAG1	Esophageal carcinoma	disease	Digestive System Diseases; Neoplasms	Neoplastic Process	1287	272	0.02	2011.0	2014.0
BAG1	Malignant neoplasm of esophagus	disease	Digestive System Diseases; Neoplasms	Neoplastic Process	1286	214	0.02	2011.0	2014.0
BAG1	Stomach Carcinoma	disease	Digestive System Diseases; Neoplasms	Neoplastic Process	3720	652	0.02	1999.0	2018.0
BAG1	Adult Liver Carcinoma	disease	Digestive System Diseases; Neoplasms	Neoplastic Process	1377	72	0.01	2019.0	2019.0
BAG1	Gallbladder Carcinoma	disease	Digestive System Diseases; Neoplasms	Neoplastic Process	498	75	0.01	2015.0	2015.0
BAG1	Liver and Intrahepatic Biliary Tract Carcinoma	disease	Digestive System Diseases; Neoplasms	Neoplastic Process	1395	73	0.01	2019.0	2019.0
BAG1	Squamous cell carcinoma of esophagus	disease	Digestive System Diseases; Neoplasms	Neoplastic Process	2053	329	0.01	2011.0	2011.0
BAG1	Malignant neoplasm of liver	disease	Digestive System Diseases; Neoplasms	Neoplastic Process	1649	88	0.01	2019.0	2019.0
BAG1	Secondary malignant neoplasm of liver	disease	Digestive System Diseases; Neoplasms	Neoplastic Process	951	34	0.01	2019.0	2019.0
BAG1	periampullary adenocarcinoma	disease	Digestive System Diseases; Neoplasms	Neoplastic Process	8	0	0.01	2013.0	2013.0
BAG1	Colon adenoma	disease	Digestive System Diseases; Neoplasms	Neoplastic Process	63	1	0.01	2003.0	2003.0
BAG1	Pancreatic carcinoma	disease	Digestive System Diseases; Neoplasms; Endocrine System Diseases	Neoplastic Process	2689	322	0.02	2013.0	2019.0
BAG1	Malignant neoplasm of pancreas	disease	Digestive System Diseases; Neoplasms; Endocrine System Diseases	Neoplastic Process	2667	277	0.02	2013.0	2019.0
BAG1	Recurrent urinary tract infection	disease	Female Urogenital Diseases and Pregnancy Complications; Infections; Male Urogenital Diseases	Disease or Syndrome	237	21	0.01	2017.0	2017.0
BAG1	Lupus Nephritis	disease	Female Urogenital Diseases and Pregnancy Complications; Skin and Connective Tissue Diseases; Male Urogenital Diseases; Immune System Diseases	Disease or Syndrome	503	64	0.01	2017.0	2017.0
BAG1	Graft-vs-Host Disease	disease	Immune System Diseases	Disease or Syndrome	447	25	0.01	2017.0	2017.0
BAG1	MRSA - Methicillin resistant Staphylococcus aureus infection	disease	Infections	Disease or Syndrome	222	1	0.01	2011.0	2011.0
BAG1	Human papilloma virus infection	disease	Infections	Disease or Syndrome	429	42	0.01	2012.0	2012.0
BAG1	Influenza	disease	Infections; Respiratory Tract Diseases	Disease or Syndrome	858	17	0.01	2001.0	2001.0
BAG1	Pneumonia	disease	Infections; Respiratory Tract Diseases	Disease or Syndrome	1032	33	0.01	2019.0	2019.0
BAG1	Community acquired pneumonia	disease	Infections; Respiratory Tract Diseases	Disease or Syndrome	75	13	0.01	2015.0	2015.0
BAG1	Schizophrenia	disease	Mental Disorders	Mental or Behavioral Dysfunction	2872	2897	0.36	2002.0	2013.0
BAG1	Bipolar Disorder	disease	Mental Disorders	Mental or Behavioral Dysfunction	1183	839	0.32	2005.0	2013.0
BAG1	Depressive disorder	disease	Mental Disorders	Mental or Behavioral Dysfunction	1719	297	0.3	2008.0	2008.0
BAG1	Bipolar I disorder	disease	Mental Disorders	Mental or Behavioral Dysfunction	83	46	0.02	2008.0	2012.0
BAG1	Autism Spectrum Disorders	disease	Mental Disorders	Mental or Behavioral Dysfunction	1071	331	0.02	2016.0	2017.0
BAG1	Schizoaffective Disorder	disease	Mental Disorders	Mental or Behavioral Dysfunction	126	61	0.01	2010.0	2010.0
BAG1	Nonorganic psychosis	disease	Mental Disorders	Mental or Behavioral Dysfunction	376	98	0.01	2010.0	2010.0
BAG1	Leukemia, Myelocytic, Acute	disease	Neoplasms	Neoplastic Process	3111	6892	0.12	2011.0	2017.0
BAG1	Squamous cell carcinoma	disease	Neoplasms	Neoplastic Process	2507	257	0.03	2009.0	2012.0
BAG1	Noninfiltrating Intraductal Carcinoma	disease	Neoplasms	Neoplastic Process	486	13	0.01	2010.0	2010.0
BAG1	Glioblastoma	disease	Neoplasms	Neoplastic Process	3177	281	0.01	2000.0	2000.0
BAG1	Glioma	disease	Neoplasms	Neoplastic Process	3097	353	0.01	2000.0	2000.0
BAG1	leukemia	disease	Neoplasms	Neoplastic Process	2111	144	0.01	2011.0	2011.0
BAG1	melanoma	disease	Neoplasms	Neoplastic Process	3087	515	0.01	2018.0	2018.0
BAG1	Osteosarcoma	disease	Neoplasms	Neoplastic Process	2283	178	0.01	2012.0	2012.0
BAG1	Adenocarcinoma of lung (disorder)	disease	Neoplasms	Neoplastic Process	2438	563	0.01	2010.0	2010.0
BAG1	Malignant Glioma	disease	Neoplasms	Neoplastic Process	724	22	0.01	2000.0	2000.0
BAG1	Osteosarcoma of bone	disease	Neoplasms	Neoplastic Process	2247	151	0.01	2012.0	2012.0
BAG1	Cancer of Head	disease	Neoplasms	Neoplastic Process	35	0	0.01	2013.0	2013.0
BAG1	Squamous cell carcinoma of the head and neck	disease	Neoplasms	Neoplastic Process	1543	348	0.01	2017.0	2017.0
BAG1	Childhood Leukemia	disease	Neoplasms	Neoplastic Process	1740	140	0.01	2011.0	2011.0
BAG1	Childhood Osteosarcoma	disease	Neoplasms	Neoplastic Process	2208	151	0.01	2012.0	2012.0
BAG1	Retinoblastoma	disease	Neoplasms; Eye Diseases	Neoplastic Process	853	193	0.01	2003.0	2003.0
BAG1	Malignant neoplasm of endometrium	disease	Neoplasms; Female Urogenital Diseases and Pregnancy Complications	Neoplastic Process	1235	197	0.01	2010.0	2010.0
BAG1	Malignant tumor of cervix	disease	Neoplasms; Female Urogenital Diseases and Pregnancy Complications	Neoplastic Process	1718	245	0.01	1999.0	1999.0
BAG1	Cervix carcinoma	disease	Neoplasms; Female Urogenital Diseases and Pregnancy Complications	Neoplastic Process	1881	283	0.01	1999.0	1999.0
BAG1	Endometrial Carcinoma	disease	Neoplasms; Female Urogenital Diseases and Pregnancy Complications	Neoplastic Process	1597	326	0.01	2010.0	2010.0
BAG1	cervical cancer	disease	Neoplasms; Female Urogenital Diseases and Pregnancy Complications	Neoplastic Process	1817	268	0.01	1999.0	1999.0
BAG1	Chronic Lymphocytic Leukemia	disease	Neoplasms; Immune System Diseases; Hemic and Lymphatic Diseases	Neoplastic Process	1447	291	0.01	1999.0	1999.0
BAG1	Malignant neoplasm of prostate	disease	Neoplasms; Male Urogenital Diseases	Neoplastic Process	4502	1082	0.02	2006.0	2008.0
BAG1	Prostate carcinoma	disease	Neoplasms; Male Urogenital Diseases	Neoplastic Process	4388	1168	0.02	2006.0	2008.0
BAG1	Non-Small Cell Lung Carcinoma	disease	Neoplasms; Respiratory Tract Diseases	Neoplastic Process	3926	712	0.07	2004.0	2019.0
BAG1	Malignant neoplasm of lung	disease	Neoplasms; Respiratory Tract Diseases	Neoplastic Process	4173	1142	0.02	2010.0	2019.0
BAG1	Carcinoma of lung	disease	Neoplasms; Respiratory Tract Diseases	Neoplastic Process	4081	1204	0.02	2010.0	2019.0
BAG1	Primary malignant neoplasm of lung	disease	Neoplasms; Respiratory Tract Diseases	Neoplastic Process	3894	981	0.02	2010.0	2019.0
BAG1	Malignant neoplasm of breast	disease	Neoplasms; Skin and Connective Tissue Diseases	Neoplastic Process	6941	3417	0.4	1999.0	2019.0
BAG1	Breast Carcinoma	disease	Neoplasms; Skin and Connective Tissue Diseases	Neoplastic Process	6776	2793	0.4	1999.0	2019.0
BAG1	Invasive Ductal Breast Carcinoma	disease	Neoplasms; Skin and Connective Tissue Diseases	Neoplastic Process	414	16	0.31	2009.0	2009.0
BAG1	Mammary Ductal Carcinoma	disease	Neoplasms; Skin and Connective Tissue Diseases	Neoplastic Process	16	0	0.3	2009.0	2009.0
BAG1	Mammary Neoplasms, Human	disease	Neoplasms; Skin and Connective Tissue Diseases	Neoplastic Process	527	0	0.3	2009.0	2009.0
BAG1	Mammary Carcinoma, Human	disease	Neoplasms; Skin and Connective Tissue Diseases	Neoplastic Process	545	0	0.3	2009.0	2009.0
BAG1	Invasive carcinoma of breast	disease	Neoplasms; Skin and Connective Tissue Diseases	Neoplastic Process	473	21	0.02	2002.0	2004.0
BAG1	Malignant neoplasm of skin	disease	Neoplasms; Skin and Connective Tissue Diseases	Neoplastic Process	508	38	0.01	2018.0	2018.0
BAG1	HER2-positive carcinoma of breast	disease	Neoplasms; Skin and Connective Tissue Diseases	Neoplastic Process	288	26	0.01	2016.0	2016.0
BAG1	Early-Stage Breast Carcinoma	disease	Neoplasms; Skin and Connective Tissue Diseases	Neoplastic Process	142	7	0.01	2004.0	2004.0
BAG1	Malignant neoplasm of tongue	disease	Neoplasms; Stomatognathic Diseases	Neoplastic Process	155	1	0.01	2007.0	2007.0
BAG1	Tongue Carcinoma	disease	Neoplasms; Stomatognathic Diseases	Neoplastic Process	157	2	0.01	2007.0	2007.0
BAG1	Lesion of Sciatic Nerve	disease	Nervous System Diseases	Disease or Syndrome	11	0	0.2	2013.0	2013.0
BAG1	Parkinson Disease	disease	Nervous System Diseases	Disease or Syndrome	2078	990	0.02	2012.0	2015.0
BAG1	Alzheimer's Disease	disease	Nervous System Diseases; Mental Disorders	Disease or Syndrome	3397	1843	0.03	2007.0	2018.0
BAG1	Amyotrophic Lateral Sclerosis	disease	Nutritional and Metabolic Diseases; Nervous System Diseases	Disease or Syndrome	1114	485	0.01	2008.0	2008.0
BAG1	Frontotemporal Lobar Degeneration	disease	Nutritional and Metabolic Diseases; Nervous System Diseases; Mental Disorders	Mental or Behavioral Dysfunction	195	54	0.01	2011.0	2011.0
BAG1	GRN-related frontotemporal dementia	disease	Nutritional and Metabolic Diseases; Nervous System Diseases; Mental Disorders	Disease or Syndrome	112	20	0.01	2011.0	2011.0
BAG1	Multiple Chronic Conditions	disease	Pathological Conditions, Signs and Symptoms	Disease or Syndrome	929	42	0.05	2005.0	2014.0
BAG1	Reperfusion Injury	disease	Pathological Conditions, Signs and Symptoms; Cardiovascular Diseases	Injury or Poisoning	300	0	0.2	2002.0	2002.0
BAG1	Bacteremia	disease	Pathological Conditions, Signs and Symptoms; Infections	Disease or Syndrome	233	7	0.01	2017.0	2017.0
BAG1	Pneumonia, Ventilator-Associated	disease	Pathological Conditions, Signs and Symptoms; Infections; Respiratory Tract Diseases	Disease or Syndrome	56	3	0.02	2018.0	2019.0
BAG1	Leukoplakia	disease	Pathological Conditions, Signs and Symptoms; Neoplasms	Neoplastic Process	102	8	0.01	2007.0	2007.0
BAG1	Secondary malignant neoplasm of lymph node	disease	Pathological Conditions, Signs and Symptoms; Neoplasms	Neoplastic Process	2825	188	0.01	2011.0	2011.0
BAG1	Low Grade Squamous Intraepithelial Neoplasia	disease	Pathological Conditions, Signs and Symptoms; Neoplasms; Female Urogenital Diseases and Pregnancy Complications	Neoplastic Process	94	2	0.01	2012.0	2012.0
BAG1	Adult-Onset Still Disease	disease	Skin and Connective Tissue Diseases; Musculoskeletal Diseases; Immune System Diseases	Disease or Syndrome	76	5	0.01	2019.0	2019.0
BAG1	Dentin Sensitivity	disease	Stomatognathic Diseases	Disease or Syndrome	19	0	0.01	2017.0	2017.0
BAG1	Malignant neoplasm of colon and/or rectum	disease		Neoplastic Process	3669	502	0.03	2008.0	2016.0
BAG1	Oestrogen receptor positive breast cancer	disease		Neoplastic Process	510	58	0.02	2009.0	2019.0
BAG1	Infiltrating Cervical Carcinoma	disease		Neoplastic Process	76	13	0.01	2012.0	2012.0
BAG1	B-CELL MALIGNANCY, LOW-GRADE	disease		Neoplastic Process	350	19	0.01	1999.0	1999.0
BAG1	Locally advanced breast cancer	disease		Neoplastic Process	71	3	0.01	2004.0	2004.0
BAG1	Colorectal Neoplasms	group	Digestive System Diseases; Neoplasms	Neoplastic Process	1296	609	0.03	2002.0	2019.0
BAG1	Esophageal Neoplasms	group	Digestive System Diseases; Neoplasms	Neoplastic Process	1254	270	0.02	2011.0	2014.0
BAG1	Colonic Neoplasms	group	Digestive System Diseases; Neoplasms	Neoplastic Process	947	45	0.01	2008.0	2008.0
BAG1	Urinary tract infection	group	Female Urogenital Diseases and Pregnancy Complications; Infections; Male Urogenital Diseases	Disease or Syndrome	219	14	0.01	2017.0	2017.0
BAG1	Infectious Lung Disorder	group	Infections; Respiratory Tract Diseases	Disease or Syndrome	185	1	0.01	2015.0	2015.0
BAG1	Psychotic Disorders	group	Mental Disorders	Mental or Behavioral Dysfunction	560	179	0.02	2010.0	2012.0
BAG1	Malignant Neoplasms	group	Neoplasms	Neoplastic Process	8621	1641	0.1	2002.0	2017.0
BAG1	Neoplasms	group	Neoplasms	Neoplastic Process	10161	1644	0.1	2002.0	2018.0
BAG1	Primary malignant neoplasm	group	Neoplasms	Neoplastic Process	8221	1374	0.09	2002.0	2017.0
BAG1	Adenoma	group	Neoplasms	Neoplastic Process	1183	103	0.05	2003.0	2012.0
BAG1	Carcinoma	group	Neoplasms	Neoplastic Process	2462	103	0.03	2007.0	2010.0
BAG1	Adenocarcinoma	group	Neoplasms	Neoplastic Process	2235	168	0.01	2013.0	2013.0
BAG1	B-Cell Lymphomas	group	Neoplasms; Immune System Diseases; Hemic and Lymphatic Diseases	Neoplastic Process	1408	42	0.03	2009.0	2019.0
BAG1	Prostatic Neoplasms	group	Neoplasms; Male Urogenital Diseases	Neoplastic Process	1722	31	0.01	2006.0	2006.0
BAG1	Mammary Neoplasms	group	Neoplasms; Skin and Connective Tissue Diseases	Neoplastic Process	2780	385	0.34	2003.0	2016.0
BAG1	Secondary Neoplasm	group	Pathological Conditions, Signs and Symptoms; Neoplasms	Neoplastic Process	2492	85	0.01	2009.0	2009.0
BCL11A	Cardiac Arrest	disease	Cardiovascular Diseases	Disease or Syndrome	411	50	0.07	2010.0	2018.0
BCL11A	Anemia, Sickle Cell	disease	Congenital, Hereditary, and Neonatal Diseases and Abnormalities; Hemic and Lymphatic Diseases	Disease or Syndrome	434	138	0.2	2008.0	2019.0
BCL11A	beta Thalassemia	disease	Congenital, Hereditary, and Neonatal Diseases and Abnormalities; Hemic and Lymphatic Diseases	Disease or Syndrome	198	103	0.1	2008.0	2019.0
BCL11A	Hemoglobin E disease	disease	Congenital, Hereditary, and Neonatal Diseases and Abnormalities; Hemic and Lymphatic Diseases	Disease or Syndrome	8	4	0.1	2010.0	2010.0
BCL11A	beta^+^ Thalassemia	disease	Congenital, Hereditary, and Neonatal Diseases and Abnormalities; Hemic and Lymphatic Diseases	Disease or Syndrome	156	44	0.09	2008.0	2019.0
BCL11A	Cooley's anemia	disease	Congenital, Hereditary, and Neonatal Diseases and Abnormalities; Hemic and Lymphatic Diseases	Disease or Syndrome	144	19	0.03	2013.0	2018.0
BCL11A	alpha-Thalassemia	disease	Congenital, Hereditary, and Neonatal Diseases and Abnormalities; Hemic and Lymphatic Diseases	Disease or Syndrome	86	37	0.02	2009.0	2015.0
BCL11A	alpha^+^ Thalassemia	disease	Congenital, Hereditary, and Neonatal Diseases and Abnormalities; Hemic and Lymphatic Diseases	Disease or Syndrome	92	16	0.02	2009.0	2015.0
BCL11A	Hemoglobin F Disease	disease	Congenital, Hereditary, and Neonatal Diseases and Abnormalities; Hemic and Lymphatic Diseases	Disease or Syndrome	27	0	0.01	2019.0	2019.0
BCL11A	Thalassemia Intermedia	disease	Congenital, Hereditary, and Neonatal Diseases and Abnormalities; Hemic and Lymphatic Diseases	Disease or Syndrome	53	8	0.01	2009.0	2009.0
BCL11A	Hereditary persistence of fetal hemoglobin thalassemia	disease	Congenital, Hereditary, and Neonatal Diseases and Abnormalities; Hemic and Lymphatic Diseases	Disease or Syndrome	35	0	0.01	2018.0	2018.0
BCL11A	Beta thalassemia trait	disease	Congenital, Hereditary, and Neonatal Diseases and Abnormalities; Hemic and Lymphatic Diseases	Disease or Syndrome	34	5	0.01	2008.0	2008.0
BCL11A	Microcephaly	disease	Congenital, Hereditary, and Neonatal Diseases and Abnormalities; Musculoskeletal Diseases; Nervous System Diseases	Congenital Abnormality	1064	27	0.11	2016.0	2016.0
BCL11A	Retrognathia	disease	Congenital, Hereditary, and Neonatal Diseases and Abnormalities; Musculoskeletal Diseases; Stomatognathic Diseases	Anatomical Abnormality	191	11	0.1
BCL11A	Neurofibromatosis 1	disease	Congenital, Hereditary, and Neonatal Diseases and Abnormalities; Neoplasms; Nervous System Diseases	Neoplastic Process	311	827	0.01	2009.0	2009.0
BCL11A	Eosinophilic esophagitis	disease	Digestive System Diseases; Immune System Diseases; Hemic and Lymphatic Diseases	Disease or Syndrome	183	40	0.01	2015.0	2015.0
BCL11A	Colorectal Carcinoma	disease	Digestive System Diseases; Neoplasms	Neoplastic Process	5473	1962	0.01	2019.0	2019.0
BCL11A	Pancreatic carcinoma	disease	Digestive System Diseases; Neoplasms; Endocrine System Diseases	Neoplastic Process	2689	322	0.01	2011.0	2011.0
BCL11A	Malignant neoplasm of pancreas	disease	Digestive System Diseases; Neoplasms; Endocrine System Diseases	Neoplastic Process	2667	277	0.01	2011.0	2011.0
BCL11A	Strabismus	disease	Eye Diseases; Nervous System Diseases	Disease or Syndrome	716	89	0.1
BCL11A	Anemia	disease	Hemic and Lymphatic Diseases	Disease or Syndrome	847	94	0.01	2013.0	2013.0
BCL11A	Benign Prostatic Hyperplasia	disease	Male Urogenital Diseases	Disease or Syndrome	770	91	0.1	2018.0	2018.0
BCL11A	Schizophrenia	disease	Mental Disorders	Mental or Behavioral Dysfunction	2872	2897	0.42	2015.0	2019.0
BCL11A	Impaired cognition	disease	Mental Disorders	Mental or Behavioral Dysfunction	1630	348	0.01	2016.0	2016.0
BCL11A	Speech Sound Disorders	disease	Mental Disorders	Mental or Behavioral Dysfunction	11	0	0.01	2014.0	2014.0
BCL11A	Adenoid Cystic Carcinoma	disease	Neoplasms	Neoplastic Process	325	30	0.3	2006.0	2006.0
BCL11A	leukemia	disease	Neoplasms	Neoplastic Process	2111	144	0.07	2000.0	2016.0
BCL11A	Childhood Leukemia	disease	Neoplasms	Neoplastic Process	1740	140	0.04	2000.0	2013.0
BCL11A	Leukemia, Myelocytic, Acute	disease	Neoplasms	Neoplastic Process	3111	6892	0.03	2012.0	2018.0
BCL11A	Myeloid Leukemia	disease	Neoplasms	Neoplastic Process	385	7	0.02	2000.0	2000.0
BCL11A	Acute monocytic leukemia	disease	Neoplasms	Neoplastic Process	633	22	0.01	2018.0	2018.0
BCL11A	Acute Promyelocytic Leukemia	disease	Neoplasms	Neoplastic Process	651	21	0.01	2016.0	2016.0
BCL11A	Neuroblastoma	disease	Neoplasms	Neoplastic Process	2509	386	0.01	2018.0	2018.0
BCL11A	Adenocarcinoma of lung (disorder)	disease	Neoplasms	Neoplastic Process	2438	563	0.01	2018.0	2018.0
BCL11A	Acute myeloid leukemia, minimal differentiation	disease	Neoplasms	Neoplastic Process	33	0	0.01	2016.0	2016.0
BCL11A	Childhood Neuroblastoma	disease	Neoplasms	Neoplastic Process	2420	231	0.01	2018.0	2018.0
BCL11A	Thyroid Gland Follicular Adenoma	disease	Neoplasms; Endocrine System Diseases	Neoplastic Process	202	14	0.01	2006.0	2006.0
BCL11A	Endometrial Carcinoma	disease	Neoplasms; Female Urogenital Diseases and Pregnancy Complications	Neoplastic Process	1597	326	0.1	2018.0	2018.0
BCL11A	Polycystic Ovary Syndrome	disease	Neoplasms; Female Urogenital Diseases and Pregnancy Complications; Endocrine System Diseases	Disease or Syndrome	988	363	0.3	2011.0	2011.0
BCL11A	Sclerocystic Ovaries	disease	Neoplasms; Female Urogenital Diseases and Pregnancy Complications; Endocrine System Diseases	Disease or Syndrome	144	0	0.3	2011.0	2011.0
BCL11A	Myeloid Leukemia, Chronic	disease	Neoplasms; Hemic and Lymphatic Diseases	Neoplastic Process	1172	115	0.01	2016.0	2016.0
BCL11A	Leukemia, Myelomonocytic, Chronic	disease	Neoplasms; Hemic and Lymphatic Diseases	Neoplastic Process	158	28	0.01	2009.0	2009.0
BCL11A	Juvenile Myelomonocytic Leukemia	disease	Neoplasms; Hemic and Lymphatic Diseases	Neoplastic Process	179	70	0.01	2009.0	2009.0
BCL11A	Chronic Lymphocytic Leukemia	disease	Neoplasms; Immune System Diseases; Hemic and Lymphatic Diseases	Neoplastic Process	1447	291	0.06	2002.0	2018.0
BCL11A	Hodgkin Disease	disease	Neoplasms; Immune System Diseases; Hemic and Lymphatic Diseases	Neoplastic Process	900	148	0.02	2001.0	2002.0
BCL11A	Adult Lymphoma	disease	Neoplasms; Immune System Diseases; Hemic and Lymphatic Diseases	Neoplastic Process	1169	66	0.02	2013.0	2013.0
BCL11A	Childhood Lymphoma	disease	Neoplasms; Immune System Diseases; Hemic and Lymphatic Diseases	Neoplastic Process	1171	66	0.02	2013.0	2013.0
BCL11A	Classical Hodgkin's Lymphoma	disease	Neoplasms; Immune System Diseases; Hemic and Lymphatic Diseases	Neoplastic Process	285	20	0.02	2002.0	2007.0
BCL11A	Adult Classical Hodgkin Lymphoma	disease	Neoplasms; Immune System Diseases; Hemic and Lymphatic Diseases	Neoplastic Process	233	10	0.02	2002.0	2007.0
BCL11A	Acute lymphocytic leukemia	disease	Neoplasms; Immune System Diseases; Hemic and Lymphatic Diseases	Neoplastic Process	1293	222	0.01	2010.0	2010.0
BCL11A	Lymphoma, Follicular	disease	Neoplasms; Immune System Diseases; Hemic and Lymphatic Diseases	Neoplastic Process	477	83	0.01	2003.0	2003.0
BCL11A	Diffuse Large B-Cell Lymphoma	disease	Neoplasms; Immune System Diseases; Hemic and Lymphatic Diseases	Neoplastic Process	1043	127	0.01	2006.0	2006.0
BCL11A	Lymphoma, T-Cell, Cutaneous	disease	Neoplasms; Immune System Diseases; Hemic and Lymphatic Diseases	Neoplastic Process	367	5	0.01	2019.0	2019.0
BCL11A	Malignant lymphoma - lymphoplasmacytic	disease	Neoplasms; Immune System Diseases; Hemic and Lymphatic Diseases	Neoplastic Process	53	10	0.01	2002.0	2002.0
BCL11A	Precursor B-cell lymphoblastic leukemia	disease	Neoplasms; Immune System Diseases; Hemic and Lymphatic Diseases	Neoplastic Process	478	23	0.01	2018.0	2018.0
BCL11A	Precursor Cell Lymphoblastic Leukemia Lymphoma	disease	Neoplasms; Immune System Diseases; Hemic and Lymphatic Diseases	Neoplastic Process	879	168	0.01	2010.0	2010.0
BCL11A	Malignant neoplasm of prostate	disease	Neoplasms; Male Urogenital Diseases	Neoplastic Process	4502	1082	0.01	2016.0	2016.0
BCL11A	Prostate carcinoma	disease	Neoplasms; Male Urogenital Diseases	Neoplastic Process	4388	1168	0.01	2016.0	2016.0
BCL11A	Central neuroblastoma	disease	Neoplasms; Nervous System Diseases	Neoplastic Process	2419	231	0.01	2018.0	2018.0
BCL11A	Non-Small Cell Lung Carcinoma	disease	Neoplasms; Respiratory Tract Diseases	Neoplastic Process	3926	712	0.02	2013.0	2019.0
BCL11A	Squamous cell carcinoma of lung	disease	Neoplasms; Respiratory Tract Diseases	Neoplastic Process	670	283	0.01	2018.0	2018.0
BCL11A	Secondary malignant neoplasm of lung	disease	Neoplasms; Respiratory Tract Diseases	Neoplastic Process	1370	20	0.01	2019.0	2019.0
BCL11A	Laryngeal Squamous Cell Carcinoma	disease	Neoplasms; Respiratory Tract Diseases; Otorhinolaryngologic Diseases	Neoplastic Process	504	30	0.02	2013.0	2017.0
BCL11A	Malignant neoplasm of breast	disease	Neoplasms; Skin and Connective Tissue Diseases	Neoplastic Process	6941	3417	0.33	2017.0	2019.0
BCL11A	Triple Negative Breast Neoplasms	disease	Neoplasms; Skin and Connective Tissue Diseases	Neoplastic Process	1674	99	0.04	2018.0	2018.0
BCL11A	Triple-Negative Breast Carcinoma	disease	Neoplasms; Skin and Connective Tissue Diseases	Neoplastic Process	1598	96	0.04	2018.0	2018.0
BCL11A	Breast Carcinoma	disease	Neoplasms; Skin and Connective Tissue Diseases	Neoplastic Process	6776	2793	0.03	2017.0	2019.0
BCL11A	Invasive carcinoma of breast	disease	Neoplasms; Skin and Connective Tissue Diseases	Neoplastic Process	473	21	0.01	2018.0	2018.0
BCL11A	Malignant neoplasm of salivary gland	disease	Neoplasms; Stomatognathic Diseases	Neoplastic Process	91	0	0.3	2006.0	2006.0
BCL11A	Epilepsy	disease	Nervous System Diseases	Disease or Syndrome	1215	339	0.01	2018.0	2018.0
BCL11A	Epileptic encephalopathy	disease	Nervous System Diseases	Disease or Syndrome	187	126	0.01	2018.0	2018.0
BCL11A	Hypercholesterolemia	disease	Nutritional and Metabolic Diseases	Disease or Syndrome	489	123	0.01	2019.0	2019.0
BCL11A	Metabolic Syndrome X	disease	Nutritional and Metabolic Diseases	Disease or Syndrome	1125	591	0.01	2015.0	2015.0
BCL11A	Diabetes Mellitus, Non-Insulin-Dependent	disease	Nutritional and Metabolic Diseases; Endocrine System Diseases	Disease or Syndrome	3134	2672	0.07	2011.0	2019.0
BCL11A	Agenesis of corpus callosum	disease	Pathological Conditions, Signs and Symptoms; Congenital, Hereditary, and Neonatal Diseases and Abnormalities; Nervous System Diseases	Congenital Abnormality	615	45	0.1
BCL11A	Ethylmalonic encephalopathy	disease	Pathological Conditions, Signs and Symptoms; Congenital, Hereditary, and Neonatal Diseases and Abnormalities; Nutritional and Metabolic Diseases; Nervous System Diseases; Hemic and Lymphatic Diseases	Disease or Syndrome	26	33	0.01	2015.0	2015.0
BCL11A	Leukemogenesis	disease	Pathological Conditions, Signs and Symptoms; Neoplasms	Neoplastic Process	996	25	0.01	2009.0	2009.0
BCL11A	Secondary malignant neoplasm of lymph node	disease	Pathological Conditions, Signs and Symptoms; Neoplasms	Neoplastic Process	2825	188	0.01	2017.0	2017.0
BCL11A	Blast Phase	disease	Pathological Conditions, Signs and Symptoms; Neoplasms; Hemic and Lymphatic Diseases	Neoplastic Process	299	14	0.01	2016.0	2016.0
BCL11A	Speech Delay	disease	Pathological Conditions, Signs and Symptoms; Nervous System Diseases	Mental or Behavioral Dysfunction	58	11	0.3	2016.0	2016.0
BCL11A	Auditory Processing Disorder, Central	disease	Pathological Conditions, Signs and Symptoms; Nervous System Diseases	Disease or Syndrome	11	0	0.3	2016.0	2016.0
BCL11A	Dysarthria	disease	Pathological Conditions, Signs and Symptoms; Nervous System Diseases	Mental or Behavioral Dysfunction	487	54	0.01	2014.0	2014.0
BCL11A	Apraxia, Developmental Verbal	disease	Pathological Conditions, Signs and Symptoms; Nervous System Diseases; Behavior and Behavior Mechanisms	Mental or Behavioral Dysfunction	80	21	0.31	2014.0	2016.0
BCL11A	Ideational Apraxia	disease	Pathological Conditions, Signs and Symptoms; Nervous System Diseases; Behavior and Behavior Mechanisms	Mental or Behavioral Dysfunction	2	0	0.3	2016.0	2016.0
BCL11A	Apraxia of Phonation	disease	Pathological Conditions, Signs and Symptoms; Nervous System Diseases; Behavior and Behavior Mechanisms	Disease or Syndrome	30	9	0.3	2016.0	2016.0
BCL11A	Apraxia, Verbal	disease	Pathological Conditions, Signs and Symptoms; Nervous System Diseases; Behavior and Behavior Mechanisms	Mental or Behavioral Dysfunction	4	0	0.3	2016.0	2016.0
BCL11A	Apraxia, Oral	disease	Pathological Conditions, Signs and Symptoms; Nervous System Diseases; Behavior and Behavior Mechanisms	Mental or Behavioral Dysfunction	2	0	0.3	2016.0	2016.0
BCL11A	phonological developmental disorder	disease	Pathological Conditions, Signs and Symptoms; Nervous System Diseases; Behavior and Behavior Mechanisms	Mental or Behavioral Dysfunction	5	0	0.01	2014.0	2014.0
BCL11A	Cerebral Infarction	disease	Pathological Conditions, Signs and Symptoms; Nervous System Diseases; Cardiovascular Diseases	Disease or Syndrome	687	123	0.01	2019.0	2019.0
BCL11A	Dyslexia	disease	Pathological Conditions, Signs and Symptoms; Nervous System Diseases; Mental Disorders	Mental or Behavioral Dysfunction	118	30	0.01	2014.0	2014.0
BCL11A	INTELLECTUAL DEVELOPMENTAL DISORDER WITH PERSISTENCE OF FETAL HEMOGLOBIN	disease		Disease or Syndrome	1	9	0.6	2016.0	2018.0
BCL11A	Global developmental delay	disease		Mental or Behavioral Dysfunction	1825	553	0.11	2018.0	2018.0
BCL11A	Low set ears	disease		Congenital Abnormality	489	64	0.1
BCL11A	Dysmorphic features	disease		Congenital Abnormality	439	617	0.1	2000.0	2018.0
BCL11A	Congenital Epicanthus	disease		Congenital Abnormality	417	30	0.1
BCL11A	Profound global developmental delay	disease		Disease or Syndrome	58	20	0.1
BCL11A	B-CELL MALIGNANCY, LOW-GRADE	disease		Neoplastic Process	350	19	0.03	2002.0	2018.0
BCL11A	Malignant neoplasm of colon and/or rectum	disease		Neoplastic Process	3669	502	0.01	2019.0	2019.0
BCL11A	Congenital anomaly of brain	group	Congenital, Hereditary, and Neonatal Diseases and Abnormalities; Female Urogenital Diseases and Pregnancy Complications; Nervous System Diseases	Congenital Abnormality	103	7	0.01	2016.0	2016.0
BCL11A	Hemoglobinopathies	group	Congenital, Hereditary, and Neonatal Diseases and Abnormalities; Hemic and Lymphatic Diseases	Disease or Syndrome	80	43	0.02	2008.0	2008.0
BCL11A	Thalassemia	group	Congenital, Hereditary, and Neonatal Diseases and Abnormalities; Hemic and Lymphatic Diseases	Disease or Syndrome	136	18	0.02	2011.0	2013.0
BCL11A	Immunologic Deficiency Syndromes	group	Immune System Diseases	Disease or Syndrome	973	31	0.01	2016.0	2016.0
BCL11A	Neurodevelopmental Disorders	group	Mental Disorders	Mental or Behavioral Dysfunction	535	14	0.02	2015.0	2016.0
BCL11A	Malignant Neoplasms	group	Neoplasms	Neoplastic Process	8621	1641	0.07	2001.0	2019.0
BCL11A	Neoplasms	group	Neoplasms	Neoplastic Process	10161	1644	0.04	2009.0	2019.0
BCL11A	Primary malignant neoplasm	group	Neoplasms	Neoplastic Process	8221	1374	0.04	2014.0	2019.0
BCL11A	Hematopoietic Neoplasms	group	Neoplasms; Hemic and Lymphatic Diseases	Neoplastic Process	322	2	0.01	2006.0	2006.0
BCL11A	B-Cell Lymphomas	group	Neoplasms; Immune System Diseases; Hemic and Lymphatic Diseases	Neoplastic Process	1408	42	0.09	2006.0	2019.0
BCL11A	Lymphoma	group	Neoplasms; Immune System Diseases; Hemic and Lymphatic Diseases	Neoplastic Process	1548	91	0.03	2002.0	2013.0
BCL11A	Salivary Gland Neoplasms	group	Neoplasms; Stomatognathic Diseases	Neoplastic Process	116	3	0.3	2006.0	2006.0
BCL11A	Encephalopathies	group	Nervous System Diseases	Disease or Syndrome	457	64	0.01	2018.0	2018.0
BCL11A	Cerebrovascular accident	group	Nervous System Diseases; Cardiovascular Diseases	Disease or Syndrome	1658	591	0.01	2017.0	2017.0
BCL11A	Language Development Disorders	group	Pathological Conditions, Signs and Symptoms; Nervous System Diseases	Mental or Behavioral Dysfunction	18	0	0.3	2016.0	2016.0
BCL11A	Apraxias	group	Pathological Conditions, Signs and Symptoms; Nervous System Diseases; Behavior and Behavior Mechanisms	Mental or Behavioral Dysfunction	71	9	0.31	2016.0	2018.0
BCL11A	Intellectual Disability	group	Pathological Conditions, Signs and Symptoms; Nervous System Diseases; Mental Disorders; Behavior and Behavior Mechanisms	Mental or Behavioral Dysfunction	2165	159	0.42	2015.0	2018.0
BCL11A	Dermatologic disorders	group	Skin and Connective Tissue Diseases	Disease or Syndrome	617	21	0.01	2017.0	2017.0
BTF3	ANOPHTHALMIA AND PULMONARY HYPOPLASIA	disease	Congenital, Hereditary, and Neonatal Diseases and Abnormalities; Eye Diseases; Respiratory Tract Diseases	Disease or Syndrome	1410	80	0.01	2007.0	2007.0
BTF3	Ataxia Telangiectasia	disease	Congenital, Hereditary, and Neonatal Diseases and Abnormalities; Nutritional and Metabolic Diseases; Immune System Diseases; Nervous System Diseases; Cardiovascular Diseases	Disease or Syndrome	384	698	0.01	2012.0	2012.0
BTF3	Colorectal Carcinoma	disease	Digestive System Diseases; Neoplasms	Neoplastic Process	5473	1962	0.03	2007.0	2019.0
BTF3	Malignant tumor of colon	disease	Digestive System Diseases; Neoplasms	Neoplastic Process	2969	688	0.01	2019.0	2019.0
BTF3	Malignant neoplasm of stomach	disease	Digestive System Diseases; Neoplasms	Neoplastic Process	3806	615	0.01	2017.0	2017.0
BTF3	Colon Carcinoma	disease	Digestive System Diseases; Neoplasms	Neoplastic Process	2832	275	0.01	2019.0	2019.0
BTF3	Stomach Carcinoma	disease	Digestive System Diseases; Neoplasms	Neoplastic Process	3720	652	0.01	2017.0	2017.0
BTF3	Pancreatic carcinoma	disease	Digestive System Diseases; Neoplasms; Endocrine System Diseases	Neoplastic Process	2689	322	0.01	2007.0	2007.0
BTF3	Malignant neoplasm of pancreas	disease	Digestive System Diseases; Neoplasms; Endocrine System Diseases	Neoplastic Process	2667	277	0.01	2007.0	2007.0
BTF3	Pancreatic Ductal Adenocarcinoma	disease	Digestive System Diseases; Neoplasms; Endocrine System Diseases	Neoplastic Process	970	22	0.01	2007.0	2007.0
BTF3	Glioma	disease	Neoplasms	Neoplastic Process	3097	353	0.02	2015.0	2020.0
BTF3	Glioblastoma	disease	Neoplasms	Neoplastic Process	3177	281	0.01	2007.0	2007.0
BTF3	Osteosarcoma	disease	Neoplasms	Neoplastic Process	2283	178	0.01	2019.0	2019.0
BTF3	Osteosarcoma of bone	disease	Neoplasms	Neoplastic Process	2247	151	0.01	2019.0	2019.0
BTF3	Atypical Teratoid Rhabdoid Tumor	disease	Neoplasms	Neoplastic Process	84	1	0.01	2017.0	2017.0
BTF3	Childhood Osteosarcoma	disease	Neoplasms	Neoplastic Process	2208	151	0.01	2019.0	2019.0
BTF3	Malignant neoplasm of prostate	disease	Neoplasms; Male Urogenital Diseases	Neoplastic Process	4502	1082	0.01	2019.0	2019.0
BTF3	Prostate carcinoma	disease	Neoplasms; Male Urogenital Diseases	Neoplastic Process	4388	1168	0.01	2019.0	2019.0
BTF3	Malignant neoplasm of breast	disease	Neoplasms; Skin and Connective Tissue Diseases	Neoplastic Process	6941	3417	0.01	2019.0	2019.0
BTF3	Breast Carcinoma	disease	Neoplasms; Skin and Connective Tissue Diseases	Neoplastic Process	6776	2793	0.01	2019.0	2019.0
BTF3	Nasopharyngeal carcinoma	disease	Neoplasms; Stomatognathic Diseases; Otorhinolaryngologic Diseases	Neoplastic Process	1553	320	0.01	2019.0	2019.0
BTF3	Caries (morphologic abnormality)	disease	Pathological Conditions, Signs and Symptoms	Disease or Syndrome	106	33	0.01	2013.0	2013.0
BTF3	Secondary malignant neoplasm of lymph node	disease	Pathological Conditions, Signs and Symptoms; Neoplasms	Neoplastic Process	2825	188	0.02	2013.0	2019.0
BTF3	Dental caries	disease	Stomatognathic Diseases	Disease or Syndrome	330	126	0.01	2013.0	2013.0
BTF3	Malignant neoplasm of colon and/or rectum	disease		Neoplastic Process	3669	502	0.02	2007.0	2013.0
BTF3	Squamous cell carcinoma of the hypopharynx	disease		Neoplastic Process	103	3	0.01	2019.0	2019.0
BTF3	Malignant Neoplasms	group	Neoplasms	Neoplastic Process	8621	1641	0.05	2013.0	2019.0
BTF3	Neoplasms	group	Neoplasms	Neoplastic Process	10161	1644	0.05	2007.0	2019.0
BTF3	Primary malignant neoplasm	group	Neoplasms	Neoplastic Process	8221	1374	0.04	2013.0	2019.0
BTF3	Adenocarcinoma	group	Neoplasms	Neoplastic Process	2235	168	0.01	2007.0	2007.0
BTF3	Secondary Neoplasm	group	Pathological Conditions, Signs and Symptoms; Neoplasms	Neoplastic Process	2492	85	0.01	2013.0	2013.0
BZW1	Colorectal Carcinoma	disease	Digestive System Diseases; Neoplasms	Neoplastic Process	5473	1962	0.01	2014.0	2014.0
BZW1	melanoma	disease	Neoplasms	Neoplastic Process	3087	515	0.3	2012.0	2012.0
BZW1	Adenocarcinoma of lung (disorder)	disease	Neoplasms	Neoplastic Process	2438	563	0.01	2019.0	2019.0
BZW1	Non-Small Cell Lung Carcinoma	disease	Neoplasms; Respiratory Tract Diseases	Neoplastic Process	3926	712	0.01	2019.0	2019.0
BZW1	Malignant neoplasm of lung	disease	Neoplasms; Respiratory Tract Diseases	Neoplastic Process	4173	1142	0.01	2019.0	2019.0
BZW1	Carcinoma of lung	disease	Neoplasms; Respiratory Tract Diseases	Neoplastic Process	4081	1204	0.01	2019.0	2019.0
BZW1	Primary malignant neoplasm of lung	disease	Neoplasms; Respiratory Tract Diseases	Neoplastic Process	3894	981	0.01	2019.0	2019.0
BZW1	Malignant neoplasm of colon and/or rectum	disease		Neoplastic Process	3669	502	0.01	2014.0	2014.0
CA8	Hypertrophic Cardiomyopathy	disease	Cardiovascular Diseases	Disease or Syndrome	560	635	0.01	2009.0	2009.0
CA8	Cardiomyopathy, Familial Idiopathic	disease	Cardiovascular Diseases	Disease or Syndrome	773	243	0.01	2009.0	2009.0
CA8	Dwarfism	disease	Congenital, Hereditary, and Neonatal Diseases and Abnormalities; Musculoskeletal Diseases; Endocrine System Diseases	Congenital Abnormality	1261	77	0.1
CA8	Machado-Joseph Disease	disease	Congenital, Hereditary, and Neonatal Diseases and Abnormalities; Nervous System Diseases	Disease or Syndrome	135	12	0.02	2013.0	2019.0
CA8	Spinocerebellar ataxia 14	disease	Congenital, Hereditary, and Neonatal Diseases and Abnormalities; Nervous System Diseases	Disease or Syndrome	7	29	0.01	2018.0	2018.0
CA8	MERRF Syndrome	disease	Congenital, Hereditary, and Neonatal Diseases and Abnormalities; Nutritional and Metabolic Diseases; Musculoskeletal Diseases; Nervous System Diseases	Disease or Syndrome	51	13	0.01	2018.0	2018.0
CA8	Primary Ciliary Dyskinesia	disease	Congenital, Hereditary, and Neonatal Diseases and Abnormalities; Respiratory Tract Diseases; Otorhinolaryngologic Diseases	Disease or Syndrome	160	10	0.01	2004.0	2004.0
CA8	Colorectal Carcinoma	disease	Digestive System Diseases; Neoplasms	Neoplastic Process	5473	1962	0.02	2003.0	2007.0
CA8	Malignant tumor of colon	disease	Digestive System Diseases; Neoplasms	Neoplastic Process	2969	688	0.01	2007.0	2007.0
CA8	Colon Carcinoma	disease	Digestive System Diseases; Neoplasms	Neoplastic Process	2832	275	0.01	2007.0	2007.0
CA8	Stomach Carcinoma	disease	Digestive System Diseases; Neoplasms	Neoplastic Process	3720	652	0.01	2014.0	2014.0
CA8	Adenoma of large intestine	disease	Digestive System Diseases; Neoplasms	Neoplastic Process	452	213	0.01	2003.0	2003.0
CA8	Cataract	disease	Eye Diseases	Acquired Abnormality	878	124	0.1
CA8	Strabismus	disease	Eye Diseases; Nervous System Diseases	Disease or Syndrome	716	89	0.1
CA8	Astrocytoma	disease	Neoplasms	Neoplastic Process	985	59	0.01	2018.0	2018.0
CA8	Neuroblastoma	disease	Neoplasms	Neoplastic Process	2509	386	0.01	2019.0	2019.0
CA8	oligodendroglioma	disease	Neoplasms	Neoplastic Process	282	21	0.01	2018.0	2018.0
CA8	Osteosarcoma	disease	Neoplasms	Neoplastic Process	2283	178	0.01	2016.0	2016.0
CA8	Rhabdomyosarcoma	disease	Neoplasms	Neoplastic Process	565	20	0.01	2002.0	2002.0
CA8	Adenocarcinoma of lung (disorder)	disease	Neoplasms	Neoplastic Process	2438	563	0.01	2006.0	2006.0
CA8	Osteosarcoma of bone	disease	Neoplasms	Neoplastic Process	2247	151	0.01	2016.0	2016.0
CA8	Well Differentiated Oligodendroglioma	disease	Neoplasms	Neoplastic Process	270	22	0.01	2018.0	2018.0
CA8	Childhood Osteosarcoma	disease	Neoplasms	Neoplastic Process	2208	151	0.01	2016.0	2016.0
CA8	Childhood Neuroblastoma	disease	Neoplasms	Neoplastic Process	2420	231	0.01	2019.0	2019.0
CA8	Renal Cell Carcinoma	disease	Neoplasms; Female Urogenital Diseases and Pregnancy Complications; Male Urogenital Diseases	Neoplastic Process	2084	288	0.01	2020.0	2020.0
CA8	Conventional (Clear Cell) Renal Cell Carcinoma	disease	Neoplasms; Female Urogenital Diseases and Pregnancy Complications; Male Urogenital Diseases	Neoplastic Process	2346	222	0.01	2020.0	2020.0
CA8	Paraneoplastic Cerebellar Degeneration	disease	Neoplasms; Nervous System Diseases	Disease or Syndrome	19	0	0.01	2004.0	2004.0
CA8	Central neuroblastoma	disease	Neoplasms; Nervous System Diseases	Neoplastic Process	2419	231	0.01	2019.0	2019.0
CA8	Non-Small Cell Lung Carcinoma	disease	Neoplasms; Respiratory Tract Diseases	Neoplastic Process	3926	712	0.02	2003.0	2006.0
CA8	Malignant neoplasm of lung	disease	Neoplasms; Respiratory Tract Diseases	Neoplastic Process	4173	1142	0.02	2003.0	2006.0
CA8	Carcinoma of lung	disease	Neoplasms; Respiratory Tract Diseases	Neoplastic Process	4081	1204	0.02	2003.0	2006.0
CA8	Primary malignant neoplasm of lung	disease	Neoplasms; Respiratory Tract Diseases	Neoplastic Process	3894	981	0.02	2003.0	2006.0
CA8	Breast adenocarcinoma	disease	Neoplasms; Skin and Connective Tissue Diseases	Neoplastic Process	219	7	0.01	2002.0	2002.0
CA8	Dysequilibrium syndrome	disease	Nervous System Diseases	Disease or Syndrome	20	1	0.31	2011.0	2011.0
CA8	Cerebral Palsy	disease	Nervous System Diseases	Disease or Syndrome	241	69	0.1
CA8	Parkinson Disease	disease	Nervous System Diseases	Disease or Syndrome	2078	990	0.1	2016.0	2016.0
CA8	Osteoporosis	disease	Nutritional and Metabolic Diseases; Musculoskeletal Diseases	Disease or Syndrome	1098	182	0.01	2009.0	2009.0
CA8	Progressive cerebellar ataxia	disease	Pathological Conditions, Signs and Symptoms; Congenital, Hereditary, and Neonatal Diseases and Abnormalities; Nervous System Diseases	Disease or Syndrome	136	23	0.1
CA8	Mental Retardation	disease	Pathological Conditions, Signs and Symptoms; Congenital, Hereditary, and Neonatal Diseases and Abnormalities; Nervous System Diseases; Mental Disorders; Behavior and Behavior Mechanisms	Mental or Behavioral Dysfunction	505	98	0.01	2013.0	2013.0
CA8	Dysarthria	disease	Pathological Conditions, Signs and Symptoms; Nervous System Diseases	Mental or Behavioral Dysfunction	487	54	0.1
CA8	Dyskinetic syndrome	disease	Pathological Conditions, Signs and Symptoms; Nervous System Diseases	Disease or Syndrome	316	42	0.01	2014.0	2014.0
CA8	Agnosia for Pain	disease	Pathological Conditions, Signs and Symptoms; Nervous System Diseases; Behavior and Behavior Mechanisms	Mental or Behavioral Dysfunction	204	25	0.01	2017.0	2017.0
CA8	Cerebellar Ataxia, Mental Retardation, And Dysequilibrium Syndrome 3	disease	Pathological Conditions, Signs and Symptoms; Nervous System Diseases; Mental Disorders; Behavior and Behavior Mechanisms	Disease or Syndrome	2	4	0.9	2005.0	2016.0
CA8	Profound Mental Retardation	disease	Pathological Conditions, Signs and Symptoms; Nervous System Diseases; Mental Disorders; Behavior and Behavior Mechanisms	Mental or Behavioral Dysfunction	160	3	0.3	2011.0	2011.0
CA8	Mental deficiency	disease	Pathological Conditions, Signs and Symptoms; Nervous System Diseases; Mental Disorders; Behavior and Behavior Mechanisms	Mental or Behavioral Dysfunction	148	0	0.3	2011.0	2011.0
CA8	Cerebellar Ataxia, Mental Retardation, And Dysequilibrium Syndrome 1	disease	Pathological Conditions, Signs and Symptoms; Nervous System Diseases; Mental Disorders; Behavior and Behavior Mechanisms	Disease or Syndrome	33	6	0.21	2005.0	2016.0
CA8	Cerebellar Ataxia, Mental Retardation, And Dysequilibrium Syndrome 2	disease	Pathological Conditions, Signs and Symptoms; Nervous System Diseases; Mental Disorders; Behavior and Behavior Mechanisms	Disease or Syndrome	4	2	0.2	2005.0	2016.0
CA8	Mild Mental Retardation	disease	Pathological Conditions, Signs and Symptoms; Nervous System Diseases; Mental Disorders; Behavior and Behavior Mechanisms	Mental or Behavioral Dysfunction	340	56	0.1
CA8	Dialysis disequilibrium syndrome	disease	Pathological Conditions, Signs and Symptoms; Nutritional and Metabolic Diseases; Female Urogenital Diseases and Pregnancy Complications; Male Urogenital Diseases; Nervous System Diseases	Disease or Syndrome	3	0	0.01	2011.0	2011.0
CA8	Pneumonia, Interstitial	disease	Respiratory Tract Diseases	Disease or Syndrome	66	9	0.01	2003.0	2003.0
CA8	CEREBELLAR ATAXIA, MENTAL RETARDATION, AND DYSEQUILIBRIUM SYNDROME 4	disease		Disease or Syndrome	2	3	0.2	2005.0	2016.0
CA8	Global developmental delay	disease		Mental or Behavioral Dysfunction	1825	553	0.1
CA8	Cerebellar atrophy	disease		Disease or Syndrome	321	67	0.1
CA8	Abnormality of vision	disease		Finding	127	8	0.1
CA8	Mitochondrial DNA mutation	disease		Congenital Abnormality	25	7	0.01	2014.0	2014.0
CA8	PREMATURE CENTROMERE DIVISION	disease		Disease or Syndrome	66	2	0.01	2004.0	2004.0
CA8	Malignant neoplasm of colon and/or rectum	disease		Neoplastic Process	3669	502	0.01	2003.0	2003.0
CA8	Cardiomyopathy, Dilated	group	Cardiovascular Diseases	Disease or Syndrome	512	509	0.02	2009.0	2016.0
CA8	Colonic Neoplasms	group	Digestive System Diseases; Neoplasms	Neoplastic Process	947	45	0.01	2007.0	2007.0
CA8	Gastrointestinal Stromal Tumors	group	Digestive System Diseases; Neoplasms	Neoplastic Process	538	154	0.01	2005.0	2005.0
CA8	Malignant Neoplasms	group	Neoplasms	Neoplastic Process	8621	1641	0.04	2006.0	2018.0
CA8	Primary malignant neoplasm	group	Neoplasms	Neoplastic Process	8221	1374	0.04	2006.0	2018.0
CA8	Neoplasms	group	Neoplasms	Neoplastic Process	10161	1644	0.03	2005.0	2018.0
CA8	Adenocarcinoma	group	Neoplasms	Neoplastic Process	2235	168	0.02	2003.0	2006.0
CA8	Adenoma	group	Neoplasms	Neoplastic Process	1183	103	0.01	2003.0	2003.0
CA8	Carcinoma	group	Neoplasms	Neoplastic Process	2462	103	0.01	2003.0	2003.0
CA8	Cerebrovascular accident	group	Nervous System Diseases; Cardiovascular Diseases	Disease or Syndrome	1658	591	0.01	2017.0	2017.0
CA8	Gait abnormality	group	Pathological Conditions, Signs and Symptoms; Nervous System Diseases	Finding	312	23	0.1
CA8	Intellectual Disability	group	Pathological Conditions, Signs and Symptoms; Nervous System Diseases; Mental Disorders; Behavior and Behavior Mechanisms	Mental or Behavioral Dysfunction	2165	159	0.41	2011.0	2013.0
CACNG8	Schizophrenia	disease	Mental Disorders	Mental or Behavioral Dysfunction	2872	2897	0.32	2013.0	2016.0
CACNG8	Cardiomyopathies	group	Cardiovascular Diseases	Disease or Syndrome	925	294	0.01	2015.0	2015.0
CAMLG	Common Variable Immunodeficiency	disease	Immune System Diseases	Disease or Syndrome	207	85	0.01	2007.0	2007.0
CAMLG	Acquired Hypogammaglobulinemia	disease	Immune System Diseases	Disease or Syndrome	89	4	0.01	2007.0	2007.0
CAMLG	leukemia	disease	Neoplasms	Neoplastic Process	2111	144	0.01	2011.0	2011.0
CAMLG	Leukemia, Myelocytic, Acute	disease	Neoplasms	Neoplastic Process	3111	6892	0.01	2002.0	2002.0
CAMLG	melanoma	disease	Neoplasms	Neoplastic Process	3087	515	0.01	2013.0	2013.0
CAMLG	Childhood Leukemia	disease	Neoplasms	Neoplastic Process	1740	140	0.01	2011.0	2011.0
CAMLG	Adult Lymphoma	disease	Neoplasms; Immune System Diseases; Hemic and Lymphatic Diseases	Neoplastic Process	1169	66	0.01	2009.0	2009.0
CAMLG	Childhood Lymphoma	disease	Neoplasms; Immune System Diseases; Hemic and Lymphatic Diseases	Neoplastic Process	1171	66	0.01	2009.0	2009.0
CAMLG	Malignant neoplasm of breast	disease	Neoplasms; Skin and Connective Tissue Diseases	Neoplastic Process	6941	3417	0.01	2011.0	2011.0
CAMLG	Breast Carcinoma	disease	Neoplasms; Skin and Connective Tissue Diseases	Neoplastic Process	6776	2793	0.01	2011.0	2011.0
CAMLG	Lymphoma	group	Neoplasms; Immune System Diseases; Hemic and Lymphatic Diseases	Neoplastic Process	1548	91	0.01	2009.0	2009.0
CBR4	Biliary Atresia	disease	Congenital, Hereditary, and Neonatal Diseases and Abnormalities; Digestive System Diseases	Congenital Abnormality	184	32	0.1	2010.0	2010.0
CBR4	Tuberculosis	disease	Infections	Disease or Syndrome	1256	328	0.01	2018.0	2018.0
CBR4	PANCREATIC CANCER, SUSCEPTIBILITY TO, 1	disease		Finding	2	1	0.1
CCDC59	Hypospadias	disease	Congenital, Hereditary, and Neonatal Diseases and Abnormalities; Female Urogenital Diseases and Pregnancy Complications; Male Urogenital Diseases	Congenital Abnormality	366	80	0.1	2014.0	2014.0
CCT4	Sensory Neuropathy, Hereditary	disease	Congenital, Hereditary, and Neonatal Diseases and Abnormalities; Nervous System Diseases	Disease or Syndrome	19	2	0.22	2003.0	2014.0
CCT4	Liver carcinoma	disease	Digestive System Diseases; Neoplasms	Neoplastic Process	5725	942	0.03	2017.0	2019.0
CCT4	Malignant tumor of colon	disease	Digestive System Diseases; Neoplasms	Neoplastic Process	2969	688	0.02	2017.0	2018.0
CCT4	Colon Carcinoma	disease	Digestive System Diseases; Neoplasms	Neoplastic Process	2832	275	0.02	2017.0	2018.0
CCT4	Pancreatic carcinoma	disease	Digestive System Diseases; Neoplasms; Endocrine System Diseases	Neoplastic Process	2689	322	0.01	2018.0	2018.0
CCT4	Diabetes	disease	Endocrine System Diseases	Disease or Syndrome	2359	710	0.01	2018.0	2018.0
CCT4	Neuroblastoma	disease	Neoplasms	Neoplastic Process	2509	386	0.02	2017.0	2019.0
CCT4	Childhood Neuroblastoma	disease	Neoplasms	Neoplastic Process	2420	231	0.02	2017.0	2019.0
CCT4	Squamous cell carcinoma	disease	Neoplasms	Neoplastic Process	2507	257	0.01	2019.0	2019.0
CCT4	Glioma	disease	Neoplasms	Neoplastic Process	3097	353	0.01	2018.0	2018.0
CCT4	Adenocarcinoma of lung (disorder)	disease	Neoplasms	Neoplastic Process	2438	563	0.01	2017.0	2017.0
CCT4	Cervix carcinoma	disease	Neoplasms; Female Urogenital Diseases and Pregnancy Complications	Neoplastic Process	1881	283	0.01	2017.0	2017.0
CCT4	Carcinoma, Ovarian Epithelial	disease	Neoplasms; Female Urogenital Diseases and Pregnancy Complications; Endocrine System Diseases	Neoplastic Process	2841	327	0.02	2016.0	2018.0
CCT4	Epithelial ovarian cancer	disease	Neoplasms; Female Urogenital Diseases and Pregnancy Complications; Endocrine System Diseases	Neoplastic Process	1224	129	0.01	2016.0	2016.0
CCT4	ovarian neoplasm	disease	Neoplasms; Female Urogenital Diseases and Pregnancy Complications; Endocrine System Diseases	Neoplastic Process	2542	757	0.01	2018.0	2018.0
CCT4	Malignant neoplasm of ovary	disease	Neoplasms; Female Urogenital Diseases and Pregnancy Complications; Endocrine System Diseases	Neoplastic Process	2563	315	0.01	2018.0	2018.0
CCT4	Histiocytic sarcoma	disease	Neoplasms; Hemic and Lymphatic Diseases	Neoplastic Process	69	8	0.01	2018.0	2018.0
CCT4	Reticulosarcoma	disease	Neoplasms; Immune System Diseases; Hemic and Lymphatic Diseases	Neoplastic Process	80	2	0.01	2018.0	2018.0
CCT4	Diffuse Large B-Cell Lymphoma	disease	Neoplasms; Immune System Diseases; Hemic and Lymphatic Diseases	Neoplastic Process	1043	127	0.01	2018.0	2018.0
CCT4	Precursor T-Cell Lymphoblastic Leukemia-Lymphoma	disease	Neoplasms; Immune System Diseases; Hemic and Lymphatic Diseases	Neoplastic Process	644	23	0.01	2018.0	2018.0
CCT4	Malignant neoplasm of prostate	disease	Neoplasms; Male Urogenital Diseases	Neoplastic Process	4502	1082	0.01	2017.0	2017.0
CCT4	Prostate carcinoma	disease	Neoplasms; Male Urogenital Diseases	Neoplastic Process	4388	1168	0.01	2017.0	2017.0
CCT4	Central neuroblastoma	disease	Neoplasms; Nervous System Diseases	Neoplastic Process	2419	231	0.02	2017.0	2019.0
CCT4	Non-Small Cell Lung Carcinoma	disease	Neoplasms; Respiratory Tract Diseases	Neoplastic Process	3926	712	0.02	2015.0	2017.0
CCT4	Carcinoma of lung	disease	Neoplasms; Respiratory Tract Diseases	Neoplastic Process	4081	1204	0.02	2017.0	2019.0
CCT4	Breast Carcinoma	disease	Neoplasms; Skin and Connective Tissue Diseases	Neoplastic Process	6776	2793	0.03	2017.0	2020.0
CCT4	Breast adenocarcinoma	disease	Neoplasms; Skin and Connective Tissue Diseases	Neoplastic Process	219	7	0.03	2017.0	2018.0
CCT4	Malignant neoplasm of breast	disease	Neoplasms; Skin and Connective Tissue Diseases	Neoplastic Process	6941	3417	0.02	2017.0	2020.0
CCT4	Triple Negative Breast Neoplasms	disease	Neoplasms; Skin and Connective Tissue Diseases	Neoplastic Process	1674	99	0.01	2016.0	2016.0
CCT4	Triple-Negative Breast Carcinoma	disease	Neoplasms; Skin and Connective Tissue Diseases	Neoplastic Process	1598	96	0.01	2016.0	2016.0
CCT4	Metabolic Syndrome X	disease	Nutritional and Metabolic Diseases	Disease or Syndrome	1125	591	0.01	2018.0	2018.0
CCT4	Sensory neuropathy	disease	Pathological Conditions, Signs and Symptoms; Nervous System Diseases	Disease or Syndrome	116	15	0.02	2004.0	2006.0
CCT4	PACHYONYCHIA CONGENITA 3	disease		Disease or Syndrome	209	20	0.01	2017.0	2017.0
CCT4	Liver neoplasms	group	Digestive System Diseases; Neoplasms	Neoplastic Process	1424	7	0.02	2019.0	2019.0
CCT4	Malignant Neoplasms	group	Neoplasms	Neoplastic Process	8621	1641	0.09	2017.0	2019.0
CCT4	Primary malignant neoplasm	group	Neoplasms	Neoplastic Process	8221	1374	0.09	2017.0	2019.0
CCT4	Neoplasms	group	Neoplasms	Neoplastic Process	10161	1644	0.02	2015.0	2019.0
CCT4	Diabetes Mellitus	group	Nutritional and Metabolic Diseases; Endocrine System Diseases	Disease or Syndrome	2803	824	0.01	2018.0	2018.0
CCT4	Amino acids measurement	group		Laboratory Procedure	53	92	0.1	2019.0	2019.0
CD52	Craniosynostosis	disease	Congenital, Hereditary, and Neonatal Diseases and Abnormalities; Musculoskeletal Diseases	Disease or Syndrome	488	90	0.01	2019.0	2019.0
CD52	Miller Dieker syndrome	disease	Congenital, Hereditary, and Neonatal Diseases and Abnormalities; Nervous System Diseases	Disease or Syndrome	182	9	0.01	2014.0	2014.0
CD52	Colitis	disease	Digestive System Diseases	Disease or Syndrome	1135	15	0.01	2018.0	2018.0
CD52	Diabetes	disease	Endocrine System Diseases	Disease or Syndrome	2359	710	0.01	2013.0	2013.0
CD52	Idiopathic Hypereosinophilic Syndrome	disease	Hemic and Lymphatic Diseases	Disease or Syndrome	43	5	0.04	2010.0	2015.0
CD52	Lymphohistiocytosis, Hemophagocytic	disease	Hemic and Lymphatic Diseases	Disease or Syndrome	117	13	0.01	2012.0	2012.0
CD52	Paroxysmal nocturnal hemoglobinuria	disease	Hemic and Lymphatic Diseases	Disease or Syndrome	132	12	0.01	1999.0	1999.0
CD52	Hypereosinophilia	disease	Hemic and Lymphatic Diseases	Disease or Syndrome	39	4	0.01	1996.0	1996.0
CD52	Graft-vs-Host Disease	disease	Immune System Diseases	Disease or Syndrome	447	25	0.04	2004.0	2019.0
CD52	Acute GVH disease	disease	Immune System Diseases	Disease or Syndrome	294	49	0.01	2012.0	2012.0
CD52	Lymphopenia	disease	Immune System Diseases; Hemic and Lymphatic Diseases	Disease or Syndrome	239	16	0.01	2018.0	2018.0
CD52	Multiple Sclerosis	disease	Immune System Diseases; Nervous System Diseases	Disease or Syndrome	1800	1022	0.1	2017.0	2019.0
CD52	Multiple Sclerosis, Relapsing-Remitting	disease	Immune System Diseases; Nervous System Diseases	Disease or Syndrome	206	7	0.09	2017.0	2019.0
CD52	Encephalomyelitis	disease	Infections; Nervous System Diseases	Disease or Syndrome	865	7	0.04	2015.0	2018.0
CD52	Lupus Vulgaris	disease	Infections; Skin and Connective Tissue Diseases	Disease or Syndrome	526	44	0.01	2017.0	2017.0
CD52	leukemia	disease	Neoplasms	Neoplastic Process	2111	144	0.02	2003.0	2018.0
CD52	Leukemia, Myelocytic, Acute	disease	Neoplasms	Neoplastic Process	3111	6892	0.01	2014.0	2014.0
CD52	Acute Promyelocytic Leukemia	disease	Neoplasms	Neoplastic Process	651	21	0.01	2003.0	2003.0
CD52	Mastocytosis, Systemic	disease	Neoplasms; Immune System Diseases	Neoplastic Process	94	11	0.02	2006.0	2014.0
CD52	Chronic Lymphocytic Leukemia	disease	Neoplasms; Immune System Diseases; Hemic and Lymphatic Diseases	Neoplastic Process	1447	291	0.1	1999.0	2020.0
CD52	Acute lymphocytic leukemia	disease	Neoplasms; Immune System Diseases; Hemic and Lymphatic Diseases	Neoplastic Process	1293	222	0.04	2006.0	2019.0
CD52	T-Cell Prolymphocytic Leukemia	disease	Neoplasms; Immune System Diseases; Hemic and Lymphatic Diseases	Neoplastic Process	52	4	0.03	2002.0	2003.0
CD52	Leukemia, T-Cell	disease	Neoplasms; Immune System Diseases; Hemic and Lymphatic Diseases	Neoplastic Process	457	10	0.02	2003.0	2013.0
CD52	Adult T-Cell Lymphoma/Leukemia	disease	Neoplasms; Immune System Diseases; Hemic and Lymphatic Diseases	Neoplastic Process	540	11	0.02	2003.0	2013.0
CD52	Peripheral T-Cell Lymphoma	disease	Neoplasms; Immune System Diseases; Hemic and Lymphatic Diseases	Neoplastic Process	190	10	0.02	2007.0	2008.0
CD52	Lymphoid leukemia	disease	Neoplasms; Immune System Diseases; Hemic and Lymphatic Diseases	Neoplastic Process	288	4	0.01	2019.0	2019.0
CD52	Childhood Acute Lymphoblastic Leukemia	disease	Neoplasms; Immune System Diseases; Hemic and Lymphatic Diseases	Neoplastic Process	1096	261	0.01	2010.0	2010.0
CD52	Lymphoma, Non-Hodgkin	disease	Neoplasms; Immune System Diseases; Hemic and Lymphatic Diseases	Neoplastic Process	733	197	0.01	1996.0	1996.0
CD52	Ki-1+ Anaplastic Large Cell Lymphoma	disease	Neoplasms; Immune System Diseases; Hemic and Lymphatic Diseases	Neoplastic Process	300	10	0.01	2013.0	2013.0
CD52	Adult Non-Hodgkin Lymphoma	disease	Neoplasms; Immune System Diseases; Hemic and Lymphatic Diseases	Neoplastic Process	370	39	0.01	1996.0	1996.0
CD52	Childhood Non-Hodgkin Lymphoma	disease	Neoplasms; Immune System Diseases; Hemic and Lymphatic Diseases	Neoplastic Process	371	39	0.01	1996.0	1996.0
CD52	Chronic lymphocytic leukaemia refractory	disease	Neoplasms; Immune System Diseases; Hemic and Lymphatic Diseases	Neoplastic Process	20	0	0.01	2004.0	2004.0
CD52	Richter's syndrome	disease	Neoplasms; Immune System Diseases; Hemic and Lymphatic Diseases	Neoplastic Process	61	1	0.01	2015.0	2015.0
CD52	Precursor B-cell lymphoblastic leukemia	disease	Neoplasms; Immune System Diseases; Hemic and Lymphatic Diseases	Neoplastic Process	478	23	0.01	2017.0	2017.0
CD52	Precursor Cell Lymphoblastic Leukemia Lymphoma	disease	Neoplasms; Immune System Diseases; Hemic and Lymphatic Diseases	Neoplastic Process	879	168	0.01	2019.0	2019.0
CD52	Lymphoma, Non-Hodgkin, Familial	disease	Neoplasms; Immune System Diseases; Hemic and Lymphatic Diseases	Neoplastic Process	462	79	0.01	1996.0	1996.0
CD52	Multiple Myeloma	disease	Neoplasms; Immune System Diseases; Hemic and Lymphatic Diseases; Cardiovascular Diseases	Neoplastic Process	1740	865	0.02	2003.0	2006.0
CD52	Waldenstrom Macroglobulinemia	disease	Neoplasms; Immune System Diseases; Hemic and Lymphatic Diseases; Cardiovascular Diseases	Neoplastic Process	162	15	0.01	2006.0	2006.0
CD52	Diabetes Mellitus, Insulin-Dependent	disease	Nutritional and Metabolic Diseases; Immune System Diseases; Endocrine System Diseases	Disease or Syndrome	1675	954	0.01	2013.0	2013.0
CD52	Lupus Erythematosus	disease	Pathological Conditions, Signs and Symptoms; Skin and Connective Tissue Diseases; Immune System Diseases	Disease or Syndrome	558	44	0.01	2017.0	2017.0
CD52	Lupus Erythematosus, Discoid	disease	Skin and Connective Tissue Diseases	Disease or Syndrome	552	46	0.01	2017.0	2017.0
CD52	Lupus Erythematosus, Systemic	disease	Skin and Connective Tissue Diseases; Immune System Diseases	Disease or Syndrome	1883	1172	0.02	2017.0	2018.0
CD52	Multiple sclerosis relapse	disease		Disease or Syndrome	19	0	0.02	2017.0	2017.0
CD52	B-CELL MALIGNANCY, LOW-GRADE	disease		Neoplastic Process	350	19	0.02	2006.0	2017.0
CD52	Immunosuppression	disease		Disease or Syndrome	632	9	0.02	2004.0	2019.0
CD52	Adult Acute Lymphocytic Leukemia	disease		Neoplastic Process	860	154	0.01	2010.0	2010.0
CD52	Promyelocytic leukemia	disease		Neoplastic Process	255	2	0.01	2003.0	2003.0
CD52	Thyroid Diseases	group	Endocrine System Diseases	Disease or Syndrome	230	26	0.02	2018.0	2018.0
CD52	MYELODYSPLASTIC SYNDROME	group	Hemic and Lymphatic Diseases	Neoplastic Process	1033	95	0.01	2014.0	2014.0
CD52	Autoimmune Diseases	group	Immune System Diseases	Disease or Syndrome	1758	428	0.03	2001.0	2017.0
CD52	Lymphoproliferative Disorders	group	Immune System Diseases; Hemic and Lymphatic Diseases	Neoplastic Process	300	14	0.01	2019.0	2019.0
CD52	Malignant Neoplasms	group	Neoplasms	Neoplastic Process	8621	1641	0.03	2006.0	2019.0
CD52	Neoplasms	group	Neoplasms	Neoplastic Process	10161	1644	0.03	2003.0	2008.0
CD52	Hematologic Neoplasms	group	Neoplasms; Hemic and Lymphatic Diseases	Neoplastic Process	827	60	0.02	2006.0	2008.0
CD52	B-Cell Lymphomas	group	Neoplasms; Immune System Diseases; Hemic and Lymphatic Diseases	Neoplastic Process	1408	42	0.02	1996.0	2019.0
CD52	Lymphoma	group	Neoplasms; Immune System Diseases; Hemic and Lymphatic Diseases	Neoplastic Process	1548	91	0.01	2018.0	2018.0
CD52	Diabetes Mellitus	group	Nutritional and Metabolic Diseases; Endocrine System Diseases	Disease or Syndrome	2803	824	0.01	2013.0	2013.0
CD52	Skin lesion	group	Skin and Connective Tissue Diseases	Disease or Syndrome	563	52	0.01	2000.0	2000.0
CDC26	Liver carcinoma	disease	Digestive System Diseases; Neoplasms	Neoplastic Process	5725	942	0.01	2015.0	2015.0
CDC42	Pulmonary Stenosis	disease	Cardiovascular Diseases	Disease or Syndrome	106	40	0.1
CDC42	Arteriosclerosis	disease	Cardiovascular Diseases	Disease or Syndrome	2006	267	0.01	2014.0	2014.0
CDC42	Atherosclerosis	disease	Cardiovascular Diseases	Disease or Syndrome	2044	281	0.01	2014.0	2014.0
CDC42	Venous malformation	disease	Congenital, Hereditary, and Neonatal Diseases and Abnormalities	Congenital Abnormality	38	3	0.01	2018.0	2018.0
CDC42	Patent ductus arteriosus	disease	Congenital, Hereditary, and Neonatal Diseases and Abnormalities; Cardiovascular Diseases	Congenital Abnormality	510	56	0.1
CDC42	Adenomatous Polyposis Coli	disease	Congenital, Hereditary, and Neonatal Diseases and Abnormalities; Digestive System Diseases; Neoplasms	Neoplastic Process	609	237	0.01	2017.0	2017.0
CDC42	Microvillus inclusion disease	disease	Congenital, Hereditary, and Neonatal Diseases and Abnormalities; Digestive System Diseases; Nutritional and Metabolic Diseases; Musculoskeletal Diseases; Nervous System Diseases	Disease or Syndrome	19	16	0.01	2016.0	2016.0
CDC42	SVEINSSON CHORIORETINAL ATROPHY	disease	Congenital, Hereditary, and Neonatal Diseases and Abnormalities; Eye Diseases	Disease or Syndrome	139	30	0.01	2018.0	2018.0
CDC42	ANOPHTHALMIA AND PULMONARY HYPOPLASIA	disease	Congenital, Hereditary, and Neonatal Diseases and Abnormalities; Eye Diseases; Respiratory Tract Diseases	Disease or Syndrome	1410	80	0.03	2016.0	2018.0
CDC42	Hypospadias	disease	Congenital, Hereditary, and Neonatal Diseases and Abnormalities; Female Urogenital Diseases and Pregnancy Complications; Male Urogenital Diseases	Congenital Abnormality	366	80	0.1
CDC42	Neutropenia, Severe Congenital, X-Linked	disease	Congenital, Hereditary, and Neonatal Diseases and Abnormalities; Hemic and Lymphatic Diseases	Disease or Syndrome	4	14	0.01	2013.0	2013.0
CDC42	Wiskott-Aldrich Syndrome	disease	Congenital, Hereditary, and Neonatal Diseases and Abnormalities; Immune System Diseases; Hemic and Lymphatic Diseases	Disease or Syndrome	95	34	0.02	1996.0	2005.0
CDC42	DOCK8 Deficiency	disease	Congenital, Hereditary, and Neonatal Diseases and Abnormalities; Immune System Diseases; Hemic and Lymphatic Diseases	Disease or Syndrome	18	0	0.01	2017.0	2017.0
CDC42	Cryptorchidism	disease	Congenital, Hereditary, and Neonatal Diseases and Abnormalities; Male Urogenital Diseases; Endocrine System Diseases	Congenital Abnormality	725	80	0.1
CDC42	Clinodactyly of fingers	disease	Congenital, Hereditary, and Neonatal Diseases and Abnormalities; Musculoskeletal Diseases	Congenital Abnormality	160	7	0.1
CDC42	Congenital Camptodactyly	disease	Congenital, Hereditary, and Neonatal Diseases and Abnormalities; Musculoskeletal Diseases	Congenital Abnormality	123	10	0.1
CDC42	Overriding toe	disease	Congenital, Hereditary, and Neonatal Diseases and Abnormalities; Musculoskeletal Diseases	Anatomical Abnormality	47	13	0.1
CDC42	Aarskog syndrome	disease	Congenital, Hereditary, and Neonatal Diseases and Abnormalities; Musculoskeletal Diseases; Endocrine System Diseases; Cardiovascular Diseases	Disease or Syndrome	42	24	0.01	2001.0	2001.0
CDC42	Myotonic Dystrophy	disease	Congenital, Hereditary, and Neonatal Diseases and Abnormalities; Musculoskeletal Diseases; Nervous System Diseases	Disease or Syndrome	155	4	0.01	2018.0	2018.0
CDC42	Neurofibromatosis 1	disease	Congenital, Hereditary, and Neonatal Diseases and Abnormalities; Neoplasms; Nervous System Diseases	Neoplastic Process	311	827	0.02	2004.0	2007.0
CDC42	Cavernous Hemangioma of Brain	disease	Congenital, Hereditary, and Neonatal Diseases and Abnormalities; Neoplasms; Nervous System Diseases; Hemic and Lymphatic Diseases; Cardiovascular Diseases	Anatomical Abnormality	127	43	0.01	2019.0	2019.0
CDC42	Charcot-Marie-Tooth Disease	disease	Congenital, Hereditary, and Neonatal Diseases and Abnormalities; Nervous System Diseases	Disease or Syndrome	208	136	0.02	2007.0	2015.0
CDC42	Malformations of Cortical Development, Group II	disease	Congenital, Hereditary, and Neonatal Diseases and Abnormalities; Nervous System Diseases	Congenital Abnormality	180	101	0.02	2019.0	2019.0
CDC42	Cerebellar Hypoplasia	disease	Congenital, Hereditary, and Neonatal Diseases and Abnormalities; Nervous System Diseases; Mental Disorders	Congenital Abnormality	226	26	0.1
CDC42	Werner Syndrome	disease	Congenital, Hereditary, and Neonatal Diseases and Abnormalities; Nutritional and Metabolic Diseases	Disease or Syndrome	130	71	0.01	2005.0	2005.0
CDC42	Fanconi Anemia	disease	Congenital, Hereditary, and Neonatal Diseases and Abnormalities; Nutritional and Metabolic Diseases; Hemic and Lymphatic Diseases	Disease or Syndrome	394	173	0.02	2008.0	2018.0
CDC42	FANCONI ANEMIA, COMPLEMENTATION GROUP A (disorder)	disease	Congenital, Hereditary, and Neonatal Diseases and Abnormalities; Nutritional and Metabolic Diseases; Hemic and Lymphatic Diseases	Disease or Syndrome	360	194	0.01	2018.0	2018.0
CDC42	Combined immunodeficiency	disease	Congenital, Hereditary, and Neonatal Diseases and Abnormalities; Nutritional and Metabolic Diseases; Immune System Diseases	Disease or Syndrome	86	11	0.01	2017.0	2017.0
CDC42	Tangier Disease	disease	Congenital, Hereditary, and Neonatal Diseases and Abnormalities; Nutritional and Metabolic Diseases; Nervous System Diseases	Disease or Syndrome	31	28	0.01	2000.0	2000.0
CDC42	Neck webbing	disease	Congenital, Hereditary, and Neonatal Diseases and Abnormalities; Skin and Connective Tissue Diseases	Congenital Abnormality	78	19	0.1
CDC42	Synophrys	disease	Congenital, Hereditary, and Neonatal Diseases and Abnormalities; Skin and Connective Tissue Diseases	Congenital Abnormality	111	23	0.1
CDC42	Christ-Siemens-Touraine syndrome	disease	Congenital, Hereditary, and Neonatal Diseases and Abnormalities; Skin and Connective Tissue Diseases	Disease or Syndrome	45	78	0.01	2005.0	2005.0
CDC42	ECTODERMAL DYSPLASIA 10B, HYPOHIDROTIC/HAIR/TOOTH TYPE, AUTOSOMAL RECESSIVE	disease	Congenital, Hereditary, and Neonatal Diseases and Abnormalities; Skin and Connective Tissue Diseases	Disease or Syndrome	25	35	0.01	2005.0	2005.0
CDC42	Adams-Oliver syndrome 1	disease	Congenital, Hereditary, and Neonatal Diseases and Abnormalities; Skin and Connective Tissue Diseases; Musculoskeletal Diseases	Disease or Syndrome	17	9	0.01	2011.0	2011.0
CDC42	Noonan Syndrome	disease	Congenital, Hereditary, and Neonatal Diseases and Abnormalities; Skin and Connective Tissue Diseases; Musculoskeletal Diseases; Cardiovascular Diseases	Disease or Syndrome	85	187	0.02	2018.0	2018.0
CDC42	Macrostomia	disease	Congenital, Hereditary, and Neonatal Diseases and Abnormalities; Stomatognathic Diseases	Congenital Abnormality	148	11	0.1
CDC42	Colitis	disease	Digestive System Diseases	Disease or Syndrome	1135	15	0.01	2018.0	2018.0
CDC42	Crohn Disease	disease	Digestive System Diseases	Disease or Syndrome	1382	1147	0.01	2018.0	2018.0
CDC42	Gastroenteritis	disease	Digestive System Diseases	Disease or Syndrome	94	0	0.01	2019.0	2019.0
CDC42	Irritable Bowel Syndrome	disease	Digestive System Diseases	Disease or Syndrome	429	52	0.01	2014.0	2014.0
CDC42	Non-alcoholic Fatty Liver Disease	disease	Digestive System Diseases	Disease or Syndrome	1058	222	0.01	2017.0	2017.0
CDC42	Pediatric Crohn's disease	disease	Digestive System Diseases	Disease or Syndrome	32	6	0.01	2018.0	2018.0
CDC42	Mesenteric vascular insufficiency	disease	Digestive System Diseases; Cardiovascular Diseases	Disease or Syndrome	13	0	0.01	2017.0	2017.0
CDC42	Hepatitis C	disease	Digestive System Diseases; Infections	Disease or Syndrome	1768	347	0.02	2008.0	2011.0
CDC42	Hepatitis B	disease	Digestive System Diseases; Infections	Disease or Syndrome	1449	519	0.01	2019.0	2019.0
CDC42	Cryptosporidiosis	disease	Digestive System Diseases; Infections; Animal Diseases	Disease or Syndrome	40	0	0.01	2004.0	2004.0
CDC42	Colorectal Carcinoma	disease	Digestive System Diseases; Neoplasms	Neoplastic Process	5473	1962	0.1	2008.0	2019.0
CDC42	Liver carcinoma	disease	Digestive System Diseases; Neoplasms	Neoplastic Process	5725	942	0.08	2008.0	2019.0
CDC42	Malignant neoplasm of stomach	disease	Digestive System Diseases; Neoplasms	Neoplastic Process	3806	615	0.04	2014.0	2018.0
CDC42	Stomach Carcinoma	disease	Digestive System Diseases; Neoplasms	Neoplastic Process	3720	652	0.04	2014.0	2018.0
CDC42	Squamous cell carcinoma of esophagus	disease	Digestive System Diseases; Neoplasms	Neoplastic Process	2053	329	0.03	2013.0	2017.0
CDC42	Malignant tumor of colon	disease	Digestive System Diseases; Neoplasms	Neoplastic Process	2969	688	0.02	2008.0	2018.0
CDC42	Colon Carcinoma	disease	Digestive System Diseases; Neoplasms	Neoplastic Process	2832	275	0.02	2008.0	2018.0
CDC42	Esophageal carcinoma	disease	Digestive System Diseases; Neoplasms	Neoplastic Process	1287	272	0.01	2016.0	2016.0
CDC42	Adenocarcinoma of colon	disease	Digestive System Diseases; Neoplasms	Neoplastic Process	406	10	0.01	2011.0	2011.0
CDC42	Secondary malignant neoplasm of liver	disease	Digestive System Diseases; Neoplasms	Neoplastic Process	951	34	0.01	2019.0	2019.0
CDC42	Malignant neoplasm of esophagus	disease	Digestive System Diseases; Neoplasms	Neoplastic Process	1286	214	0.01	2016.0	2016.0
CDC42	Adenocarcinoma of large intestine	disease	Digestive System Diseases; Neoplasms	Neoplastic Process	543	432	0.01	2008.0	2008.0
CDC42	Pancreatic carcinoma	disease	Digestive System Diseases; Neoplasms; Endocrine System Diseases	Neoplastic Process	2689	322	0.05	2015.0	2018.0
CDC42	Malignant neoplasm of pancreas	disease	Digestive System Diseases; Neoplasms; Endocrine System Diseases	Neoplastic Process	2667	277	0.05	2015.0	2018.0
CDC42	insulinoma	disease	Digestive System Diseases; Neoplasms; Endocrine System Diseases	Neoplastic Process	258	8	0.01	2019.0	2019.0
CDC42	Adenocarcinoma of pancreas	disease	Digestive System Diseases; Neoplasms; Endocrine System Diseases	Neoplastic Process	518	138	0.01	2014.0	2014.0
CDC42	Hepatopulmonary Syndrome	disease	Digestive System Diseases; Respiratory Tract Diseases	Disease or Syndrome	29	1	0.01	2019.0	2019.0
CDC42	Diabetes	disease	Endocrine System Diseases	Disease or Syndrome	2359	710	0.01	2019.0	2019.0
CDC42	Blepharoptosis	disease	Eye Diseases	Disease or Syndrome	595	57	0.1
CDC42	Angle Closure Glaucoma	disease	Eye Diseases	Disease or Syndrome	94	56	0.01	2017.0	2017.0
CDC42	Primary angle-closure glaucoma	disease	Eye Diseases	Disease or Syndrome	87	55	0.01	2017.0	2017.0
CDC42	Exotropia	disease	Eye Diseases; Nervous System Diseases	Disease or Syndrome	78	23	0.1
CDC42	Oculomotor Nerve Paralysis	disease	Eye Diseases; Nervous System Diseases	Disease or Syndrome	22	1	0.1
CDC42	Optic Atrophy	disease	Eye Diseases; Nervous System Diseases	Disease or Syndrome	568	51	0.1
CDC42	Strabismus	disease	Eye Diseases; Nervous System Diseases	Disease or Syndrome	716	89	0.1
CDC42	Endometriosis	disease	Female Urogenital Diseases and Pregnancy Complications	Disease or Syndrome	1188	274	0.13	2012.0	2018.0
CDC42	Endometriosis of ovary	disease	Female Urogenital Diseases and Pregnancy Complications; Endocrine System Diseases	Disease or Syndrome	70	3	0.01	2012.0	2012.0
CDC42	Hydronephrosis	disease	Female Urogenital Diseases and Pregnancy Complications; Male Urogenital Diseases	Disease or Syndrome	253	18	0.1
CDC42	Focal glomerulosclerosis	disease	Female Urogenital Diseases and Pregnancy Complications; Male Urogenital Diseases	Disease or Syndrome	281	50	0.01	2015.0	2015.0
CDC42	Steroid-resistant nephrotic syndrome	disease	Female Urogenital Diseases and Pregnancy Complications; Male Urogenital Diseases	Disease or Syndrome	73	25	0.01	2018.0	2018.0
CDC42	Steroid resistant nephrotic syndrome of childhood	disease	Female Urogenital Diseases and Pregnancy Complications; Male Urogenital Diseases	Disease or Syndrome	73	19	0.01	2018.0	2018.0
CDC42	Diabetic Nephropathy	disease	Female Urogenital Diseases and Pregnancy Complications; Male Urogenital Diseases; Endocrine System Diseases	Disease or Syndrome	1189	238	0.03	2000.0	2019.0
CDC42	Lymphedema	disease	Hemic and Lymphatic Diseases	Pathologic Function	61	1	0.1
CDC42	Macrothrombocytopenia	disease	Hemic and Lymphatic Diseases	Disease or Syndrome	34	31	0.02	2015.0	2016.0
CDC42	Refractory anemias	disease	Hemic and Lymphatic Diseases	Disease or Syndrome	340	11	0.01	2007.0	2007.0
CDC42	Leukopenia	disease	Hemic and Lymphatic Diseases	Disease or Syndrome	440	153	0.01	2006.0	2006.0
CDC42	Lymphohistiocytosis, Hemophagocytic	disease	Hemic and Lymphatic Diseases	Disease or Syndrome	117	13	0.01	2019.0	2019.0
CDC42	Neutropenia	disease	Hemic and Lymphatic Diseases	Disease or Syndrome	389	97	0.01	2006.0	2006.0
CDC42	Erythrocytosis due to low atmospheric pressure	disease	Hemic and Lymphatic Diseases	Disease or Syndrome	25	13	0.01	2012.0	2012.0
CDC42	Guillain-Barre Syndrome	disease	Immune System Diseases; Nervous System Diseases	Disease or Syndrome	163	13	0.01	2013.0	2013.0
CDC42	MRSA - Methicillin resistant Staphylococcus aureus infection	disease	Infections	Disease or Syndrome	222	1	0.01	2000.0	2000.0
CDC42	Infection caused by Helicobacter pylori	disease	Infections	Disease or Syndrome	337	56	0.01	2001.0	2001.0
CDC42	HIV Coinfection	disease	Infections; Immune System Diseases	Disease or Syndrome	129	3	0.3	2004.0	2004.0
CDC42	Encephalomyelitis	disease	Infections; Nervous System Diseases	Disease or Syndrome	865	7	0.01	2017.0	2017.0
CDC42	Lymphocytic Choriomeningitis	disease	Infections; Nervous System Diseases	Disease or Syndrome	147	0	0.01	2016.0	2016.0
CDC42	Non-arthropod borne lymphocytic choriomeningitis	disease	Infections; Nervous System Diseases	Disease or Syndrome	133	0	0.01	2016.0	2016.0
CDC42	Influenza	disease	Infections; Respiratory Tract Diseases	Disease or Syndrome	858	17	0.02	2006.0	2012.0
CDC42	Pneumonia	disease	Infections; Respiratory Tract Diseases	Disease or Syndrome	1032	33	0.01	2005.0	2005.0
CDC42	Pneumocystis jiroveci pneumonia	disease	Infections; Respiratory Tract Diseases	Disease or Syndrome	180	5	0.01	2005.0	2005.0
CDC42	Rhinitis	disease	Infections; Respiratory Tract Diseases; Otorhinolaryngologic Diseases	Disease or Syndrome	178	20	0.01	2009.0	2009.0
CDC42	Schizophrenia	disease	Mental Disorders	Mental or Behavioral Dysfunction	2872	2897	0.35	2006.0	2017.0
CDC42	Impaired cognition	disease	Mental Disorders	Mental or Behavioral Dysfunction	1630	348	0.01	2017.0	2017.0
CDC42	Scoliosis, unspecified	disease	Musculoskeletal Diseases	Disease or Syndrome	850	135	0.1
CDC42	Arthritis	disease	Musculoskeletal Diseases	Disease or Syndrome	1072	69	0.01	2019.0	2019.0
CDC42	Degenerative polyarthritis	disease	Musculoskeletal Diseases	Disease or Syndrome	1827	247	0.01	2018.0	2018.0
CDC42	Anaplastic carcinoma	disease	Neoplasms	Neoplastic Process	232	3	0.3	2005.0	2005.0
CDC42	Carcinoma, Spindle-Cell	disease	Neoplasms	Neoplastic Process	218	5	0.3	2005.0	2005.0
CDC42	Undifferentiated carcinoma	disease	Neoplasms	Neoplastic Process	283	8	0.3	2005.0	2005.0
CDC42	Nevus	disease	Neoplasms	Neoplastic Process	125	43	0.1
CDC42	Glioblastoma	disease	Neoplasms	Neoplastic Process	3177	281	0.06	2012.0	2014.0
CDC42	Glioma	disease	Neoplasms	Neoplastic Process	3097	353	0.06	2006.0	2017.0
CDC42	melanoma	disease	Neoplasms	Neoplastic Process	3087	515	0.06	1999.0	2018.0
CDC42	Adult Glioblastoma	disease	Neoplasms	Neoplastic Process	2528	98	0.06	2012.0	2014.0
CDC42	Childhood Glioblastoma	disease	Neoplasms	Neoplastic Process	2527	98	0.06	2012.0	2014.0
CDC42	Glioblastoma Multiforme	disease	Neoplasms	Neoplastic Process	3197	186	0.06	2012.0	2014.0
CDC42	Neuroblastoma	disease	Neoplasms	Neoplastic Process	2509	386	0.05	2005.0	2018.0
CDC42	Childhood Neuroblastoma	disease	Neoplasms	Neoplastic Process	2420	231	0.05	2005.0	2018.0
CDC42	leukemia	disease	Neoplasms	Neoplastic Process	2111	144	0.02	2017.0	2018.0
CDC42	Childhood Leukemia	disease	Neoplasms	Neoplastic Process	1740	140	0.02	2017.0	2018.0
CDC42	Astrocytoma	disease	Neoplasms	Neoplastic Process	985	59	0.01	2014.0	2014.0
CDC42	Squamous cell carcinoma	disease	Neoplasms	Neoplastic Process	2507	257	0.01	2012.0	2012.0
CDC42	Leukemia, Myelocytic, Acute	disease	Neoplasms	Neoplastic Process	3111	6892	0.01	2017.0	2017.0
CDC42	Osteosarcoma	disease	Neoplasms	Neoplastic Process	2283	178	0.01	2017.0	2017.0
CDC42	Pheochromocytoma	disease	Neoplasms	Neoplastic Process	344	186	0.01	2016.0	2016.0
CDC42	Rhabdomyosarcoma	disease	Neoplasms	Neoplastic Process	565	20	0.01	2002.0	2002.0
CDC42	Childhood Rhabdomyosarcoma	disease	Neoplasms	Neoplastic Process	517	12	0.01	2002.0	2002.0
CDC42	Adult Rhabdomyosarcoma	disease	Neoplasms	Neoplastic Process	509	12	0.01	2002.0	2002.0
CDC42	Squamous cell carcinoma, metastatic	disease	Neoplasms	Neoplastic Process	13	0	0.01	2011.0	2011.0
CDC42	Ewings sarcoma	disease	Neoplasms	Neoplastic Process	517	25	0.01	2017.0	2017.0
CDC42	Malignant Glioma	disease	Neoplasms	Neoplastic Process	724	22	0.01	2017.0	2017.0
CDC42	Osteosarcoma of bone	disease	Neoplasms	Neoplastic Process	2247	151	0.01	2017.0	2017.0
CDC42	Squamous cell carcinoma of the head and neck	disease	Neoplasms	Neoplastic Process	1543	348	0.01	2014.0	2014.0
CDC42	Childhood Osteosarcoma	disease	Neoplasms	Neoplastic Process	2208	151	0.01	2017.0	2017.0
CDC42	Well-differentiated papillary mesothelioma	disease	Neoplasms	Neoplastic Process	9	0	0.01	2019.0	2019.0
CDC42	Epithelioma	disease	Neoplasms	Neoplastic Process	326	2	0.01	2017.0	2017.0
CDC42	Undifferentiated Neuroblastoma	disease	Neoplasms	Neoplastic Process	12	0	0.01	2014.0	2014.0
CDC42	Childhood Astrocytoma	disease	Neoplasms	Neoplastic Process	615	39	0.01	2014.0	2014.0
CDC42	Mammary Carcinoma, Animal	disease	Neoplasms; Animal Diseases	Neoplastic Process	144	0	0.3	2005.0	2005.0
CDC42	Adrenal Cancer	disease	Neoplasms; Endocrine System Diseases	Neoplastic Process	20	0	0.3	2014.0	2014.0
CDC42	Adrenal Gland Pheochromocytoma	disease	Neoplasms; Endocrine System Diseases	Neoplastic Process	416	50	0.01	2016.0	2016.0
CDC42	cervical cancer	disease	Neoplasms; Female Urogenital Diseases and Pregnancy Complications	Neoplastic Process	1817	268	0.03	2015.0	2019.0
CDC42	Malignant tumor of cervix	disease	Neoplasms; Female Urogenital Diseases and Pregnancy Complications	Neoplastic Process	1718	245	0.02	2015.0	2019.0
CDC42	Cervix carcinoma	disease	Neoplasms; Female Urogenital Diseases and Pregnancy Complications	Neoplastic Process	1881	283	0.02	2015.0	2019.0
CDC42	Uterine Cervical Neoplasm	disease	Neoplasms; Female Urogenital Diseases and Pregnancy Complications	Neoplastic Process	140	72	0.01	2015.0	2015.0
CDC42	Cervical intraepithelial neoplasia grade 1	disease	Neoplasms; Female Urogenital Diseases and Pregnancy Complications	Neoplastic Process	75	1	0.01	2015.0	2015.0
CDC42	ovarian neoplasm	disease	Neoplasms; Female Urogenital Diseases and Pregnancy Complications; Endocrine System Diseases	Neoplastic Process	2542	757	0.04	2012.0	2019.0
CDC42	Malignant neoplasm of ovary	disease	Neoplasms; Female Urogenital Diseases and Pregnancy Complications; Endocrine System Diseases	Neoplastic Process	2563	315	0.04	2012.0	2019.0
CDC42	Carcinoma, Ovarian Epithelial	disease	Neoplasms; Female Urogenital Diseases and Pregnancy Complications; Endocrine System Diseases	Neoplastic Process	2841	327	0.04	2012.0	2019.0
CDC42	Malignant neoplasm of urinary bladder	disease	Neoplasms; Female Urogenital Diseases and Pregnancy Complications; Male Urogenital Diseases	Neoplastic Process	2113	316	0.01	2008.0	2008.0
CDC42	Bladder Neoplasm	disease	Neoplasms; Female Urogenital Diseases and Pregnancy Complications; Male Urogenital Diseases	Neoplastic Process	2130	281	0.01	2008.0	2008.0
CDC42	Renal Cell Carcinoma	disease	Neoplasms; Female Urogenital Diseases and Pregnancy Complications; Male Urogenital Diseases	Neoplastic Process	2084	288	0.01	2013.0	2013.0
CDC42	Conventional (Clear Cell) Renal Cell Carcinoma	disease	Neoplasms; Female Urogenital Diseases and Pregnancy Complications; Male Urogenital Diseases	Neoplastic Process	2346	222	0.01	2017.0	2017.0
CDC42	Carcinoma of bladder	disease	Neoplasms; Female Urogenital Diseases and Pregnancy Complications; Male Urogenital Diseases	Neoplastic Process	2104	309	0.01	2008.0	2008.0
CDC42	Malignant neoplasm of kidney	disease	Neoplasms; Female Urogenital Diseases and Pregnancy Complications; Male Urogenital Diseases	Neoplastic Process	664	22	0.01	2013.0	2013.0
CDC42	Childhood Renal Cell Carcinoma	disease	Neoplasms; Female Urogenital Diseases and Pregnancy Complications; Male Urogenital Diseases	Neoplastic Process	107	10	0.01	2013.0	2013.0
CDC42	Myeloid Leukemia, Chronic	disease	Neoplasms; Hemic and Lymphatic Diseases	Neoplastic Process	1172	115	0.01	2009.0	2009.0
CDC42	Thymoma	disease	Neoplasms; Hemic and Lymphatic Diseases	Neoplastic Process	291	20	0.01	2018.0	2018.0
CDC42	Ki-1+ Anaplastic Large Cell Lymphoma	disease	Neoplasms; Immune System Diseases; Hemic and Lymphatic Diseases	Neoplastic Process	300	10	0.01	2008.0	2008.0
CDC42	Adult Lymphoma	disease	Neoplasms; Immune System Diseases; Hemic and Lymphatic Diseases	Neoplastic Process	1169	66	0.01	2019.0	2019.0
CDC42	Childhood Lymphoma	disease	Neoplasms; Immune System Diseases; Hemic and Lymphatic Diseases	Neoplastic Process	1171	66	0.01	2019.0	2019.0
CDC42	Multiple Myeloma	disease	Neoplasms; Immune System Diseases; Hemic and Lymphatic Diseases; Cardiovascular Diseases	Neoplastic Process	1740	865	0.01	2019.0	2019.0
CDC42	Malignant neoplasm of prostate	disease	Neoplasms; Male Urogenital Diseases	Neoplastic Process	4502	1082	0.03	2007.0	2019.0
CDC42	Prostate carcinoma	disease	Neoplasms; Male Urogenital Diseases	Neoplastic Process	4388	1168	0.02	2007.0	2017.0
CDC42	Myomatous neoplasm	disease	Neoplasms; Musculoskeletal Diseases	Neoplastic Process	25	0	0.01	2002.0	2002.0
CDC42	Central neuroblastoma	disease	Neoplasms; Nervous System Diseases	Neoplastic Process	2419	231	0.05	2005.0	2018.0
CDC42	Non-Small Cell Lung Carcinoma	disease	Neoplasms; Respiratory Tract Diseases	Neoplastic Process	3926	712	0.06	2009.0	2017.0
CDC42	Secondary malignant neoplasm of lung	disease	Neoplasms; Respiratory Tract Diseases	Neoplastic Process	1370	20	0.03	2012.0	2019.0
CDC42	Malignant neoplasm of lung	disease	Neoplasms; Respiratory Tract Diseases	Neoplastic Process	4173	1142	0.03	2012.0	2017.0
CDC42	Carcinoma of lung	disease	Neoplasms; Respiratory Tract Diseases	Neoplastic Process	4081	1204	0.03	2012.0	2017.0
CDC42	Primary malignant neoplasm of lung	disease	Neoplasms; Respiratory Tract Diseases	Neoplastic Process	3894	981	0.03	2012.0	2017.0
CDC42	Malignant mesothelioma	disease	Neoplasms; Respiratory Tract Diseases	Neoplastic Process	420	12	0.01	2019.0	2019.0
CDC42	Malignant neoplasm of breast	disease	Neoplasms; Skin and Connective Tissue Diseases	Neoplastic Process	6941	3417	0.1	2002.0	2019.0
CDC42	Breast Carcinoma	disease	Neoplasms; Skin and Connective Tissue Diseases	Neoplastic Process	6776	2793	0.1	2003.0	2019.0
CDC42	Triple Negative Breast Neoplasms	disease	Neoplasms; Skin and Connective Tissue Diseases	Neoplastic Process	1674	99	0.01	2017.0	2017.0
CDC42	Triple-Negative Breast Carcinoma	disease	Neoplasms; Skin and Connective Tissue Diseases	Neoplastic Process	1598	96	0.01	2017.0	2017.0
CDC42	Nasopharyngeal carcinoma	disease	Neoplasms; Stomatognathic Diseases; Otorhinolaryngologic Diseases	Neoplastic Process	1553	320	0.04	2012.0	2020.0
CDC42	Epilepsy, Temporal Lobe	disease	Nervous System Diseases	Disease or Syndrome	354	33	0.2	2009.0	2009.0
CDC42	Hydrocephalus	disease	Nervous System Diseases	Disease or Syndrome	473	37	0.01	2013.0	2013.0
CDC42	Parkinson Disease	disease	Nervous System Diseases	Disease or Syndrome	2078	990	0.01	2011.0	2011.0
CDC42	Ischemic stroke	disease	Nervous System Diseases; Cardiovascular Diseases	Disease or Syndrome	1159	704	0.02	2013.0	2019.0
CDC42	Alzheimer's Disease	disease	Nervous System Diseases; Mental Disorders	Disease or Syndrome	3397	1843	0.06	2000.0	2018.0
CDC42	Pick Disease of the Brain	disease	Nervous System Diseases; Mental Disorders	Disease or Syndrome	213	83	0.01	2010.0	2010.0
CDC42	Hyperglycemia	disease	Nutritional and Metabolic Diseases	Disease or Syndrome	1098	108	0.01	2019.0	2019.0
CDC42	Hyperinsulinism	disease	Nutritional and Metabolic Diseases	Disease or Syndrome	620	64	0.01	2018.0	2018.0
CDC42	Wasting Syndrome	disease	Nutritional and Metabolic Diseases	Disease or Syndrome	26	2	0.01	2018.0	2018.0
CDC42	Hypocholesterolemia	disease	Nutritional and Metabolic Diseases	Disease or Syndrome	113	22	0.01	2001.0	2001.0
CDC42	Metabolic Syndrome X	disease	Nutritional and Metabolic Diseases	Disease or Syndrome	1125	591	0.01	2015.0	2015.0
CDC42	Diabetes Mellitus, Non-Insulin-Dependent	disease	Nutritional and Metabolic Diseases; Endocrine System Diseases	Disease or Syndrome	3134	2672	0.02	2018.0	2018.0
CDC42	lipoprotein disorder	disease	Nutritional and Metabolic Diseases; Hemic and Lymphatic Diseases	Disease or Syndrome	3	0	0.01	2000.0	2000.0
CDC42	Frontotemporal Lobar Degeneration	disease	Nutritional and Metabolic Diseases; Nervous System Diseases; Mental Disorders	Mental or Behavioral Dysfunction	195	54	0.01	2018.0	2018.0
CDC42	GRN-related frontotemporal dementia	disease	Nutritional and Metabolic Diseases; Nervous System Diseases; Mental Disorders	Disease or Syndrome	112	20	0.01	2018.0	2018.0
CDC42	Ptosis	disease	Pathological Conditions, Signs and Symptoms	Disease or Syndrome	607	12	0.1
CDC42	Reperfusion Injury	disease	Pathological Conditions, Signs and Symptoms; Cardiovascular Diseases	Injury or Poisoning	300	0	0.2	2007.0	2007.0
CDC42	Myocardial Infarction	disease	Pathological Conditions, Signs and Symptoms; Cardiovascular Diseases	Disease or Syndrome	1800	680	0.01	2017.0	2017.0
CDC42	Trichohepatoenteric Syndrome	disease	Pathological Conditions, Signs and Symptoms; Congenital, Hereditary, and Neonatal Diseases and Abnormalities; Female Urogenital Diseases and Pregnancy Complications; Skin and Connective Tissue Diseases	Disease or Syndrome	424	28	0.01	2016.0	2016.0
CDC42	Hypoplasia of corpus callosum	disease	Pathological Conditions, Signs and Symptoms; Congenital, Hereditary, and Neonatal Diseases and Abnormalities; Nervous System Diseases	Congenital Abnormality	385	49	0.1
CDC42	Mental Retardation	disease	Pathological Conditions, Signs and Symptoms; Congenital, Hereditary, and Neonatal Diseases and Abnormalities; Nervous System Diseases; Mental Disorders; Behavior and Behavior Mechanisms	Mental or Behavioral Dysfunction	505	98	0.01	2003.0	2003.0
CDC42	Unilateral agenesis of kidney	disease	Pathological Conditions, Signs and Symptoms; Female Urogenital Diseases and Pregnancy Complications; Male Urogenital Diseases	Congenital Abnormality	69	7	0.1
CDC42	Cyst	disease	Pathological Conditions, Signs and Symptoms; Neoplasms	Disease or Syndrome	221	6	0.02	2012.0	2017.0
CDC42	Secondary malignant neoplasm of lymph node	disease	Pathological Conditions, Signs and Symptoms; Neoplasms	Neoplastic Process	2825	188	0.02	2012.0	2012.0
CDC42	Lymphatic Metastasis	disease	Pathological Conditions, Signs and Symptoms; Neoplasms	Neoplastic Process	463	10	0.01	2014.0	2014.0
CDC42	Abnormality of the periventricular white matter	disease	Pathological Conditions, Signs and Symptoms; Nervous System Diseases	Anatomical Abnormality	45	7	0.1
CDC42	Cerebral Infarction	disease	Pathological Conditions, Signs and Symptoms; Nervous System Diseases; Cardiovascular Diseases	Disease or Syndrome	687	123	0.01	2006.0	2006.0
CDC42	Sensorineural Hearing Loss (disorder)	disease	Pathological Conditions, Signs and Symptoms; Nervous System Diseases; Otorhinolaryngologic Diseases	Disease or Syndrome	783	111	0.1
CDC42	Obesity	disease	Pathological Conditions, Signs and Symptoms; Nutritional and Metabolic Diseases	Disease or Syndrome	2821	1111	0.01	2018.0	2018.0
CDC42	Asthma	disease	Respiratory Tract Diseases; Immune System Diseases	Disease or Syndrome	2096	1536	0.03	2018.0	2019.0
CDC42	Systemic Scleroderma	disease	Skin and Connective Tissue Diseases	Disease or Syndrome	979	287	0.01	2006.0	2006.0
CDC42	Rheumatoid Arthritis	disease	Skin and Connective Tissue Diseases; Musculoskeletal Diseases; Immune System Diseases	Disease or Syndrome	2723	2387	0.03	1989.0	2016.0
CDC42	Malocclusion	disease	Stomatognathic Diseases	Anatomical Abnormality	128	10	0.1
CDC42	TAKENOUCHI-KOSAKI SYNDROME	disease		Disease or Syndrome	1	6	0.71	2015.0	2018.0
CDC42	Global developmental delay	disease		Mental or Behavioral Dysfunction	1825	553	0.12	2015.0	2016.0
CDC42	Acquired Camptodactyly	disease		Acquired Abnormality	120	1	0.1
CDC42	Low set ears	disease		Congenital Abnormality	489	64	0.1
CDC42	Posteriorly rotated ear	disease		Congenital Abnormality	176	23	0.1
CDC42	Dysmorphic features	disease		Congenital Abnormality	439	617	0.1	1993.0	2015.0
CDC42	Cerebellar atrophy	disease		Disease or Syndrome	321	67	0.1
CDC42	Plexiform leiomyoma	disease		Neoplastic Process	41	103	0.1	2018.0	2019.0
CDC42	Clinodactyly	disease		Congenital Abnormality	148	18	0.1
CDC42	Cerebral cortical atrophy	disease		Disease or Syndrome	271	13	0.1
CDC42	Malignant neoplasm of colon and/or rectum	disease		Neoplastic Process	3669	502	0.07	2008.0	2019.0
CDC42	anxiety acute	disease		Mental or Behavioral Dysfunction	1	0	0.01	2014.0	2014.0
CDC42	Diarrhoea predominant irritable bowel syndrome	disease		Disease or Syndrome	57	8	0.01	2014.0	2014.0
CDC42	Clostridium; difficile (disorder)	disease		Disease or Syndrome	106	0	0.01	1998.0	1998.0
CDC42	Influenza A	disease		Disease or Syndrome	563	19	0.01	2012.0	2012.0
CDC42	HIV-1 infection	disease		Disease or Syndrome	695	94	0.01	2012.0	2012.0
CDC42	ECTODERMAL DYSPLASIA 11B, HYPOHIDROTIC/HAIR/TOOTH TYPE, AUTOSOMAL RECESSIVE	disease		Disease or Syndrome	25	7	0.01	2005.0	2005.0
CDC42	Basal-Like Breast Carcinoma	disease		Neoplastic Process	245	9	0.01	2013.0	2013.0
CDC42	ESTROGEN RESISTANCE	disease		Disease or Syndrome	30	7	0.01	2007.0	2007.0
CDC42	Human immunodeficiency virus (HIV) II infection category B1	disease		Disease or Syndrome	985	56	0.01	2004.0	2004.0
CDC42	Cardiovascular Diseases	group	Cardiovascular Diseases	Disease or Syndrome	1756	711	0.01	2017.0	2017.0
CDC42	Vascular Diseases	group	Cardiovascular Diseases	Disease or Syndrome	688	40	0.01	2018.0	2018.0
CDC42	Multiple congenital anomalies	group	Congenital, Hereditary, and Neonatal Diseases and Abnormalities	Congenital Abnormality	251	350	0.1	1993.0	2015.0
CDC42	Congenital Abnormality	group	Congenital, Hereditary, and Neonatal Diseases and Abnormalities	Congenital Abnormality	1098	73	0.01	2019.0	2019.0
CDC42	Heart Septal Defects	group	Congenital, Hereditary, and Neonatal Diseases and Abnormalities; Cardiovascular Diseases	Congenital Abnormality	77	12	0.1
CDC42	Congenital abnormality of vein	group	Congenital, Hereditary, and Neonatal Diseases and Abnormalities; Cardiovascular Diseases	Congenital Abnormality	39	7	0.01	2018.0	2018.0
CDC42	Congenital anomaly of brain	group	Congenital, Hereditary, and Neonatal Diseases and Abnormalities; Female Urogenital Diseases and Pregnancy Complications; Nervous System Diseases	Congenital Abnormality	103	7	0.01	2007.0	2007.0
CDC42	Neurofibromatoses	group	Congenital, Hereditary, and Neonatal Diseases and Abnormalities; Neoplasms; Nervous System Diseases	Neoplastic Process	135	16	0.01	2007.0	2007.0
CDC42	Inflammatory Bowel Diseases	group	Digestive System Diseases	Disease or Syndrome	1577	605	0.02	2018.0	2019.0
CDC42	Shigella Infections	group	Digestive System Diseases; Infections	Disease or Syndrome	121	0	0.01	2008.0	2008.0
CDC42	Colorectal Neoplasms	group	Digestive System Diseases; Neoplasms	Neoplastic Process	1296	609	0.04	2001.0	2016.0
CDC42	Esophageal Neoplasms	group	Digestive System Diseases; Neoplasms	Neoplastic Process	1254	270	0.01	2016.0	2016.0
CDC42	Intestinal Neoplasms	group	Digestive System Diseases; Neoplasms	Neoplastic Process	182	2	0.01	2014.0	2014.0
CDC42	Kidney Diseases	group	Female Urogenital Diseases and Pregnancy Complications; Male Urogenital Diseases	Disease or Syndrome	1180	140	0.02	2012.0	2016.0
CDC42	Chronic Kidney Diseases	group	Female Urogenital Diseases and Pregnancy Complications; Male Urogenital Diseases	Disease or Syndrome	1074	306	0.01	2019.0	2019.0
CDC42	Blood Platelet Disorders	group	Hemic and Lymphatic Diseases	Disease or Syndrome	59	5	0.3	2018.0	2018.0
CDC42	Immunologic Deficiency Syndromes	group	Immune System Diseases	Disease or Syndrome	973	31	0.1
CDC42	Virus Diseases	group	Infections	Disease or Syndrome	1471	42	0.03	2017.0	2017.0
CDC42	HIV Infections	group	Infections; Immune System Diseases	Disease or Syndrome	807	142	0.31	2004.0	2005.0
CDC42	Developmental Disabilities	group	Mental Disorders	Mental or Behavioral Dysfunction	355	19	0.03	2018.0	2019.0
CDC42	Carcinoma	group	Neoplasms	Neoplastic Process	2462	103	0.33	2005.0	2014.0
CDC42	Malignant Neoplasms	group	Neoplasms	Neoplastic Process	8621	1641	0.1	2004.0	2019.0
CDC42	Neoplasms	group	Neoplasms	Neoplastic Process	10161	1644	0.1	2005.0	2019.0
CDC42	Uterine Fibroids	group	Neoplasms	Neoplastic Process	569	154	0.1	2018.0	2019.0
CDC42	Primary malignant neoplasm	group	Neoplasms	Neoplastic Process	8221	1374	0.1	2004.0	2019.0
CDC42	Adrenal Gland Neoplasms	group	Neoplasms; Endocrine System Diseases	Neoplastic Process	94	0	0.3	2014.0	2014.0
CDC42	Lymphoma	group	Neoplasms; Immune System Diseases; Hemic and Lymphatic Diseases	Neoplastic Process	1548	91	0.02	2008.0	2019.0
CDC42	B-Cell Lymphomas	group	Neoplasms; Immune System Diseases; Hemic and Lymphatic Diseases	Neoplastic Process	1408	42	0.01	2002.0	2002.0
CDC42	Lung Neoplasms	group	Neoplasms; Respiratory Tract Diseases	Neoplastic Process	1486	39	0.01	2008.0	2008.0
CDC42	Mammary Neoplasms	group	Neoplasms; Skin and Connective Tissue Diseases	Neoplastic Process	2780	385	0.04	2001.0	2015.0
CDC42	Neuropathy	group	Nervous System Diseases	Disease or Syndrome	484	110	0.02	2007.0	2015.0
CDC42	Neurodegenerative Disorders	group	Nervous System Diseases	Disease or Syndrome	1515	85	0.02	2010.0	2017.0
CDC42	Cerebrovascular accident	group	Nervous System Diseases; Cardiovascular Diseases	Disease or Syndrome	1658	591	0.01	2013.0	2013.0
CDC42	Diabetes Mellitus	group	Nutritional and Metabolic Diseases; Endocrine System Diseases	Disease or Syndrome	2803	824	0.01	2019.0	2019.0
CDC42	Secondary Neoplasm	group	Pathological Conditions, Signs and Symptoms; Neoplasms	Neoplastic Process	2492	85	0.04	2013.0	2020.0
CDC42	Intellectual Disability	group	Pathological Conditions, Signs and Symptoms; Nervous System Diseases; Mental Disorders; Behavior and Behavior Mechanisms	Mental or Behavioral Dysfunction	2165	159	0.43	2003.0	2018.0
CDC42	Dermatologic disorders	group	Skin and Connective Tissue Diseases	Disease or Syndrome	617	21	0.01	2019.0	2019.0
CDC42	Hypertrophic disorder of skin, unspecified	group	Skin and Connective Tissue Diseases	Disease or Syndrome	62	1	0.01	2006.0	2006.0
CDYL	Mental Depression	disease	Behavior and Behavior Mechanisms	Mental or Behavioral Dysfunction	1478	271	0.01	2019.0	2019.0
CDYL	Malformations of Cortical Development, Group II	disease	Congenital, Hereditary, and Neonatal Diseases and Abnormalities; Nervous System Diseases	Congenital Abnormality	180	101	0.01	2017.0	2017.0
CDYL	Liver carcinoma	disease	Digestive System Diseases; Neoplasms	Neoplastic Process	5725	942	0.02	2013.0	2020.0
CDYL	Depressive disorder	disease	Mental Disorders	Mental or Behavioral Dysfunction	1719	297	0.01	2019.0	2019.0
CDYL	Unipolar Depression	disease	Mental Disorders	Mental or Behavioral Dysfunction	641	225	0.01	2019.0	2019.0
CDYL	Major Depressive Disorder	disease	Mental Disorders	Mental or Behavioral Dysfunction	1236	1451	0.01	2019.0	2019.0
CDYL	Small cell carcinoma of lung	disease	Neoplasms; Respiratory Tract Diseases	Neoplastic Process	972	125	0.31	2012.0	2019.0
CDYL	Epilepsy	disease	Nervous System Diseases	Disease or Syndrome	1215	339	0.23	2017.0	2018.0
CDYL	Epilepsy, Temporal Lobe	disease	Nervous System Diseases	Disease or Syndrome	354	33	0.01	2017.0	2017.0
CDYL	Anhedonia	disease	Pathological Conditions, Signs and Symptoms; Nervous System Diseases; Behavior and Behavior Mechanisms	Mental or Behavioral Dysfunction	93	7	0.01	2019.0	2019.0
CDYL	Chronic Obstructive Airway Disease	disease	Respiratory Tract Diseases	Disease or Syndrome	1428	852	0.1	2011.0	2011.0
CDYL	Neurodevelopmental Disorders	group	Mental Disorders	Mental or Behavioral Dysfunction	535	14	0.01	2017.0	2017.0
CENPN	Lip and Oral Cavity Carcinoma	disease	Neoplasms; Stomatognathic Diseases	Neoplastic Process	734	172	0.01	2019.0	2019.0
CENPN	Malignant neoplasm of mouth	group	Neoplasms; Stomatognathic Diseases	Neoplastic Process	756	184	0.01	2019.0	2019.0
CENPN	Amino acids measurement	group		Laboratory Procedure	53	92	0.1	2016.0	2016.0
CENPN	Protein measurement	group		Laboratory Procedure	75	422	0.1	2016.0	2016.0
CENPW	Liver carcinoma	disease	Digestive System Diseases; Neoplasms	Neoplastic Process	5725	942	0.3	2017.0	2017.0
CENPW	Vesicular Stomatitis	disease	Infections; Stomatognathic Diseases; Animal Diseases	Disease or Syndrome	112	0	0.02	2013.0	2014.0
CENPW	Carcinoma of lung	disease	Neoplasms; Respiratory Tract Diseases	Neoplastic Process	4081	1204	0.04	2014.0	2019.0
CENPW	Malignant neoplasm of lung	disease	Neoplasms; Respiratory Tract Diseases	Neoplastic Process	4173	1142	0.03	2014.0	2019.0
CENPW	Primary malignant neoplasm of lung	disease	Neoplasms; Respiratory Tract Diseases	Neoplastic Process	3894	981	0.03	2014.0	2019.0
CENPW	Neoplasms	group	Neoplasms	Neoplastic Process	10161	1644	0.05	2007.0	2019.0
CENPW	Malignant Neoplasms	group	Neoplasms	Neoplastic Process	8621	1641	0.04	2018.0	2019.0
CENPW	Primary malignant neoplasm	group	Neoplasms	Neoplastic Process	8221	1374	0.04	2018.0	2019.0
CHRM4	Heart failure	disease	Cardiovascular Diseases	Disease or Syndrome	1499	201	0.2	2006.0	2006.0
CHRM4	Congestive heart failure	disease	Cardiovascular Diseases	Disease or Syndrome	1760	165	0.2	2006.0	2006.0
CHRM4	Cocaine Dependence	disease	Chemically-Induced Disorders; Mental Disorders	Mental or Behavioral Dysfunction	199	39	0.01	2016.0	2016.0
CHRM4	Schizophrenia	disease	Mental Disorders	Mental or Behavioral Dysfunction	2872	2897	0.36	2002.0	2019.0
CHRM4	Catatonia	disease	Pathological Conditions, Signs and Symptoms; Nervous System Diseases; Behavior and Behavior Mechanisms	Mental or Behavioral Dysfunction	14	2	0.3	2004.0	2004.0
CHRM4	Catatonia, Malignant	disease	Pathological Conditions, Signs and Symptoms; Nervous System Diseases; Behavior and Behavior Mechanisms	Disease or Syndrome	5	0	0.3	2004.0	2004.0
CHRM4	MYELODYSPLASTIC SYNDROME	group	Hemic and Lymphatic Diseases	Neoplastic Process	1033	95	0.01	2019.0	2019.0
CHRM4	Mental disorders	group	Mental Disorders	Mental or Behavioral Dysfunction	789	149	0.01	2013.0	2013.0
CITED2	Anxiety	disease	Behavior and Behavior Mechanisms	Mental or Behavioral Dysfunction	1048	287	0.01	2017.0	2017.0
CITED2	Coronary heart disease	disease	Cardiovascular Diseases	Disease or Syndrome	1576	1178	0.08	2005.0	2020.0
CITED2	Ischemic cardiomyopathy	disease	Cardiovascular Diseases	Disease or Syndrome	110	5	0.01	2015.0	2015.0
CITED2	Situs Inversus	disease	Congenital, Hereditary, and Neonatal Diseases and Abnormalities	Congenital Abnormality	138	6	0.3
CITED2	Tetralogy of Fallot	disease	Congenital, Hereditary, and Neonatal Diseases and Abnormalities; Cardiovascular Diseases	Congenital Abnormality	274	83	0.61	2002.0	2018.0
CITED2	Ostium secundum atrial septal defect	disease	Congenital, Hereditary, and Neonatal Diseases and Abnormalities; Cardiovascular Diseases	Congenital Abnormality	37	10	0.3	2005.0	2005.0
CITED2	Atrial Septal Defect Sinus Venosus	disease	Congenital, Hereditary, and Neonatal Diseases and Abnormalities; Cardiovascular Diseases	Congenital Abnormality	3	0	0.3	2005.0	2005.0
CITED2	Perimembranous ventricular septal defect	disease	Congenital, Hereditary, and Neonatal Diseases and Abnormalities; Cardiovascular Diseases	Congenital Abnormality	9	3	0.1
CITED2	Muscular ventricular septum defect	disease	Congenital, Hereditary, and Neonatal Diseases and Abnormalities; Cardiovascular Diseases	Congenital Abnormality	9	4	0.01	2005.0	2005.0
CITED2	Persistent Hyperplastic Primary Vitreous	disease	Congenital, Hereditary, and Neonatal Diseases and Abnormalities; Eye Diseases	Congenital Abnormality	33	4	0.01	2012.0	2012.0
CITED2	DOSAGE-SENSITIVE SEX REVERSAL	disease	Congenital, Hereditary, and Neonatal Diseases and Abnormalities; Female Urogenital Diseases and Pregnancy Complications; Male Urogenital Diseases; Endocrine System Diseases	Disease or Syndrome	159	12	0.01	2009.0	2009.0
[truncated: 10,926 more rows]
