# Supplementary material for: Peripheral Blood Gene Expression Profiling Reveals Molecular Pathways Associated with Cervical Artery Dissection
Source: Int J Mol Sci. 2024 May 10;25(10):5205. doi: 10.3390/ijms25105205 (PMC11121660; doi:10.3390/ijms25105205)
Supplement: Supplementary file 1 [file ijms-25-05205-s001.zip › Add. file S4. Migraine-GWAS vs DEG.xlsx]

## Sheet: Table S6
Table S6: Statistically significant overlaps between 15 DEGs of CeAD patients and mi-graine-associated SNPs from the largest GWAS.
GWAS_ID	GWAS_CHR	GWAS_POS	Distance	DEG_Symbol	DEG_logFC	DEG_logCPM	DEG_PValue	DEG_FDR
rs7865353	9	69053070	43893	PIP5K1B	1.91347	5.91969	9.61e-08	0.000123052
rs4814864	20	19489173	0	SLC24A3	2.75089	6.47411	3.65e-07	0.000329896
rs2067482	11	46385217	0	CHRM4	-2.83887	-0.72572	3.11e-05	0.00531549
rs57044214	14	58367191	41303	TIMM9	-1.08406	3.447	6.22e-05	0.0080336
rs6568677	6	111392099	0	MFSD4B	0.891205	5.63609	0.000148312	0.0132472
rs764508	21	35563598	0	RUNX1	1.17716	8.89407	0.000287946	0.0194877
rs11800700	1	114768442	1036	SIKE1	-0.657709	5.30883	0.000376437	0.0226792
rs2291297	1	37806988	0	YRDC	-1.03219	3.64221	0.000490847	0.0246949
rs12879718	14	93133411	48787	MOAP1	-0.904536	4.35052	0.000516272	0.0253402
rs6671190	1	114579346	0	BCAS2	-0.842274	4.74464	0.000786674	0.0320596
rs28739509	1	37901235	0	INPP5B	0.655948	5.99994	0.000934746	0.0350729
rs72692816	1	149930696	0	MTMR11	-1.32061	4.04399	0.00105108	0.0377804
rs34803014	5	173172875	8487	BNIP1	-0.867197	2.64783	0.00135024	0.0450293
rs10157197	1	150278225	0	C1orf54	-1.0757	1.94487	0.00140473	0.0459169
rs9323331	14	58256664	0	PSMA3	-0.74467	5.32249	0.00153484	0.0486182
