# Supplementary material for: Peripheral Blood Gene Expression Profiling Reveals Molecular Pathways Associated with Cervical Artery Dissection
Source: Int J Mol Sci. 2024 May 10;25(10):5205. doi: 10.3390/ijms25105205 (PMC11121660; doi:10.3390/ijms25105205)
Supplement: Supplementary file 1 [file ijms-25-05205-s001.zip › Add. file S5. Functional annotation of the heatmap clusters.xlsx]

## Sheet: Table S7
Table S7: The results of iDEP functional annotation for the heatmap clusters of CeAD DEGs against the GO BP database.
Cluster	FDR	nGenes	Pathway size	Fold enriched	Pathway	URL	Genes
1	1.78e-03	8	371	7.40244660999378	Protein heterodimerization activity	http://amigo.geneontology.org/amigo/term/GO:0046982	ENSG00000153234	ENSG00000203760	ENSG00000274641	ENSG00000274750	ENSG00000274997	ENSG00000275221	ENSG00000276903	ENSG00000087586
1	1.78e-03	5	107	16.0415168943206	Structural constituent of chromatin	http://amigo.geneontology.org/amigo/term/GO:0030527	ENSG00000274641	ENSG00000274750	ENSG00000274997	ENSG00000275221	ENSG00000276903
2	2.25e-44	103	1852	4.81938444924406	RNA binding	http://amigo.geneontology.org/amigo/term/GO:0003723	ENSG00000005022	ENSG00000008988	ENSG00000011260	ENSG00000023734	ENSG00000048162	ENSG00000071082	ENSG00000080824	ENSG00000082153	ENSG00000087302	ENSG00000089157	ENSG00000089220	ENSG00000089280	ENSG00000100138	ENSG00000100664	ENSG00000102317	ENSG00000104408	ENSG00000106803	ENSG00000108298	ENSG00000108654	ENSG00000109971	ENSG00000110700	ENSG00000112306	ENSG00000113387	ENSG00000114391	ENSG00000115128	ENSG00000115484	ENSG00000115875	ENSG00000118181	ENSG00000120705	ENSG00000122026	ENSG00000123737	ENSG00000124562	ENSG00000124575	ENSG00000126524	ENSG00000130255	ENSG00000131469	ENSG00000131876	ENSG00000133112	ENSG00000133773	ENSG00000134748	ENSG00000136527	ENSG00000137154	ENSG00000138326
2	9.57e-27	126	4400	2.48149382171227	Nucleic acid binding	http://amigo.geneontology.org/amigo/term/GO:0003676	ENSG00000005022	ENSG00000008988	ENSG00000011260	ENSG00000023734	ENSG00000048162	ENSG00000071082	ENSG00000080824	ENSG00000082153	ENSG00000087302	ENSG00000089157	ENSG00000089220	ENSG00000089280	ENSG00000100138	ENSG00000100664	ENSG00000102317	ENSG00000104408	ENSG00000106803	ENSG00000108298	ENSG00000108654	ENSG00000109971	ENSG00000110700	ENSG00000112306	ENSG00000113387	ENSG00000114391	ENSG00000115128	ENSG00000115484	ENSG00000115875	ENSG00000118181	ENSG00000120705	ENSG00000122026	ENSG00000123737	ENSG00000124562	ENSG00000124575	ENSG00000126524	ENSG00000130255	ENSG00000131469	ENSG00000131876	ENSG00000133112	ENSG00000133773	ENSG00000134748	ENSG00000136527	ENSG00000137154	ENSG00000138326
2	3.82e-02	25	1230	1.76128739442734	Transmembrane transporter activity	http://amigo.geneontology.org/amigo/term/GO:0022857	ENSG00000005022	ENSG00000075415	ENSG00000124172	ENSG00000132432	ENSG00000164414	ENSG00000173726	ENSG00000154723	ENSG00000167863	ENSG00000169020	ENSG00000102158	ENSG00000131174	ENSG00000135390	ENSG00000154518	ENSG00000168003	ENSG00000065518	ENSG00000090266	ENSG00000109390	ENSG00000125356	ENSG00000128609	ENSG00000147684	ENSG00000168653	ENSG00000170906	ENSG00000189043	ENSG00000173660	ENSG00000196683
2	1.79e-03	16	468	2.96257571985727	Active transmembrane transporter activity	http://amigo.geneontology.org/amigo/term/GO:0022804	ENSG00000005022	ENSG00000075415	ENSG00000173726	ENSG00000131174	ENSG00000164414	ENSG00000065518	ENSG00000090266	ENSG00000109390	ENSG00000125356	ENSG00000128609	ENSG00000147684	ENSG00000168653	ENSG00000170906	ENSG00000189043	ENSG00000168003	ENSG00000173660
2	3.91e-43	45	201	19.4004492102594	Structural constituent of ribosome	http://amigo.geneontology.org/amigo/term/GO:0003735	ENSG00000008988	ENSG00000110700	ENSG00000112306	ENSG00000118181	ENSG00000137154	ENSG00000138326	ENSG00000143947	ENSG00000145425	ENSG00000168028	ENSG00000171863	ENSG00000186468	ENSG00000198034	ENSG00000213741	ENSG00000071082	ENSG00000074071	ENSG00000089157	ENSG00000108298	ENSG00000111639	ENSG00000114391	ENSG00000122026	ENSG00000130255	ENSG00000131469	ENSG00000136522	ENSG00000137818	ENSG00000142676	ENSG00000156482	ENSG00000163682	ENSG00000166441	ENSG00000172809	ENSG00000177954	ENSG00000182899	ENSG00000183617	ENSG00000197958	ENSG00000221983	ENSG00000242485	ENSG00000109475	ENSG00000144713	ENSG00000145592	ENSG00000148303	ENSG00000197756	ENSG00000198755	ENSG00000198918	ENSG00000137876
2	3.00e-21	53	908	5.05807600188187	Structural molecule activity	http://amigo.geneontology.org/amigo/term/GO:0005198	ENSG00000008988	ENSG00000110700	ENSG00000112306	ENSG00000118181	ENSG00000137154	ENSG00000138326	ENSG00000143947	ENSG00000145425	ENSG00000168028	ENSG00000171863	ENSG00000186468	ENSG00000198034	ENSG00000213741	ENSG00000071082	ENSG00000074071	ENSG00000089157	ENSG00000108298	ENSG00000111639	ENSG00000114391	ENSG00000122026	ENSG00000130255	ENSG00000131469	ENSG00000136522	ENSG00000137818	ENSG00000142676	ENSG00000156482	ENSG00000163682	ENSG00000166441	ENSG00000172809	ENSG00000177954	ENSG00000182899	ENSG00000183617	ENSG00000197958	ENSG00000221983	ENSG00000242485	ENSG00000109475	ENSG00000144713	ENSG00000145592	ENSG00000148303	ENSG00000197756	ENSG00000198755	ENSG00000198918	ENSG00000058453
2	5.53e-05	4	9	38.5134843581445	Ubiquitin ligase inhibitor activity	http://amigo.geneontology.org/amigo/term/GO:1990948	ENSG00000008988	ENSG00000145592	ENSG00000171863	ENSG00000142676
2	8.66e-05	4	10	34.6621359223301	Ubiquitin-protein transferase inhibitor activity	http://amigo.geneontology.org/amigo/term/GO:0055105	ENSG00000008988	ENSG00000145592	ENSG00000171863	ENSG00000142676
2	1.99e-03	4	23	15.070493879274	Ubiquitin-protein transferase regulator activity	http://amigo.geneontology.org/amigo/term/GO:0055106	ENSG00000008988	ENSG00000145592	ENSG00000171863	ENSG00000142676
2	2.74e-02	2	7	24.7586685159501	SnRNP binding	http://amigo.geneontology.org/amigo/term/GO:0070990	ENSG00000023734	ENSG00000143977
2	7.70e-07	9	56	13.9267510402219	NADH dehydrogenase (ubiquinone) activity	http://amigo.geneontology.org/amigo/term/GO:0008137	ENSG00000065518	ENSG00000090266	ENSG00000109390	ENSG00000125356	ENSG00000128609	ENSG00000147684	ENSG00000168653	ENSG00000170906	ENSG00000189043
2	8.15e-07	9	57	13.682422074604	NADH dehydrogenase (quinone) activity	http://amigo.geneontology.org/amigo/term/GO:0050136	ENSG00000065518	ENSG00000090266	ENSG00000109390	ENSG00000125356	ENSG00000128609	ENSG00000147684	ENSG00000168653	ENSG00000170906	ENSG00000189043
2	1.01e-06	9	59	13.2186111568208	NADH dehydrogenase activity	http://amigo.geneontology.org/amigo/term/GO:0003954	ENSG00000065518	ENSG00000090266	ENSG00000109390	ENSG00000125356	ENSG00000128609	ENSG00000147684	ENSG00000168653	ENSG00000170906	ENSG00000189043
2	1.08e-06	9	60	12.9983009708738	NAD(P)H dehydrogenase (quinone) activity	http://amigo.geneontology.org/amigo/term/GO:0003955	ENSG00000065518	ENSG00000090266	ENSG00000109390	ENSG00000125356	ENSG00000128609	ENSG00000147684	ENSG00000168653	ENSG00000170906	ENSG00000189043
2	5.77e-06	9	73	10.6835350445538	Oxidoreductase activity acting on NAD(P)H quinone or similar compound as acceptor	http://amigo.geneontology.org/amigo/term/GO:0016655	ENSG00000065518	ENSG00000090266	ENSG00000109390	ENSG00000125356	ENSG00000128609	ENSG00000147684	ENSG00000168653	ENSG00000170906	ENSG00000189043
2	9.88e-05	9	107	7.28876689955539	Oxidoreductase activity acting on NAD(P)H	http://amigo.geneontology.org/amigo/term/GO:0016651	ENSG00000065518	ENSG00000090266	ENSG00000109390	ENSG00000125356	ENSG00000128609	ENSG00000147684	ENSG00000168653	ENSG00000170906	ENSG00000189043
2	2.65e-03	5	46	9.41905867454622	ATP-dependent protein folding chaperone	http://amigo.geneontology.org/amigo/term/GO:0140662	ENSG00000080824	ENSG00000109971	ENSG00000115484	ENSG00000155304	ENSG00000166226
2	1.65e-05	11	137	6.95772801360641	Unfolded protein binding	http://amigo.geneontology.org/amigo/term/GO:0051082	ENSG00000080824	ENSG00000109971	ENSG00000115484	ENSG00000155304	ENSG00000166226	ENSG00000196531	ENSG00000101132	ENSG00000110958	ENSG00000173726	ENSG00000181163	ENSG00000179218
2	1.07e-02	12	355	2.92919458498564	Cadherin binding	http://amigo.geneontology.org/amigo/term/GO:0045296	ENSG00000082153	ENSG00000100664	ENSG00000104408	ENSG00000109475	ENSG00000109971	ENSG00000114391	ENSG00000120802	ENSG00000144895	ENSG00000148303	ENSG00000151239	ENSG00000168003	ENSG00000275714
2	1.93e-05	10	112	7.7370839112344	Translation factor activity RNA binding	http://amigo.geneontology.org/amigo/term/GO:0008135	ENSG00000084623	ENSG00000100664	ENSG00000120705	ENSG00000144895	ENSG00000156976	ENSG00000173812	ENSG00000178982	ENSG00000104408	ENSG00000149100	ENSG00000114942
2	9.88e-05	10	137	6.32520728509673	Translation regulator activity nucleic acid binding	http://amigo.geneontology.org/amigo/term/GO:0090079	ENSG00000084623	ENSG00000100664	ENSG00000120705	ENSG00000144895	ENSG00000156976	ENSG00000173812	ENSG00000178982	ENSG00000104408	ENSG00000149100	ENSG00000114942
2	1.66e-04	11	180	5.29560409924488	Translation regulator activity	http://amigo.geneontology.org/amigo/term/GO:0045182	ENSG00000084623	ENSG00000100664	ENSG00000120705	ENSG00000144895	ENSG00000156976	ENSG00000173812	ENSG00000178982	ENSG00000104408	ENSG00000149100	ENSG00000114942	ENSG00000141543
2	1.44e-05	8	60	11.5540453074434	Translation initiation factor activity	http://amigo.geneontology.org/amigo/term/GO:0003743	ENSG00000084623	ENSG00000100664	ENSG00000144895	ENSG00000156976	ENSG00000173812	ENSG00000178982	ENSG00000104408	ENSG00000149100
2	1.77e-07	11	81	11.7680091094331	RRNA binding	http://amigo.geneontology.org/amigo/term/GO:0019843	ENSG00000089157	ENSG00000110700	ENSG00000197958	ENSG00000126524	ENSG00000165732	ENSG00000142676	ENSG00000145592	ENSG00000163682	ENSG00000181163	ENSG00000198034	ENSG00000242485
2	1.45e-02	2	5	34.6621359223301	Large ribosomal subunit rRNA binding	http://amigo.geneontology.org/amigo/term/GO:0070180	ENSG00000089157	ENSG00000197958
2	8.07e-03	4	34	10.1947458595089	Translation initiation factor binding	http://amigo.geneontology.org/amigo/term/GO:0031369	ENSG00000100664	ENSG00000109917	ENSG00000149100	ENSG00000138326
2	1.50e-10	18	173	9.01616252314945	Ribonucleoprotein complex binding	http://amigo.geneontology.org/amigo/term/GO:0043021	ENSG00000102317	ENSG00000137818	ENSG00000144895	ENSG00000169251	ENSG00000173812	ENSG00000106803	ENSG00000108654	ENSG00000126524	ENSG00000132432	ENSG00000181163	ENSG00000023734	ENSG00000114902	ENSG00000141543	ENSG00000143977	ENSG00000178982	ENSG00000168028	ENSG00000120705	ENSG00000143742
2	1.45e-02	2	5	34.6621359223301	Selenocysteine insertion sequence binding	http://amigo.geneontology.org/amigo/term/GO:0035368	ENSG00000102317	ENSG00000141543
2	8.07e-03	3	15	17.3310679611651	Ribosomal large subunit binding	http://amigo.geneontology.org/amigo/term/GO:0043023	ENSG00000102317	ENSG00000169251	ENSG00000181163
2	5.16e-03	7	115	5.27467285774588	Chaperone binding	http://amigo.geneontology.org/amigo/term/GO:0051087	ENSG00000107262	ENSG00000110958	ENSG00000100575	ENSG00000109971	ENSG00000142168	ENSG00000101132	ENSG00000179218
2	1.79e-03	6	66	7.87775816416593	Protein folding chaperone	http://amigo.geneontology.org/amigo/term/GO:0044183	ENSG00000109971	ENSG00000155304	ENSG00000115484	ENSG00000166226	ENSG00000080824	ENSG00000179218
2	1.38e-02	6	102	5.09737292975443	MRNA 3-prime-UTR binding	http://amigo.geneontology.org/amigo/term/GO:0003730	ENSG00000108654	ENSG00000120699	ENSG00000123737	ENSG00000167005	ENSG00000171863	ENSG00000089280
2	3.54e-02	3	27	9.62837108953614	MRNA 5-prime-UTR binding	http://amigo.geneontology.org/amigo/term/GO:0048027	ENSG00000110700	ENSG00000145425	ENSG00000171863
2	1.63e-02	3	20	12.9983009708738	DNA polymerase binding	http://amigo.geneontology.org/amigo/term/GO:0070182	ENSG00000110958	ENSG00000080824	ENSG00000132646
2	7.70e-07	19	337	4.88561263000202	MRNA binding	http://amigo.geneontology.org/amigo/term/GO:0003729	ENSG00000114391	ENSG00000120705	ENSG00000141543	ENSG00000144895	ENSG00000167005	ENSG00000108654	ENSG00000110700	ENSG00000115128	ENSG00000120699	ENSG00000123737	ENSG00000136527	ENSG00000145425	ENSG00000171863	ENSG00000179218	ENSG00000023734	ENSG00000080824	ENSG00000089280	ENSG00000102317	ENSG00000124562
2	3.78e-02	3	28	9.28450069348128	MRNA 3-prime-UTR AU-rich region binding	http://amigo.geneontology.org/amigo/term/GO:0035925	ENSG00000120699	ENSG00000123737	ENSG00000167005
2	6.73e-04	4	17	20.3894917190177	Proton-transporting ATP synthase activity rotational mechanism	http://amigo.geneontology.org/amigo/term/GO:0046933	ENSG00000124172	ENSG00000154723	ENSG00000167863	ENSG00000169020
2	2.29e-03	4	24	14.4425566343042	Proton channel activity	http://amigo.geneontology.org/amigo/term/GO:0015252	ENSG00000124172	ENSG00000154723	ENSG00000167863	ENSG00000169020
2	4.92e-04	9	134	5.82013476307781	Proton transmembrane transporter activity	http://amigo.geneontology.org/amigo/term/GO:0015078	ENSG00000124172	ENSG00000154723	ENSG00000167863	ENSG00000169020	ENSG00000131174	ENSG00000135390	ENSG00000154518	ENSG00000075415	ENSG00000173660
2	3.42e-03	7	107	5.66904092187642	Structural constituent of chromatin	http://amigo.geneontology.org/amigo/term/GO:0030527	ENSG00000124575	ENSG00000196787	ENSG00000197903	ENSG00000233822	ENSG00000273802	ENSG00000275714	ENSG00000278588
2	4.10e-02	2	9	19.2567421790723	U1 snRNA binding	http://amigo.geneontology.org/amigo/term/GO:0030619	ENSG00000125870	ENSG00000124562
2	9.10e-03	5	62	6.98833385530849	SnRNA binding	http://amigo.geneontology.org/amigo/term/GO:0017069	ENSG00000125870	ENSG00000131876	ENSG00000100138	ENSG00000165732	ENSG00000124562
2	2.26e-07	11	84	11.3477230698104	Oxidoreduction-driven active transmembrane transporter activity	http://amigo.geneontology.org/amigo/term/GO:0015453	ENSG00000131174	ENSG00000065518	ENSG00000090266	ENSG00000109390	ENSG00000125356	ENSG00000128609	ENSG00000147684	ENSG00000168653	ENSG00000170906	ENSG00000189043	ENSG00000173660
2	1.64e-05	11	136	7.00888777841234	Electron transfer activity	http://amigo.geneontology.org/amigo/term/GO:0009055	ENSG00000131174	ENSG00000065518	ENSG00000090266	ENSG00000109390	ENSG00000125356	ENSG00000128609	ENSG00000147684	ENSG00000168653	ENSG00000170906	ENSG00000189043	ENSG00000173660
2	8.61e-03	4	35	9.90346740638003	Protein transporter activity	http://amigo.geneontology.org/amigo/term/GO:0140318	ENSG00000132432	ENSG00000173726	ENSG00000150779	ENSG00000196683
2	2.67e-02	3	24	10.8319174757282	Protein transmembrane transporter activity	http://amigo.geneontology.org/amigo/term/GO:0008320	ENSG00000132432	ENSG00000173726	ENSG00000196683
2	3.78e-02	3	28	9.28450069348128	Macromolecule transmembrane transporter activity	http://amigo.geneontology.org/amigo/term/GO:0022884	ENSG00000132432	ENSG00000173726	ENSG00000196683
2	3.05e-02	40	2237	1.54949199473983	Enzyme binding	http://amigo.geneontology.org/amigo/term/GO:0019899	ENSG00000140941	ENSG00000143947	ENSG00000221983	ENSG00000087302	ENSG00000141232	ENSG00000142168	ENSG00000160213	ENSG00000164442	ENSG00000255302	ENSG00000008405	ENSG00000080824	ENSG00000109917	ENSG00000110958	ENSG00000132646	ENSG00000147475	ENSG00000204569	ENSG00000005022	ENSG00000052723	ENSG00000089220	ENSG00000100138	ENSG00000100567	ENSG00000107262	ENSG00000109971	ENSG00000121552	ENSG00000122565	ENSG00000128272	ENSG00000137154	ENSG00000142676	ENSG00000144034	ENSG00000164615	ENSG00000165943	ENSG00000166226	ENSG00000167005	ENSG00000170881	ENSG00000171863	ENSG00000179218	ENSG00000181163	ENSG00000182481	ENSG00000196787	ENSG00000169567
2	7.58e-04	14	340	3.5681610508281	Ubiquitin protein ligase binding	http://amigo.geneontology.org/amigo/term/GO:0031625	ENSG00000140941	ENSG00000143947	ENSG00000221983	ENSG00000147475	ENSG00000005022	ENSG00000080824	ENSG00000100567	ENSG00000107262	ENSG00000109971	ENSG00000142676	ENSG00000164615	ENSG00000165943	ENSG00000166226	ENSG00000179218
2	1.27e-03	14	358	3.38875630525574	Ubiquitin-like protein ligase binding	http://amigo.geneontology.org/amigo/term/GO:0044389	ENSG00000140941	ENSG00000143947	ENSG00000221983	ENSG00000147475	ENSG00000005022	ENSG00000080824	ENSG00000100567	ENSG00000107262	ENSG00000109971	ENSG00000142676	ENSG00000164615	ENSG00000165943	ENSG00000166226	ENSG00000179218
2	2.05e-04	8	91	7.61805185106156	Ribosome binding	http://amigo.geneontology.org/amigo/term/GO:0043022	ENSG00000144895	ENSG00000106803	ENSG00000126524	ENSG00000132432	ENSG00000114902	ENSG00000178982	ENSG00000168028	ENSG00000120705
2	2.67e-02	3	24	10.8319174757282	Histone acetyltransferase binding	http://amigo.geneontology.org/amigo/term/GO:0035035	ENSG00000164442	ENSG00000255302	ENSG00000132646
2	1.66e-04	12	215	4.83657710544141	Primary active transmembrane transporter activity	http://amigo.geneontology.org/amigo/term/GO:0015399	ENSG00000173726	ENSG00000131174	ENSG00000065518	ENSG00000090266	ENSG00000109390	ENSG00000125356	ENSG00000128609	ENSG00000147684	ENSG00000168653	ENSG00000170906	ENSG00000189043	ENSG00000173660
2	4.31e-02	11	381	2.50186020436766	RNA polymerase II-specific DNA-binding transcription factor binding	http://amigo.geneontology.org/amigo/term/GO:0061629	ENSG00000188243	ENSG00000108654	ENSG00000179218	ENSG00000181163	ENSG00000008405	ENSG00000123737	ENSG00000132646	ENSG00000164442	ENSG00000128272	ENSG00000196290	ENSG00000118418
4	2.13e-02	2	9	77.7821350762527	Butyrate-CoA ligase activity	http://amigo.geneontology.org/amigo/term/GO:0047760	ENSG00000005187	ENSG00000167107
4	2.13e-02	2	9	77.7821350762527	Medium-chain fatty acid-CoA ligase activity	http://amigo.geneontology.org/amigo/term/GO:0031956	ENSG00000167107	ENSG00000005187
4	7.18e-03	2	3	233.346405228758	G protein-coupled UTP receptor activity	http://amigo.geneontology.org/amigo/term/GO:0045030	ENSG00000171631	ENSG00000175591
4	7.18e-03	2	4	175.009803921569	G protein-coupled pyrimidinergic nucleotide receptor activity	http://amigo.geneontology.org/amigo/term/GO:0071553	ENSG00000171631	ENSG00000175591
4	4.10e-02	2	15	46.6692810457516	G protein-coupled purinergic nucleotide receptor activity	http://amigo.geneontology.org/amigo/term/GO:0045028	ENSG00000171631	ENSG00000175591
4	2.13e-02	2	10	70.0039215686274	Phosphatidylinositol bisphosphate kinase activity	http://amigo.geneontology.org/amigo/term/GO:0052813	ENSG00000276231	ENSG00000107242
[truncated: 83 more columns]

## Sheet: Table S8
Table S8: The results of iDEP functional annotation for the heatmap clusters of CeAD DEGs against the KEGG database
Cluster	FDR	nGenes	Pathway size	Fold enriched	Pathway	URL	Genes
1	1.13e-02	5	135	10.0962962962963	Systemic lupus erythematosus	http://www.genome.jp/kegg-bin/show_pathway?hsa05322	ENSG00000275221	ENSG00000276903	ENSG00000274641	ENSG00000274750	ENSG00000274997
1	1.80e-02	5	189	7.21164021164021	Neutrophil extracellular trap formation	http://www.genome.jp/kegg-bin/show_pathway?hsa04613	ENSG00000275221	ENSG00000276903	ENSG00000274641	ENSG00000274750	ENSG00000274997
1	1.80e-02	5	186	7.32795698924731	Alcoholism	http://www.genome.jp/kegg-bin/show_pathway?hsa05034	ENSG00000275221	ENSG00000276903	ENSG00000274641	ENSG00000274750	ENSG00000274997
2	1.08e-36	39	134	17.1234833029099	Ribosome	http://www.genome.jp/kegg-bin/show_pathway?hsa03010	ENSG00000130255	ENSG00000168028	ENSG00000198755	ENSG00000137876	ENSG00000242485	ENSG00000163682	ENSG00000142676	ENSG00000197958	ENSG00000108298	ENSG00000122026	ENSG00000114391	ENSG00000131469	ENSG00000156482	ENSG00000166441	ENSG00000071082	ENSG00000144713	ENSG00000109475	ENSG00000182899	ENSG00000145592	ENSG00000197756	ENSG00000172809	ENSG00000198918	ENSG00000089157	ENSG00000137818	ENSG00000145425	ENSG00000198034	ENSG00000137154	ENSG00000171863	ENSG00000112306	ENSG00000110700	ENSG00000008988	ENSG00000186468	ENSG00000138326	ENSG00000177954	ENSG00000143947	ENSG00000213741	ENSG00000143436	ENSG00000221983	ENSG00000243147
2	1.73e-23	36	232	9.1294964028777	Coronavirus disease-COVID-19	http://www.genome.jp/kegg-bin/show_pathway?hsa05171	ENSG00000130255	ENSG00000168028	ENSG00000198755	ENSG00000137876	ENSG00000163682	ENSG00000142676	ENSG00000197958	ENSG00000108298	ENSG00000122026	ENSG00000114391	ENSG00000131469	ENSG00000156482	ENSG00000166441	ENSG00000071082	ENSG00000144713	ENSG00000109475	ENSG00000182899	ENSG00000145592	ENSG00000197756	ENSG00000172809	ENSG00000198918	ENSG00000089157	ENSG00000137818	ENSG00000145425	ENSG00000198034	ENSG00000137154	ENSG00000171863	ENSG00000112306	ENSG00000110700	ENSG00000008988	ENSG00000186468	ENSG00000138326	ENSG00000177954	ENSG00000143947	ENSG00000213741	ENSG00000221983
2	1.35e-13	21	131	9.43148992256576	Spliceosome	http://www.genome.jp/kegg-bin/show_pathway?hsa03040	ENSG00000116752	ENSG00000108654	ENSG00000106355	ENSG00000089280	ENSG00000109971	ENSG00000162385	ENSG00000100138	ENSG00000150316	ENSG00000115128	ENSG00000161547	ENSG00000115875	ENSG00000136527	ENSG00000131876	ENSG00000125870	ENSG00000124562	ENSG00000182004	ENSG00000139343	ENSG00000143977	ENSG00000169976	ENSG00000134748	ENSG00000141543
2	1.00e-12	27	266	5.97192621842376	Parkinson disease	http://www.genome.jp/kegg-bin/show_pathway?hsa05012	ENSG00000167863	ENSG00000164919	ENSG00000131174	ENSG00000127184	ENSG00000164405	ENSG00000005022	ENSG00000128272	ENSG00000125356	ENSG00000189043	ENSG00000128609	ENSG00000090266	ENSG00000065518	ENSG00000147684	ENSG00000109390	ENSG00000168653	ENSG00000124172	ENSG00000135390	ENSG00000154518	ENSG00000154723	ENSG00000100567	ENSG00000101182	ENSG00000008018	ENSG00000143947	ENSG00000142168	ENSG00000221983	ENSG00000156467	ENSG00000173660
2	1.60e-12	20	134	8.78127348867175	Oxidative phosphorylation	http://www.genome.jp/kegg-bin/show_pathway?hsa00190	ENSG00000167863	ENSG00000164919	ENSG00000131174	ENSG00000127184	ENSG00000164405	ENSG00000125356	ENSG00000189043	ENSG00000128609	ENSG00000090266	ENSG00000065518	ENSG00000147684	ENSG00000109390	ENSG00000168653	ENSG00000124172	ENSG00000135390	ENSG00000154518	ENSG00000169020	ENSG00000154723	ENSG00000156467	ENSG00000173660
2	9.62e-12	26	273	5.6032887975334	Prion disease	http://www.genome.jp/kegg-bin/show_pathway?hsa05020	ENSG00000167863	ENSG00000164919	ENSG00000131174	ENSG00000127184	ENSG00000164405	ENSG00000005022	ENSG00000109971	ENSG00000128272	ENSG00000125356	ENSG00000189043	ENSG00000128609	ENSG00000090266	ENSG00000065518	ENSG00000147684	ENSG00000109390	ENSG00000168653	ENSG00000124172	ENSG00000135390	ENSG00000154518	ENSG00000154723	ENSG00000100567	ENSG00000101182	ENSG00000008018	ENSG00000142168	ENSG00000156467	ENSG00000173660
2	1.74e-11	27	306	5.191282268303	Huntington disease	http://www.genome.jp/kegg-bin/show_pathway?hsa05016	ENSG00000167863	ENSG00000104671	ENSG00000164919	ENSG00000131174	ENSG00000127184	ENSG00000164405	ENSG00000005022	ENSG00000125356	ENSG00000189043	ENSG00000128609	ENSG00000090266	ENSG00000065518	ENSG00000147684	ENSG00000109390	ENSG00000168653	ENSG00000124172	ENSG00000135390	ENSG00000154518	ENSG00000154723	ENSG00000147669	ENSG00000177700	ENSG00000100567	ENSG00000101182	ENSG00000008018	ENSG00000142168	ENSG00000156467	ENSG00000173660
2	1.57e-10	28	364	4.52573325954621	Amyotrophic lateral sclerosis	http://www.genome.jp/kegg-bin/show_pathway?hsa05014	ENSG00000167863	ENSG00000104671	ENSG00000164919	ENSG00000131174	ENSG00000127184	ENSG00000089280	ENSG00000164405	ENSG00000128272	ENSG00000125356	ENSG00000189043	ENSG00000128609	ENSG00000090266	ENSG00000065518	ENSG00000147684	ENSG00000109390	ENSG00000168653	ENSG00000124172	ENSG00000135390	ENSG00000154518	ENSG00000154723	ENSG00000100567	ENSG00000101182	ENSG00000008018	ENSG00000115875	ENSG00000142168	ENSG00000156467	ENSG00000173660	ENSG00000140941
2	5.40e-10	22	232	5.57913669064748	Thermogenesis	http://www.genome.jp/kegg-bin/show_pathway?hsa04714	ENSG00000167863	ENSG00000164919	ENSG00000131174	ENSG00000127184	ENSG00000164405	ENSG00000168275	ENSG00000125356	ENSG00000189043	ENSG00000128609	ENSG00000090266	ENSG00000065518	ENSG00000147684	ENSG00000109390	ENSG00000168653	ENSG00000124172	ENSG00000135390	ENSG00000154518	ENSG00000169020	ENSG00000154723	ENSG00000137154	ENSG00000156467	ENSG00000173660
2	1.62e-09	21	223	5.5404716585476	Chemical carcinogenesis-reactive oxygen species	http://www.genome.jp/kegg-bin/show_pathway?hsa05208	ENSG00000167863	ENSG00000164919	ENSG00000131174	ENSG00000127184	ENSG00000164405	ENSG00000005022	ENSG00000125356	ENSG00000189043	ENSG00000128609	ENSG00000090266	ENSG00000065518	ENSG00000147684	ENSG00000109390	ENSG00000168653	ENSG00000124172	ENSG00000135390	ENSG00000154518	ENSG00000154723	ENSG00000142168	ENSG00000156467	ENSG00000173660
2	1.87e-09	20	203	5.79650565262076	Diabetic cardiomyopathy	http://www.genome.jp/kegg-bin/show_pathway?hsa05415	ENSG00000167863	ENSG00000164919	ENSG00000131174	ENSG00000127184	ENSG00000164405	ENSG00000005022	ENSG00000125356	ENSG00000189043	ENSG00000128609	ENSG00000090266	ENSG00000065518	ENSG00000147684	ENSG00000109390	ENSG00000168653	ENSG00000124172	ENSG00000135390	ENSG00000154518	ENSG00000154723	ENSG00000156467	ENSG00000173660
2	2.51e-09	30	476	3.70805876307357	Pathways of neurodegeneration-multiple diseases	http://www.genome.jp/kegg-bin/show_pathway?hsa05022	ENSG00000167863	ENSG00000104671	ENSG00000164919	ENSG00000131174	ENSG00000127184	ENSG00000089280	ENSG00000164405	ENSG00000005022	ENSG00000128272	ENSG00000125356	ENSG00000189043	ENSG00000128609	ENSG00000090266	ENSG00000065518	ENSG00000147684	ENSG00000109390	ENSG00000168653	ENSG00000124172	ENSG00000135390	ENSG00000154518	ENSG00000154723	ENSG00000100567	ENSG00000101182	ENSG00000008018	ENSG00000143947	ENSG00000142168	ENSG00000221983	ENSG00000156467	ENSG00000173660	ENSG00000140941
2	2.27e-07	24	384	3.67715827338129	Alzheimer disease	http://www.genome.jp/kegg-bin/show_pathway?hsa05010	ENSG00000167863	ENSG00000164919	ENSG00000131174	ENSG00000127184	ENSG00000164405	ENSG00000005022	ENSG00000128272	ENSG00000125356	ENSG00000189043	ENSG00000128609	ENSG00000090266	ENSG00000065518	ENSG00000147684	ENSG00000109390	ENSG00000168653	ENSG00000124172	ENSG00000135390	ENSG00000154518	ENSG00000154723	ENSG00000100567	ENSG00000101182	ENSG00000008018	ENSG00000156467	ENSG00000173660
2	4.28e-07	15	155	5.69366442330007	Non-alcoholic fatty liver disease	http://www.genome.jp/kegg-bin/show_pathway?hsa04932	ENSG00000164919	ENSG00000131174	ENSG00000127184	ENSG00000164405	ENSG00000128272	ENSG00000125356	ENSG00000189043	ENSG00000128609	ENSG00000090266	ENSG00000065518	ENSG00000147684	ENSG00000109390	ENSG00000168653	ENSG00000156467	ENSG00000173660
2	2.68e-02	6	87	4.05755395683453	Cardiac muscle contraction	http://www.genome.jp/kegg-bin/show_pathway?hsa04260	ENSG00000164919	ENSG00000131174	ENSG00000127184	ENSG00000164405	ENSG00000156467	ENSG00000173660
2	1.12e-02	6	72	4.90287769784173	Mitophagy-animal	http://www.genome.jp/kegg-bin/show_pathway?hsa04137	ENSG00000164442	ENSG00000128272	ENSG00000196683	ENSG00000143947	ENSG00000221983	ENSG00000140941
2	2.68e-02	8	148	3.18024499319463	Retrograde endocannabinoid signaling	http://www.genome.jp/kegg-bin/show_pathway?hsa04723	ENSG00000125356	ENSG00000189043	ENSG00000128609	ENSG00000090266	ENSG00000065518	ENSG00000147684	ENSG00000109390	ENSG00000168653
2	4.61e-02	3	23	7.67406944010009	Protein export	http://www.genome.jp/kegg-bin/show_pathway?hsa03060	ENSG00000132432	ENSG00000114902	ENSG00000143742
2	4.94e-02	4	46	5.11604629340006	Proteasome	http://www.genome.jp/kegg-bin/show_pathway?hsa03050	ENSG00000132963	ENSG00000100567	ENSG00000101182	ENSG00000008018
4	6.38e-03	5	97	12.0441826215022	Phosphatidylinositol signaling system	http://www.genome.jp/kegg-bin/show_pathway?hsa04070	ENSG00000204084	ENSG00000150995	ENSG00000123104	ENSG00000171100	ENSG00000150867
4	4.20e-02	3	47	14.9142857142857	Other types of O-glycan biosynthesis	http://www.genome.jp/kegg-bin/show_pathway?hsa00514	ENSG00000143641	ENSG00000151233	ENSG00000164574
4	4.20e-02	4	106	8.81725067385445	Parathyroid hormone synthesis secretion and action	http://www.genome.jp/kegg-bin/show_pathway?hsa04928	ENSG00000150995	ENSG00000123104	ENSG00000113448	ENSG00000075651

## Sheet: Table S9
Table S9: The results of iDEP functional annotation for the heatmap clusters of CeAD DEGs against the Reactome database
Cluster	FDR	nGenes	Pathway size	Fold enriched	Pathway	URL	Genes
1	3.96e-02	3	108	10.96875	R-HSA-453276 Regulation of mitotic cell cycle	HTTPS://REACTOME.ORG/PATHWAYBROWSER/#/R-HSA-453276	ENSG00000087586	ENSG00000108106	ENSG00000164611
1	3.40e-02	3	94	12.6023936170213	R-HSA-174178 APC/C:Cdh1 mediated degradation of Cdc20 and other APC/C:Cdh1 targeted proteins in late mitosis/early G1	HTTPS://REACTOME.ORG/PATHWAYBROWSER/#/R-HSA-174178	ENSG00000087586	ENSG00000108106	ENSG00000164611
1	3.96e-02	3	108	10.96875	R-HSA-174143 APC/C-mediated degradation of cell cycle proteins	HTTPS://REACTOME.ORG/PATHWAYBROWSER/#/R-HSA-174143	ENSG00000087586	ENSG00000108106	ENSG00000164611
1	1.93e-02	8	774	4.08139534883721	R-HSA-1640170 Cell Cycle	HTTPS://REACTOME.ORG/PATHWAYBROWSER/#/R-HSA-1640170	ENSG00000087586	ENSG00000108106	ENSG00000164611	ENSG00000166451	ENSG00000173207	ENSG00000203760	ENSG00000274641	ENSG00000274750
1	1.99e-02	7	622	4.4439308681672	R-HSA-69278 Cell Cycle Mitotic	HTTPS://REACTOME.ORG/PATHWAYBROWSER/#/R-HSA-69278	ENSG00000087586	ENSG00000108106	ENSG00000164611	ENSG00000166451	ENSG00000173207	ENSG00000274641	ENSG00000274750
1	3.96e-02	2	30	26.325	R-HSA-390918 Peroxisomal lipid metabolism	HTTPS://REACTOME.ORG/PATHWAYBROWSER/#/R-HSA-390918	ENSG00000107537	ENSG00000242612
1	9.71e-03	4	122	12.9467213114754	R-HSA-2559582 Senescence-Associated Secretory Phenotype SASP	HTTPS://REACTOME.ORG/PATHWAYBROWSER/#/R-HSA-2559582	ENSG00000108106	ENSG00000177606	ENSG00000274641	ENSG00000274750
1	3.96e-02	4	219	7.21232876712329	R-HSA-2559583 Cellular Senescence	HTTPS://REACTOME.ORG/PATHWAYBROWSER/#/R-HSA-2559583	ENSG00000108106	ENSG00000177606	ENSG00000274641	ENSG00000274750
1	1.99e-02	3	67	17.6809701492537	R-HSA-8943724 Regulation of PTEN gene transcription	HTTPS://REACTOME.ORG/PATHWAYBROWSER/#/R-HSA-8943724	ENSG00000120738	ENSG00000124216	ENSG00000177606
1	2.04e-02	3	77	15.3847402597403	R-HSA-606279 Deposition of new CENPA-containing nucleosomes at the centromere	HTTPS://REACTOME.ORG/PATHWAYBROWSER/#/R-HSA-606279	ENSG00000166451	ENSG00000203760	ENSG00000274641
1	2.04e-02	3	77	15.3847402597403	R-HSA-774815 Nucleosome assembly	HTTPS://REACTOME.ORG/PATHWAYBROWSER/#/R-HSA-774815	ENSG00000166451	ENSG00000203760	ENSG00000274641
1	4.52e-02	9	1270	2.79832677165354	R-HSA-5663205 Infectious disease	HTTPS://REACTOME.ORG/PATHWAYBROWSER/#/R-HSA-5663205	ENSG00000037241	ENSG00000145632	ENSG00000163584	ENSG00000177606	ENSG00000274641	ENSG00000274750	ENSG00000274997	ENSG00000275221	ENSG00000276903
1	3.96e-02	3	107	11.071261682243	R-HSA-9645723 Diseases of programmed cell death	HTTPS://REACTOME.ORG/PATHWAYBROWSER/#/R-HSA-9645723	ENSG00000177606	ENSG00000274641	ENSG00000274750
1	4.52e-02	3	117	10.125	R-HSA-1912408 Pre-NOTCH Transcription and Translation	HTTPS://REACTOME.ORG/PATHWAYBROWSER/#/R-HSA-1912408	ENSG00000177606	ENSG00000274641	ENSG00000274750
1	4.92e-02	3	127	9.32775590551181	R-HSA-5617472 Activation of anterior HOX genes in hindbrain development during early embryogenesis	HTTPS://REACTOME.ORG/PATHWAYBROWSER/#/R-HSA-5617472	ENSG00000177606	ENSG00000274641	ENSG00000274750
1	4.92e-02	3	127	9.32775590551181	R-HSA-5619507 Activation of HOX genes during differentiation	HTTPS://REACTOME.ORG/PATHWAYBROWSER/#/R-HSA-5619507	ENSG00000177606	ENSG00000274641	ENSG00000274750
1	1.54e-03	5	100	19.74375	R-HSA-3214815 HDACs deacetylate histones	HTTPS://REACTOME.ORG/PATHWAYBROWSER/#/R-HSA-3214815	ENSG00000274641	ENSG00000274750	ENSG00000274997	ENSG00000275221	ENSG00000276903
1	2.03e-03	5	122	16.1834016393443	R-HSA-9610379 HCMV Late Events	HTTPS://REACTOME.ORG/PATHWAYBROWSER/#/R-HSA-9610379	ENSG00000274641	ENSG00000274750	ENSG00000274997	ENSG00000275221	ENSG00000276903
1	2.76e-03	5	150	13.1625	R-HSA-3214847 HATs acetylate histones	HTTPS://REACTOME.ORG/PATHWAYBROWSER/#/R-HSA-3214847	ENSG00000274641	ENSG00000274750	ENSG00000274997	ENSG00000275221	ENSG00000276903
1	2.76e-03	5	148	13.3403716216216	R-HSA-9609690 HCMV Early Events	HTTPS://REACTOME.ORG/PATHWAYBROWSER/#/R-HSA-9609690	ENSG00000274641	ENSG00000274750	ENSG00000274997	ENSG00000275221	ENSG00000276903
1	3.74e-03	5	174	11.3469827586207	R-HSA-9609646 HCMV Infection	HTTPS://REACTOME.ORG/PATHWAYBROWSER/#/R-HSA-9609646	ENSG00000274641	ENSG00000274750	ENSG00000274997	ENSG00000275221	ENSG00000276903
1	1.99e-02	5	295	6.69279661016949	R-HSA-3247509 Chromatin modifying enzymes	HTTPS://REACTOME.ORG/PATHWAYBROWSER/#/R-HSA-3247509	ENSG00000274641	ENSG00000274750	ENSG00000274997	ENSG00000275221	ENSG00000276903
1	1.99e-02	5	295	6.69279661016949	R-HSA-4839726 Chromatin organization	HTTPS://REACTOME.ORG/PATHWAYBROWSER/#/R-HSA-4839726	ENSG00000274641	ENSG00000274750	ENSG00000274997	ENSG00000275221	ENSG00000276903
1	4.52e-02	4	246	6.42073170731707	R-HSA-5689880 Ub-specific processing proteases	HTTPS://REACTOME.ORG/PATHWAYBROWSER/#/R-HSA-5689880	ENSG00000274641	ENSG00000274997	ENSG00000275221	ENSG00000276903
1	3.48e-03	4	83	19.0301204819277	R-HSA-3214858 RMTs methylate histone arginines	HTTPS://REACTOME.ORG/PATHWAYBROWSER/#/R-HSA-3214858	ENSG00000274750	ENSG00000274997	ENSG00000275221	ENSG00000276903
1	8.38e-03	3	44	26.9232954545455	R-HSA-5689901 Metalloprotease DUBs	HTTPS://REACTOME.ORG/PATHWAYBROWSER/#/R-HSA-5689901	ENSG00000274997	ENSG00000275221	ENSG00000276903
2	7.50e-10	70	2144	2.15997890130499	R-HSA-1643685 Disease	HTTPS://REACTOME.ORG/PATHWAYBROWSER/#/R-HSA-1643685	ENSG00000000419	ENSG00000005022	ENSG00000008018	ENSG00000008988	ENSG00000013275	ENSG00000052723	ENSG00000071082	ENSG00000080824	ENSG00000089157	ENSG00000089220	ENSG00000100567	ENSG00000101182	ENSG00000102158	ENSG00000106399	ENSG00000108298	ENSG00000108654	ENSG00000109475	ENSG00000110700	ENSG00000110958	ENSG00000112306	ENSG00000114391	ENSG00000118181	ENSG00000122026	ENSG00000130255	ENSG00000131469	ENSG00000137154	ENSG00000137364	ENSG00000137818	ENSG00000138326	ENSG00000139343	ENSG00000140941	ENSG00000142676	ENSG00000143947	ENSG00000143977	ENSG00000144713	ENSG00000145425	ENSG00000145592	ENSG00000147475	ENSG00000147669	ENSG00000148303	ENSG00000156482	ENSG00000163682	ENSG00000164414
2	1.53e-19	89	2197	2.68000867437033	R-HSA-392499 Metabolism of proteins	HTTPS://REACTOME.ORG/PATHWAYBROWSER/#/R-HSA-392499	ENSG00000000419	ENSG00000008018	ENSG00000008988	ENSG00000013275	ENSG00000071082	ENSG00000074071	ENSG00000084623	ENSG00000089157	ENSG00000100528	ENSG00000100567	ENSG00000100664	ENSG00000101132	ENSG00000101182	ENSG00000102158	ENSG00000104408	ENSG00000104671	ENSG00000106803	ENSG00000108298	ENSG00000108654	ENSG00000109475	ENSG00000109971	ENSG00000110700	ENSG00000111639	ENSG00000112306	ENSG00000114391	ENSG00000114902	ENSG00000114942	ENSG00000115484	ENSG00000118181	ENSG00000120705	ENSG00000122026	ENSG00000130255	ENSG00000131469	ENSG00000132432	ENSG00000132646	ENSG00000133773	ENSG00000136522	ENSG00000137154	ENSG00000137818	ENSG00000138326	ENSG00000142676	ENSG00000143436	ENSG00000143742
2	2.53e-16	62	1270	3.22971513377582	R-HSA-5663205 Infectious disease	HTTPS://REACTOME.ORG/PATHWAYBROWSER/#/R-HSA-5663205	ENSG00000005022	ENSG00000008018	ENSG00000008988	ENSG00000013275	ENSG00000052723	ENSG00000071082	ENSG00000080824	ENSG00000089157	ENSG00000100567	ENSG00000101182	ENSG00000102158	ENSG00000108298	ENSG00000108654	ENSG00000109475	ENSG00000110700	ENSG00000110958	ENSG00000112306	ENSG00000114391	ENSG00000118181	ENSG00000122026	ENSG00000130255	ENSG00000131469	ENSG00000137154	ENSG00000137818	ENSG00000138326	ENSG00000139343	ENSG00000140941	ENSG00000142676	ENSG00000143947	ENSG00000143977	ENSG00000144713	ENSG00000145425	ENSG00000145592	ENSG00000147669	ENSG00000148303	ENSG00000156482	ENSG00000163682	ENSG00000166441	ENSG00000168028	ENSG00000171863	ENSG00000172809	ENSG00000177700	ENSG00000177954
2	2.35e-06	16	213	4.96954501880392	R-HSA-69306 DNA Replication	HTTPS://REACTOME.ORG/PATHWAYBROWSER/#/R-HSA-69306	ENSG00000006634	ENSG00000008018	ENSG00000013275	ENSG00000100567	ENSG00000101182	ENSG00000106399	ENSG00000115350	ENSG00000132646	ENSG00000143947	ENSG00000176386	ENSG00000197903	ENSG00000221983	ENSG00000233822	ENSG00000273802	ENSG00000275714	ENSG00000278588
2	1.18e-03	10	153	4.32399137665537	R-HSA-69206 G1/S Transition	HTTPS://REACTOME.ORG/PATHWAYBROWSER/#/R-HSA-69206	ENSG00000006634	ENSG00000008018	ENSG00000013275	ENSG00000100567	ENSG00000101182	ENSG00000106399	ENSG00000115350	ENSG00000132646	ENSG00000143947	ENSG00000221983
2	2.50e-03	10	172	3.84634116644344	R-HSA-453279 Mitotic G1 phase and G1/S transition	HTTPS://REACTOME.ORG/PATHWAYBROWSER/#/R-HSA-453279	ENSG00000006634	ENSG00000008018	ENSG00000013275	ENSG00000100567	ENSG00000101182	ENSG00000106399	ENSG00000115350	ENSG00000132646	ENSG00000143947	ENSG00000221983
2	1.91e-06	15	183	5.42271049695305	R-HSA-69002 DNA Replication Pre-Initiation	HTTPS://REACTOME.ORG/PATHWAYBROWSER/#/R-HSA-69002	ENSG00000006634	ENSG00000008018	ENSG00000013275	ENSG00000100567	ENSG00000101182	ENSG00000106399	ENSG00000115350	ENSG00000143947	ENSG00000176386	ENSG00000197903	ENSG00000221983	ENSG00000233822	ENSG00000273802	ENSG00000275714	ENSG00000278588
2	5.33e-04	16	329	3.21736501217397	R-HSA-69620 Cell Cycle Checkpoints	HTTPS://REACTOME.ORG/PATHWAYBROWSER/#/R-HSA-69620	ENSG00000006634	ENSG00000008018	ENSG00000013275	ENSG00000100567	ENSG00000101182	ENSG00000106399	ENSG00000143947	ENSG00000164109	ENSG00000174442	ENSG00000176386	ENSG00000177954	ENSG00000197903	ENSG00000221983	ENSG00000233822	ENSG00000273802	ENSG00000278588
2	6.36e-04	12	199	3.98937093846194	R-HSA-69481 G2/M Checkpoints	HTTPS://REACTOME.ORG/PATHWAYBROWSER/#/R-HSA-69481	ENSG00000006634	ENSG00000008018	ENSG00000013275	ENSG00000100567	ENSG00000101182	ENSG00000106399	ENSG00000143947	ENSG00000197903	ENSG00000221983	ENSG00000233822	ENSG00000273802	ENSG00000278588
2	1.30e-04	10	114	5.80325158445853	R-HSA-450531 Regulation of mRNA stability by proteins that bind AU-rich elements	HTTPS://REACTOME.ORG/PATHWAYBROWSER/#/R-HSA-450531	ENSG00000008018	ENSG00000013275	ENSG00000083520	ENSG00000100567	ENSG00000101182	ENSG00000109971	ENSG00000120699	ENSG00000123737	ENSG00000143947	ENSG00000221983
2	7.84e-04	10	143	4.6263683960019	R-HSA-69239 Synthesis of DNA	HTTPS://REACTOME.ORG/PATHWAYBROWSER/#/R-HSA-69239	ENSG00000008018	ENSG00000013275	ENSG00000100567	ENSG00000101182	ENSG00000106399	ENSG00000115350	ENSG00000132646	ENSG00000143947	ENSG00000176386	ENSG00000221983
2	1.81e-03	7	79	5.86201868911127	R-HSA-450408 AUF1 hnRNP D0 binds and destabilizes mRNA	HTTPS://REACTOME.ORG/PATHWAYBROWSER/#/R-HSA-450408	ENSG00000008018	ENSG00000013275	ENSG00000100567	ENSG00000101182	ENSG00000109971	ENSG00000143947	ENSG00000221983
2	5.95e-04	13	229	3.75564141841377	R-HSA-9711123 Cellular response to chemical stress	HTTPS://REACTOME.ORG/PATHWAYBROWSER/#/R-HSA-9711123	ENSG00000008018	ENSG00000013275	ENSG00000100567	ENSG00000101182	ENSG00000127184	ENSG00000128272	ENSG00000131174	ENSG00000140941	ENSG00000142168	ENSG00000143947	ENSG00000164919	ENSG00000189043	ENSG00000221983
2	9.74e-04	8	93	5.69093058604965	R-HSA-174184 Cdc20:Phospho-APC/C mediated degradation of Cyclin A	HTTPS://REACTOME.ORG/PATHWAYBROWSER/#/R-HSA-174184	ENSG00000008018	ENSG00000013275	ENSG00000100567	ENSG00000101182	ENSG00000143947	ENSG00000164109	ENSG00000176386	ENSG00000221983
2	1.04e-03	8	94	5.63038877130445	R-HSA-179419 APC:Cdc20 mediated degradation of cell cycle proteins prior to satisfation of the cell cycle checkpoint	HTTPS://REACTOME.ORG/PATHWAYBROWSER/#/R-HSA-179419	ENSG00000008018	ENSG00000013275	ENSG00000100567	ENSG00000101182	ENSG00000143947	ENSG00000164109	ENSG00000176386	ENSG00000221983
2	1.16e-03	8	96	5.5130890052356	R-HSA-176409 APC/C:Cdc20 mediated degradation of mitotic proteins	HTTPS://REACTOME.ORG/PATHWAYBROWSER/#/R-HSA-176409	ENSG00000008018	ENSG00000013275	ENSG00000100567	ENSG00000101182	ENSG00000143947	ENSG00000164109	ENSG00000176386	ENSG00000221983
2	1.18e-03	8	97	5.45625303610946	R-HSA-176814 Activation of APC/C and APC/C:Cdc20 mediated degradation of mitotic proteins	HTTPS://REACTOME.ORG/PATHWAYBROWSER/#/R-HSA-176814	ENSG00000008018	ENSG00000013275	ENSG00000100567	ENSG00000101182	ENSG00000143947	ENSG00000164109	ENSG00000176386	ENSG00000221983
2	1.42e-03	8	101	5.24016380695661	R-HSA-176408 Regulation of APC/C activators between G1/S and early anaphase	HTTPS://REACTOME.ORG/PATHWAYBROWSER/#/R-HSA-176408	ENSG00000008018	ENSG00000013275	ENSG00000100567	ENSG00000101182	ENSG00000143947	ENSG00000164109	ENSG00000176386	ENSG00000221983
2	2.10e-03	8	108	4.90052356020942	R-HSA-174143 APC/C-mediated degradation of cell cycle proteins	HTTPS://REACTOME.ORG/PATHWAYBROWSER/#/R-HSA-174143	ENSG00000008018	ENSG00000013275	ENSG00000100567	ENSG00000101182	ENSG00000143947	ENSG00000164109	ENSG00000176386	ENSG00000221983
2	2.10e-03	8	108	4.90052356020942	R-HSA-453276 Regulation of mitotic cell cycle	HTTPS://REACTOME.ORG/PATHWAYBROWSER/#/R-HSA-453276	ENSG00000008018	ENSG00000013275	ENSG00000100567	ENSG00000101182	ENSG00000143947	ENSG00000164109	ENSG00000176386	ENSG00000221983
2	1.24e-04	12	166	4.78243865514414	R-HSA-68867 Assembly of the pre-replicative complex	HTTPS://REACTOME.ORG/PATHWAYBROWSER/#/R-HSA-68867	ENSG00000008018	ENSG00000013275	ENSG00000100567	ENSG00000101182	ENSG00000143947	ENSG00000176386	ENSG00000197903	ENSG00000221983	ENSG00000233822	ENSG00000273802	ENSG00000275714	ENSG00000278588
2	2.48e-03	7	84	5.5130890052356	R-HSA-174084 Autodegradation of Cdh1 by Cdh1:APC/C	HTTPS://REACTOME.ORG/PATHWAYBROWSER/#/R-HSA-174084	ENSG00000008018	ENSG00000013275	ENSG00000100567	ENSG00000101182	ENSG00000143947	ENSG00000176386	ENSG00000221983
2	3.46e-04	11	156	4.66492146596859	R-HSA-8939236 RUNX1 regulates transcription of genes involved in differentiation of HSCs	HTTPS://REACTOME.ORG/PATHWAYBROWSER/#/R-HSA-8939236	ENSG00000008018	ENSG00000013275	ENSG00000100567	ENSG00000101182	ENSG00000143947	ENSG00000197903	ENSG00000221983	ENSG00000233822	ENSG00000273802	ENSG00000275714	ENSG00000278588
2	3.12e-37	75	848	5.85115578385854	R-HSA-8953854 Metabolism of RNA	HTTPS://REACTOME.ORG/PATHWAYBROWSER/#/R-HSA-8953854	ENSG00000008018	ENSG00000008988	ENSG00000011260	ENSG00000013275	ENSG00000071082	ENSG00000083520	ENSG00000087302	ENSG00000089157	ENSG00000089280	ENSG00000100138	ENSG00000100567	ENSG00000101182	ENSG00000106355	ENSG00000108298	ENSG00000108654	ENSG00000109475	ENSG00000109971	ENSG00000110700	ENSG00000112306	ENSG00000114391	ENSG00000115128	ENSG00000115875	ENSG00000116752	ENSG00000118181	ENSG00000120699	ENSG00000120705	ENSG00000122026	ENSG00000123737	ENSG00000124562	ENSG00000125870	ENSG00000130255	ENSG00000131469	ENSG00000131876	ENSG00000134748	ENSG00000136527	ENSG00000137154	ENSG00000137818	ENSG00000138326	ENSG00000139343	ENSG00000141543	ENSG00000142676	ENSG00000143947	ENSG00000143977
2	7.59e-08	69	2327	1.9616835824388	R-HSA-1430728 Metabolism	HTTPS://REACTOME.ORG/PATHWAYBROWSER/#/R-HSA-1430728	ENSG00000008018	ENSG00000008988	ENSG00000013275	ENSG00000065518	ENSG00000071082	ENSG00000080824	ENSG00000089157	ENSG00000090266	ENSG00000100567	ENSG00000101182	ENSG00000108298	ENSG00000109390	ENSG00000109475	ENSG00000110700	ENSG00000110958	ENSG00000112306	ENSG00000112972	ENSG00000114391	ENSG00000118181	ENSG00000122026	ENSG00000124172	ENSG00000125356	ENSG00000127184	ENSG00000128609	ENSG00000130255	ENSG00000131174	ENSG00000131469	ENSG00000135390	ENSG00000137154	ENSG00000137364	ENSG00000137818	ENSG00000138326	ENSG00000139684	ENSG00000142676	ENSG00000143947	ENSG00000144713	ENSG00000145425	ENSG00000145592	ENSG00000147684	ENSG00000148303	ENSG00000154518	ENSG00000154723	ENSG00000155368
2	2.36e-28	67	896	4.94701290201945	R-HSA-2262752 Cellular responses to stress	HTTPS://REACTOME.ORG/PATHWAYBROWSER/#/R-HSA-2262752	ENSG00000008018	ENSG00000008988	ENSG00000013275	ENSG00000071082	ENSG00000080824	ENSG00000083520	ENSG00000089157	ENSG00000100567	ENSG00000101182	ENSG00000104671	ENSG00000106399	ENSG00000107262	ENSG00000108298	ENSG00000109475	ENSG00000109971	ENSG00000110700	ENSG00000110958	ENSG00000112306	ENSG00000114391	ENSG00000118181	ENSG00000120699	ENSG00000122026	ENSG00000123737	ENSG00000124575	ENSG00000127184	ENSG00000128272	ENSG00000130255	ENSG00000131174	ENSG00000131469	ENSG00000137154	ENSG00000137818	ENSG00000138326	ENSG00000140941	ENSG00000142168	ENSG00000142676	ENSG00000143947	ENSG00000144713	ENSG00000145425	ENSG00000145592	ENSG00000148303	ENSG00000155304	ENSG00000156482	ENSG00000163682
2	5.79e-28	67	910	4.87090501121915	R-HSA-8953897 Cellular responses to stimuli	HTTPS://REACTOME.ORG/PATHWAYBROWSER/#/R-HSA-8953897	ENSG00000008018	ENSG00000008988	ENSG00000013275	ENSG00000071082	ENSG00000080824	ENSG00000083520	ENSG00000089157	ENSG00000100567	ENSG00000101182	ENSG00000104671	ENSG00000106399	ENSG00000107262	ENSG00000108298	ENSG00000109475	ENSG00000109971	ENSG00000110700	ENSG00000110958	ENSG00000112306	ENSG00000114391	ENSG00000118181	ENSG00000120699	ENSG00000122026	ENSG00000123737	ENSG00000124575	ENSG00000127184	ENSG00000128272	ENSG00000130255	ENSG00000131174	ENSG00000131469	ENSG00000137154	ENSG00000137818	ENSG00000138326	ENSG00000140941	ENSG00000142168	ENSG00000142676	ENSG00000143947	ENSG00000144713	ENSG00000145425	ENSG00000145592	ENSG00000148303	ENSG00000155304	ENSG00000156482	ENSG00000163682
2	2.08e-18	46	623	4.88479154235963	R-HSA-422475 Axon guidance	HTTPS://REACTOME.ORG/PATHWAYBROWSER/#/R-HSA-422475	ENSG00000008018	ENSG00000008988	ENSG00000013275	ENSG00000071082	ENSG00000080824	ENSG00000089157	ENSG00000100567	ENSG00000101182	ENSG00000108298	ENSG00000109475	ENSG00000109971	ENSG00000110700	ENSG00000112306	ENSG00000114391	ENSG00000118181	ENSG00000120705	ENSG00000122026	ENSG00000130255	ENSG00000131469	ENSG00000137154	ENSG00000137818	ENSG00000138326	ENSG00000141543	ENSG00000142676	ENSG00000143947	ENSG00000144713	ENSG00000145425	ENSG00000145592	ENSG00000148303	ENSG00000156482	ENSG00000162385	ENSG00000163682	ENSG00000166441	ENSG00000168028	ENSG00000171863	ENSG00000172809	ENSG00000177954	ENSG00000182899	ENSG00000186468	ENSG00000197756	ENSG00000197958	ENSG00000198034	ENSG00000198755
2	1.04e-17	46	649	4.68909881493074	R-HSA-9675108 Nervous system development	HTTPS://REACTOME.ORG/PATHWAYBROWSER/#/R-HSA-9675108	ENSG00000008018	ENSG00000008988	ENSG00000013275	ENSG00000071082	ENSG00000080824	ENSG00000089157	ENSG00000100567	ENSG00000101182	ENSG00000108298	ENSG00000109475	ENSG00000109971	ENSG00000110700	ENSG00000112306	ENSG00000114391	ENSG00000118181	ENSG00000120705	ENSG00000122026	ENSG00000130255	ENSG00000131469	ENSG00000137154	ENSG00000137818	ENSG00000138326	ENSG00000141543	ENSG00000142676	ENSG00000143947	ENSG00000144713	ENSG00000145425	ENSG00000145592	ENSG00000148303	ENSG00000156482	ENSG00000162385	ENSG00000163682	ENSG00000166441	ENSG00000168028	ENSG00000171863	ENSG00000172809	ENSG00000177954	ENSG00000182899	ENSG00000186468	ENSG00000197756	ENSG00000197958	ENSG00000198034	ENSG00000198755
2	3.60e-11	54	1294	2.76080500416744	R-HSA-1266738 Developmental Biology	HTTPS://REACTOME.ORG/PATHWAYBROWSER/#/R-HSA-1266738	ENSG00000008018	ENSG00000008988	ENSG00000013275	ENSG00000071082	ENSG00000080824	ENSG00000089157	ENSG00000100567	ENSG00000101182	ENSG00000108298	ENSG00000109475	ENSG00000109971	ENSG00000110700	ENSG00000112306	ENSG00000114391	ENSG00000118181	ENSG00000120705	ENSG00000121552	ENSG00000122026	ENSG00000130255	ENSG00000131469	ENSG00000137154	ENSG00000137818	ENSG00000138326	ENSG00000141543	ENSG00000142676	ENSG00000143947	ENSG00000144713	ENSG00000145425	ENSG00000145592	ENSG00000147669	ENSG00000148303	ENSG00000156482	ENSG00000162385	ENSG00000163682	ENSG00000166441	ENSG00000168028	ENSG00000171863	ENSG00000172809	ENSG00000177700	ENSG00000177954	ENSG00000182899	ENSG00000186468	ENSG00000197756
2	5.97e-36	44	218	13.3528027282771	R-HSA-9010553 Regulation of expression of SLITs and ROBOs	HTTPS://REACTOME.ORG/PATHWAYBROWSER/#/R-HSA-9010553	ENSG00000008018	ENSG00000008988	ENSG00000013275	ENSG00000071082	ENSG00000089157	ENSG00000100567	ENSG00000101182	ENSG00000108298	ENSG00000109475	ENSG00000110700	ENSG00000112306	ENSG00000114391	ENSG00000118181	ENSG00000120705	ENSG00000122026	ENSG00000130255	ENSG00000131469	ENSG00000137154	ENSG00000137818	ENSG00000138326	ENSG00000141543	ENSG00000142676	ENSG00000143947	ENSG00000144713	ENSG00000145425	ENSG00000145592	ENSG00000148303	ENSG00000156482	ENSG00000162385	ENSG00000163682	ENSG00000166441	ENSG00000168028	ENSG00000171863	ENSG00000172809	ENSG00000177954	ENSG00000182899	ENSG00000186468	ENSG00000197756	ENSG00000197958	ENSG00000198034	ENSG00000198755	ENSG00000198918	ENSG00000213741
2	5.26e-32	44	267	10.9022883699041	R-HSA-376176 Signaling by ROBO receptors	HTTPS://REACTOME.ORG/PATHWAYBROWSER/#/R-HSA-376176	ENSG00000008018	ENSG00000008988	ENSG00000013275	ENSG00000071082	ENSG00000089157	ENSG00000100567	ENSG00000101182	ENSG00000108298	ENSG00000109475	ENSG00000110700	ENSG00000112306	ENSG00000114391	ENSG00000118181	ENSG00000120705	ENSG00000122026	ENSG00000130255	ENSG00000131469	ENSG00000137154	ENSG00000137818	ENSG00000138326	ENSG00000141543	ENSG00000142676	ENSG00000143947	ENSG00000144713	ENSG00000145425	ENSG00000145592	ENSG00000148303	ENSG00000156482	ENSG00000162385	ENSG00000163682	ENSG00000166441	ENSG00000168028	ENSG00000171863	ENSG00000172809	ENSG00000177954	ENSG00000182899	ENSG00000186468	ENSG00000197756	ENSG00000197958	ENSG00000198034	ENSG00000198755	ENSG00000198918	ENSG00000213741
2	8.57e-22	42	416	6.67931937172775	R-HSA-71291 Metabolism of amino acids and derivatives	HTTPS://REACTOME.ORG/PATHWAYBROWSER/#/R-HSA-71291	ENSG00000008018	ENSG00000008988	ENSG00000013275	ENSG00000071082	ENSG00000089157	ENSG00000100567	ENSG00000101182	ENSG00000108298	ENSG00000109475	ENSG00000110700	ENSG00000112306	ENSG00000114391	ENSG00000118181	ENSG00000122026	ENSG00000130255	ENSG00000131469	ENSG00000137154	ENSG00000137818	ENSG00000138326	ENSG00000142676	ENSG00000143947	ENSG00000144713	ENSG00000145425	ENSG00000145592	ENSG00000148303	ENSG00000156482	ENSG00000163682	ENSG00000166441	ENSG00000168003	ENSG00000168028	ENSG00000171863	ENSG00000172809	ENSG00000177954	ENSG00000182899	ENSG00000186468	ENSG00000197756	ENSG00000197958	ENSG00000198034	ENSG00000198755	ENSG00000198918	ENSG00000213741	ENSG00000221983
2	2.65e-36	44	214	13.6023878260019	R-HSA-6791226 Major pathway of rRNA processing in the nucleolus and cytosol	HTTPS://REACTOME.ORG/PATHWAYBROWSER/#/R-HSA-6791226	ENSG00000008988	ENSG00000011260	ENSG00000071082	ENSG00000083520	ENSG00000089157	ENSG00000100138	ENSG00000108298	ENSG00000109475	ENSG00000110700	ENSG00000112306	ENSG00000114391	ENSG00000118181	ENSG00000120699	ENSG00000122026	ENSG00000123737	ENSG00000130255	ENSG00000131469	ENSG00000137154	ENSG00000137818	ENSG00000138326	ENSG00000142676	ENSG00000143947	ENSG00000144713	ENSG00000145425	ENSG00000145592	ENSG00000148303	ENSG00000156482	ENSG00000163682	ENSG00000164338	ENSG00000165732	ENSG00000166441	ENSG00000168028	ENSG00000171863	ENSG00000172809	ENSG00000177954	ENSG00000182899	ENSG00000186468	ENSG00000197756	ENSG00000197958	ENSG00000198034	ENSG00000198755	ENSG00000198918	ENSG00000213741
2	2.01e-35	44	224	12.9951383694839	R-HSA-8868773 rRNA processing in the nucleus and cytosol	HTTPS://REACTOME.ORG/PATHWAYBROWSER/#/R-HSA-8868773	ENSG00000008988	ENSG00000011260	ENSG00000071082	ENSG00000083520	ENSG00000089157	ENSG00000100138	ENSG00000108298	ENSG00000109475	ENSG00000110700	ENSG00000112306	ENSG00000114391	ENSG00000118181	ENSG00000120699	ENSG00000122026	ENSG00000123737	ENSG00000130255	ENSG00000131469	ENSG00000137154	ENSG00000137818	ENSG00000138326	ENSG00000142676	ENSG00000143947	ENSG00000144713	ENSG00000145425	ENSG00000145592	ENSG00000148303	ENSG00000156482	ENSG00000163682	ENSG00000164338	ENSG00000165732	ENSG00000166441	ENSG00000168028	ENSG00000171863	ENSG00000172809	ENSG00000177954	ENSG00000182899	ENSG00000186468	ENSG00000197756	ENSG00000197958	ENSG00000198034	ENSG00000198755	ENSG00000198918	ENSG00000213741
2	2.78e-32	44	263	11.0681026416897	R-HSA-72312 rRNA processing	HTTPS://REACTOME.ORG/PATHWAYBROWSER/#/R-HSA-72312	ENSG00000008988	ENSG00000011260	ENSG00000071082	ENSG00000083520	ENSG00000089157	ENSG00000100138	ENSG00000108298	ENSG00000109475	ENSG00000110700	ENSG00000112306	ENSG00000114391	ENSG00000118181	ENSG00000120699	ENSG00000122026	ENSG00000123737	ENSG00000130255	ENSG00000131469	ENSG00000137154	ENSG00000137818	ENSG00000138326	ENSG00000142676	ENSG00000143947	ENSG00000144713	ENSG00000145425	ENSG00000145592	ENSG00000148303	ENSG00000156482	ENSG00000163682	ENSG00000164338	ENSG00000165732	ENSG00000166441	ENSG00000168028	ENSG00000171863	ENSG00000172809	ENSG00000177954	ENSG00000182899	ENSG00000186468	ENSG00000197756	ENSG00000197958	ENSG00000198034	ENSG00000198755	ENSG00000198918	ENSG00000213741
2	1.02e-05	25	543	3.04590552775448	R-HSA-9679506 SARS-CoV Infections	HTTPS://REACTOME.ORG/PATHWAYBROWSER/#/R-HSA-9679506	ENSG00000008988	ENSG00000052723	ENSG00000080824	ENSG00000102158	ENSG00000108654	ENSG00000110700	ENSG00000110958	ENSG00000112306	ENSG00000118181	ENSG00000137154	ENSG00000138326	ENSG00000139343	ENSG00000140941	ENSG00000143947	ENSG00000143977	ENSG00000145425	ENSG00000168028	ENSG00000171863	ENSG00000177954	ENSG00000182004	ENSG00000182481	ENSG00000186468	ENSG00000198034	ENSG00000213741	ENSG00000221983
2	1.78e-08	24	360	4.41047120418848	R-HSA-9694516 SARS-CoV-2 Infection	HTTPS://REACTOME.ORG/PATHWAYBROWSER/#/R-HSA-9694516	ENSG00000008988	ENSG00000052723	ENSG00000080824	ENSG00000102158	ENSG00000108654	ENSG00000110700	ENSG00000112306	ENSG00000118181	ENSG00000137154	ENSG00000138326	ENSG00000139343	ENSG00000140941	ENSG00000143947	ENSG00000143977	ENSG00000145425	ENSG00000168028	ENSG00000171863	ENSG00000177954	ENSG00000182004	ENSG00000182481	ENSG00000186468	ENSG00000198034	ENSG00000213741	ENSG00000221983
2	2.20e-09	22	270	5.39057591623037	R-HSA-9705683 SARS-CoV-2-host interactions	HTTPS://REACTOME.ORG/PATHWAYBROWSER/#/R-HSA-9705683	ENSG00000008988	ENSG00000052723	ENSG00000080824	ENSG00000110700	ENSG00000112306	ENSG00000118181	ENSG00000137154	ENSG00000138326	ENSG00000139343	ENSG00000140941	ENSG00000143947	ENSG00000143977	ENSG00000145425	ENSG00000168028	ENSG00000171863	ENSG00000177954	ENSG00000182004	ENSG00000182481	ENSG00000186468	ENSG00000198034	ENSG00000213741	ENSG00000221983
2	2.02e-42	57	336	11.2230740463725	R-HSA-72766 Translation	HTTPS://REACTOME.ORG/PATHWAYBROWSER/#/R-HSA-72766	ENSG00000008988	ENSG00000071082	ENSG00000074071	ENSG00000084623	ENSG00000089157	ENSG00000100664	ENSG00000104408	ENSG00000106803	ENSG00000108298	ENSG00000109475	ENSG00000110700	ENSG00000111639	ENSG00000112306	ENSG00000114391	ENSG00000114902	ENSG00000114942	ENSG00000118181	ENSG00000120705	ENSG00000122026	ENSG00000130255	ENSG00000131469	ENSG00000132432	ENSG00000136522	ENSG00000137154	ENSG00000137818	ENSG00000138326	ENSG00000142676	ENSG00000143436	ENSG00000143742	ENSG00000143947	ENSG00000144713	ENSG00000145425	ENSG00000145592	ENSG00000148303	ENSG00000149100	ENSG00000156482	ENSG00000156976	ENSG00000163682	ENSG00000166441	ENSG00000168028	ENSG00000171863	ENSG00000172809	ENSG00000177954
2	2.90e-37	40	153	17.2959655066215	R-HSA-168273 Influenza Viral RNA Transcription and Replication	HTTPS://REACTOME.ORG/PATHWAYBROWSER/#/R-HSA-168273	ENSG00000008988	ENSG00000071082	ENSG00000080824	ENSG00000089157	ENSG00000108298	ENSG00000109475	ENSG00000110700	ENSG00000112306	ENSG00000114391	ENSG00000118181	ENSG00000122026	ENSG00000130255	ENSG00000131469	ENSG00000137154	ENSG00000137818	ENSG00000138326	ENSG00000142676	ENSG00000143947	ENSG00000144713	ENSG00000145425	ENSG00000145592	ENSG00000147669	ENSG00000148303	ENSG00000156482	ENSG00000163682	ENSG00000166441	ENSG00000168028	ENSG00000171863	ENSG00000172809	ENSG00000177700	ENSG00000177954	ENSG00000182899	ENSG00000186468	ENSG00000197756	ENSG00000197958	ENSG00000198034	ENSG00000198755	ENSG00000198918	ENSG00000213741	ENSG00000221983
2	4.08e-37	42	179	15.5228874784287	R-HSA-168255 Influenza Infection	HTTPS://REACTOME.ORG/PATHWAYBROWSER/#/R-HSA-168255	ENSG00000008988	ENSG00000071082	ENSG00000080824	ENSG00000089157	ENSG00000108298	ENSG00000109475	ENSG00000110700	ENSG00000112306	ENSG00000114391	ENSG00000118181	ENSG00000122026	ENSG00000130255	ENSG00000131469	ENSG00000137154	ENSG00000137818	ENSG00000138326	ENSG00000142676	ENSG00000143947	ENSG00000144713	ENSG00000145425	ENSG00000145592	ENSG00000147669	ENSG00000148303	ENSG00000156482	ENSG00000163682	ENSG00000166441	ENSG00000168028	ENSG00000171863	ENSG00000172809	ENSG00000177700	ENSG00000177954	ENSG00000179218	ENSG00000182481	ENSG00000182899	ENSG00000186468	ENSG00000197756	ENSG00000197958	ENSG00000198034	ENSG00000198755	ENSG00000198918	ENSG00000213741	ENSG00000221983
2	5.32e-44	43	130	21.882722513089	R-HSA-72706 GTP hydrolysis and joining of the 60S ribosomal subunit	HTTPS://REACTOME.ORG/PATHWAYBROWSER/#/R-HSA-72706	ENSG00000008988	ENSG00000071082	ENSG00000084623	ENSG00000089157	ENSG00000100664	ENSG00000104408	ENSG00000108298	ENSG00000109475	ENSG00000110700	ENSG00000112306	ENSG00000114391	ENSG00000118181	ENSG00000122026	ENSG00000130255	ENSG00000131469	ENSG00000137154	ENSG00000137818	ENSG00000138326	ENSG00000142676	ENSG00000143947	ENSG00000144713	ENSG00000145425	ENSG00000145592	ENSG00000148303	ENSG00000149100	ENSG00000156482	ENSG00000156976	ENSG00000163682	ENSG00000166441	ENSG00000168028	ENSG00000171863	ENSG00000172809	ENSG00000177954	ENSG00000178982	ENSG00000182899	ENSG00000186468	ENSG00000197756	ENSG00000197958	ENSG00000198034	ENSG00000198755	ENSG00000198918	ENSG00000213741	ENSG00000221983
2	2.45e-43	43	137	20.7646272022012	R-HSA-72613 Eukaryotic Translation Initiation	HTTPS://REACTOME.ORG/PATHWAYBROWSER/#/R-HSA-72613	ENSG00000008988	ENSG00000071082	ENSG00000084623	ENSG00000089157	ENSG00000100664	ENSG00000104408	ENSG00000108298	ENSG00000109475	ENSG00000110700	ENSG00000112306	ENSG00000114391	ENSG00000118181	ENSG00000122026	ENSG00000130255	ENSG00000131469	ENSG00000137154	ENSG00000137818	ENSG00000138326	ENSG00000142676	ENSG00000143947	ENSG00000144713	ENSG00000145425	ENSG00000145592	ENSG00000148303	ENSG00000149100	ENSG00000156482	ENSG00000156976	ENSG00000163682	ENSG00000166441	ENSG00000168028	ENSG00000171863	ENSG00000172809	ENSG00000177954	ENSG00000178982	ENSG00000182899	ENSG00000186468	ENSG00000197756	ENSG00000197958	ENSG00000198034	ENSG00000198755	ENSG00000198918	ENSG00000213741	ENSG00000221983
2	2.45e-43	43	137	20.7646272022012	R-HSA-72737 Cap-dependent Translation Initiation	HTTPS://REACTOME.ORG/PATHWAYBROWSER/#/R-HSA-72737	ENSG00000008988	ENSG00000071082	ENSG00000084623	ENSG00000089157	ENSG00000100664	ENSG00000104408	ENSG00000108298	ENSG00000109475	ENSG00000110700	ENSG00000112306	ENSG00000114391	ENSG00000118181	ENSG00000122026	ENSG00000130255	ENSG00000131469	ENSG00000137154	ENSG00000137818	ENSG00000138326	ENSG00000142676	ENSG00000143947	ENSG00000144713	ENSG00000145425	ENSG00000145592	ENSG00000148303	ENSG00000149100	ENSG00000156482	ENSG00000156976	ENSG00000163682	ENSG00000166441	ENSG00000168028	ENSG00000171863	ENSG00000172809	ENSG00000177954	ENSG00000178982	ENSG00000182899	ENSG00000186468	ENSG00000197756	ENSG00000197958	ENSG00000198034	ENSG00000198755	ENSG00000198918	ENSG00000213741	ENSG00000221983
2	2.95e-43	42	129	21.5395105320833	R-HSA-156827 L13a-mediated translational silencing of Ceruloplasmin expression	HTTPS://REACTOME.ORG/PATHWAYBROWSER/#/R-HSA-156827	ENSG00000008988	ENSG00000071082	ENSG00000084623	ENSG00000089157	ENSG00000104408	ENSG00000108298	ENSG00000109475	ENSG00000110700	ENSG00000112306	ENSG00000114391	ENSG00000118181	ENSG00000122026	ENSG00000130255	ENSG00000131469	ENSG00000137154	ENSG00000137818	ENSG00000138326	ENSG00000142676	ENSG00000143947	ENSG00000144713	ENSG00000145425	ENSG00000145592	ENSG00000148303	ENSG00000149100	ENSG00000156482	ENSG00000156976	ENSG00000163682	ENSG00000166441	ENSG00000168028	ENSG00000171863	ENSG00000172809	ENSG00000177954	ENSG00000178982	ENSG00000182899	ENSG00000186468	ENSG00000197756	ENSG00000197958	ENSG00000198034	ENSG00000198755	ENSG00000198918	ENSG00000213741	ENSG00000221983
2	2.95e-43	41	119	22.7936116855119	R-HSA-72689 Formation of a pool of free 40S subunits	HTTPS://REACTOME.ORG/PATHWAYBROWSER/#/R-HSA-72689	ENSG00000008988	ENSG00000071082	ENSG00000084623	ENSG00000089157	ENSG00000104408	ENSG00000108298	ENSG00000109475	ENSG00000110700	ENSG00000112306	ENSG00000114391	ENSG00000118181	ENSG00000122026	ENSG00000130255	ENSG00000131469	ENSG00000137154	ENSG00000137818	ENSG00000138326	ENSG00000142676	ENSG00000143947	ENSG00000144713	ENSG00000145425	ENSG00000145592	ENSG00000148303	ENSG00000149100	ENSG00000156482	ENSG00000163682	ENSG00000166441	ENSG00000168028	ENSG00000171863	ENSG00000172809	ENSG00000177954	ENSG00000178982	ENSG00000182899	ENSG00000186468	ENSG00000197756	ENSG00000197958	ENSG00000198034	ENSG00000198755	ENSG00000198918	ENSG00000213741	ENSG00000221983
2	3.53e-41	41	133	20.3942841396685	R-HSA-1799339 SRP-dependent cotranslational protein targeting to membrane	HTTPS://REACTOME.ORG/PATHWAYBROWSER/#/R-HSA-1799339	ENSG00000008988	ENSG00000071082	ENSG00000089157	ENSG00000106803	ENSG00000108298	ENSG00000109475	ENSG00000110700	ENSG00000112306	ENSG00000114391	ENSG00000114902	ENSG00000118181	ENSG00000122026	ENSG00000130255	ENSG00000131469	ENSG00000132432	ENSG00000137154	ENSG00000137818	ENSG00000138326	ENSG00000142676	ENSG00000143742	ENSG00000143947	ENSG00000144713	ENSG00000145425	ENSG00000145592	ENSG00000148303	ENSG00000156482	ENSG00000163682	ENSG00000166441	ENSG00000168028	ENSG00000171863	ENSG00000172809	ENSG00000177954	ENSG00000182899	ENSG00000186468	ENSG00000197756	ENSG00000197958	ENSG00000198034	ENSG00000198755	ENSG00000198918	ENSG00000213741	ENSG00000221983
2	5.26e-40	38	112	22.446148092745	R-HSA-156842 Eukaryotic Translation Elongation	HTTPS://REACTOME.ORG/PATHWAYBROWSER/#/R-HSA-156842	ENSG00000008988	ENSG00000071082	ENSG00000089157	ENSG00000108298	ENSG00000109475	ENSG00000110700	ENSG00000112306	ENSG00000114391	ENSG00000114942	ENSG00000118181	ENSG00000122026	ENSG00000130255	ENSG00000131469	ENSG00000137154	ENSG00000137818	ENSG00000138326	ENSG00000142676	ENSG00000143947	ENSG00000144713	ENSG00000145425	ENSG00000145592	ENSG00000148303	ENSG00000156482	ENSG00000163682	ENSG00000166441	ENSG00000168028	ENSG00000171863	ENSG00000172809	ENSG00000177954	ENSG00000182899	ENSG00000186468	ENSG00000197756	ENSG00000197958	ENSG00000198034	ENSG00000198755	ENSG00000198918	ENSG00000213741	ENSG00000221983
2	3.04e-40	38	110	22.8542598762494	R-HSA-72764 Eukaryotic Translation Termination	HTTPS://REACTOME.ORG/PATHWAYBROWSER/#/R-HSA-72764	ENSG00000008988	ENSG00000071082	ENSG00000089157	ENSG00000108298	ENSG00000109475	ENSG00000110700	ENSG00000112306	ENSG00000114391	ENSG00000118181	ENSG00000120705	ENSG00000122026	ENSG00000130255	ENSG00000131469	ENSG00000137154	ENSG00000137818	ENSG00000138326	ENSG00000142676	ENSG00000143947	ENSG00000144713	ENSG00000145425	ENSG00000145592	ENSG00000148303	ENSG00000156482	ENSG00000163682	ENSG00000166441	ENSG00000168028	ENSG00000171863	ENSG00000172809	ENSG00000177954	ENSG00000182899	ENSG00000186468	ENSG00000197756	ENSG00000197958	ENSG00000198034	ENSG00000198755	ENSG00000198918	ENSG00000213741	ENSG00000221983
2	5.26e-40	40	132	20.0475963826749	R-HSA-927802 Nonsense-Mediated Decay NMD	HTTPS://REACTOME.ORG/PATHWAYBROWSER/#/R-HSA-927802	ENSG00000008988	ENSG00000071082	ENSG00000089157	ENSG00000108298	ENSG00000109475	ENSG00000110700	ENSG00000112306	ENSG00000114391	ENSG00000118181	ENSG00000120705	ENSG00000122026	ENSG00000130255	ENSG00000131469	ENSG00000137154	ENSG00000137818	ENSG00000138326	ENSG00000141543	ENSG00000142676	ENSG00000143947	ENSG00000144713	ENSG00000145425	ENSG00000145592	ENSG00000148303	ENSG00000156482	ENSG00000162385	ENSG00000163682	ENSG00000166441	ENSG00000168028	ENSG00000171863	ENSG00000172809	ENSG00000177954	ENSG00000182899	ENSG00000186468	ENSG00000197756	ENSG00000197958	ENSG00000198034	ENSG00000198755	ENSG00000198918	ENSG00000213741	ENSG00000221983
2	5.26e-40	38	112	22.446148092745	R-HSA-975956 Nonsense Mediated Decay NMD independent of the Exon Junction Complex EJC	HTTPS://REACTOME.ORG/PATHWAYBROWSER/#/R-HSA-975956	ENSG00000008988	ENSG00000071082	ENSG00000089157	ENSG00000108298	ENSG00000109475	ENSG00000110700	ENSG00000112306	ENSG00000114391	ENSG00000118181	ENSG00000120705	ENSG00000122026	ENSG00000130255	ENSG00000131469	ENSG00000137154	ENSG00000137818	ENSG00000138326	ENSG00000142676	ENSG00000143947	ENSG00000144713	ENSG00000145425	ENSG00000145592	ENSG00000148303	ENSG00000156482	ENSG00000163682	ENSG00000166441	ENSG00000168028	ENSG00000171863	ENSG00000172809	ENSG00000177954	ENSG00000182899	ENSG00000186468	ENSG00000197756	ENSG00000197958	ENSG00000198034	ENSG00000198755	ENSG00000198918	ENSG00000213741	ENSG00000221983
2	5.26e-40	40	132	20.0475963826749	R-HSA-975957 Nonsense Mediated Decay NMD enhanced by the Exon Junction Complex EJC	HTTPS://REACTOME.ORG/PATHWAYBROWSER/#/R-HSA-975957	ENSG00000008988	ENSG00000071082	ENSG00000089157	ENSG00000108298	ENSG00000109475	ENSG00000110700	ENSG00000112306	ENSG00000114391	ENSG00000118181	ENSG00000120705	ENSG00000122026	ENSG00000130255	ENSG00000131469	ENSG00000137154	ENSG00000137818	ENSG00000138326	ENSG00000141543	ENSG00000142676	ENSG00000143947	ENSG00000144713	ENSG00000145425	ENSG00000145592	ENSG00000148303	ENSG00000156482	ENSG00000162385	ENSG00000163682	ENSG00000166441	ENSG00000168028	ENSG00000171863	ENSG00000172809	ENSG00000177954	ENSG00000182899	ENSG00000186468	ENSG00000197756	ENSG00000197958	ENSG00000198034	ENSG00000198755	ENSG00000198918	ENSG00000213741	ENSG00000221983
2	3.72e-39	38	118	21.3048185287071	R-HSA-9633012 Response of EIF2AK4 GCN2 to amino acid deficiency	HTTPS://REACTOME.ORG/PATHWAYBROWSER/#/R-HSA-9633012	ENSG00000008988	ENSG00000071082	ENSG00000089157	ENSG00000108298	ENSG00000109475	ENSG00000110700	ENSG00000112306	ENSG00000114391	ENSG00000118181	ENSG00000122026	ENSG00000128272	ENSG00000130255	ENSG00000131469	ENSG00000137154	ENSG00000137818	ENSG00000138326	ENSG00000142676	ENSG00000143947	ENSG00000144713	ENSG00000145425	ENSG00000145592	ENSG00000148303	ENSG00000156482	ENSG00000163682	ENSG00000166441	ENSG00000168028	ENSG00000171863	ENSG00000172809	ENSG00000177954	ENSG00000182899	ENSG00000186468	ENSG00000197756	ENSG00000197958	ENSG00000198034	ENSG00000198755	ENSG00000198918	ENSG00000213741	ENSG00000221983
2	1.45e-31	38	181	13.8893292065604	R-HSA-9711097 Cellular response to starvation	HTTPS://REACTOME.ORG/PATHWAYBROWSER/#/R-HSA-9711097	ENSG00000008988	ENSG00000071082	ENSG00000089157	ENSG00000108298	ENSG00000109475	ENSG00000110700	ENSG00000112306	ENSG00000114391	ENSG00000118181	ENSG00000122026	ENSG00000128272	ENSG00000130255	ENSG00000131469	ENSG00000137154	ENSG00000137818	ENSG00000138326	ENSG00000142676	ENSG00000143947	ENSG00000144713	ENSG00000145425	ENSG00000145592	ENSG00000148303	ENSG00000156482	ENSG00000163682	ENSG00000166441	ENSG00000168028	ENSG00000171863	ENSG00000172809	ENSG00000177954	ENSG00000182899	ENSG00000186468	ENSG00000197756	ENSG00000197958	ENSG00000198034	ENSG00000198755	ENSG00000198918	ENSG00000213741	ENSG00000221983
2	1.44e-39	37	106	23.0925614936284	R-HSA-156902 Peptide chain elongation	HTTPS://REACTOME.ORG/PATHWAYBROWSER/#/R-HSA-156902	ENSG00000008988	ENSG00000071082	ENSG00000089157	ENSG00000108298	ENSG00000109475	ENSG00000110700	ENSG00000112306	ENSG00000114391	ENSG00000118181	ENSG00000122026	ENSG00000130255	ENSG00000131469	ENSG00000137154	ENSG00000137818	ENSG00000138326	ENSG00000142676	ENSG00000143947	ENSG00000144713	ENSG00000145425	ENSG00000145592	ENSG00000148303	ENSG00000156482	ENSG00000163682	ENSG00000166441	ENSG00000168028	ENSG00000171863	ENSG00000172809	ENSG00000177954	ENSG00000182899	ENSG00000186468	ENSG00000197756	ENSG00000197958	ENSG00000198034	ENSG00000198755	ENSG00000198918	ENSG00000213741	ENSG00000221983
2	1.44e-39	37	106	23.0925614936284	R-HSA-192823 Viral mRNA Translation	HTTPS://REACTOME.ORG/PATHWAYBROWSER/#/R-HSA-192823	ENSG00000008988	ENSG00000071082	ENSG00000089157	ENSG00000108298	ENSG00000109475	ENSG00000110700	ENSG00000112306	ENSG00000114391	ENSG00000118181	ENSG00000122026	ENSG00000130255	ENSG00000131469	ENSG00000137154	ENSG00000137818	ENSG00000138326	ENSG00000142676	ENSG00000143947	ENSG00000144713	ENSG00000145425	ENSG00000145592	ENSG00000148303	ENSG00000156482	ENSG00000163682	ENSG00000166441	ENSG00000168028	ENSG00000171863	ENSG00000172809	ENSG00000177954	ENSG00000182899	ENSG00000186468	ENSG00000197756	ENSG00000197958	ENSG00000198034	ENSG00000198755	ENSG00000198918	ENSG00000213741	ENSG00000221983
2	9.44e-39	37	111	22.0523560209424	R-HSA-2408557 Selenocysteine synthesis	HTTPS://REACTOME.ORG/PATHWAYBROWSER/#/R-HSA-2408557	ENSG00000008988	ENSG00000071082	ENSG00000089157	ENSG00000108298	ENSG00000109475	ENSG00000110700	ENSG00000112306	ENSG00000114391	ENSG00000118181	ENSG00000122026	ENSG00000130255	ENSG00000131469	ENSG00000137154	ENSG00000137818	ENSG00000138326	ENSG00000142676	ENSG00000143947	ENSG00000144713	ENSG00000145425	ENSG00000145592	ENSG00000148303	ENSG00000156482	ENSG00000163682	ENSG00000166441	ENSG00000168028	ENSG00000171863	ENSG00000172809	ENSG00000177954	ENSG00000182899	ENSG00000186468	ENSG00000197756	ENSG00000197958	ENSG00000198034	ENSG00000198755	ENSG00000198918	ENSG00000213741	ENSG00000221983
2	2.63e-35	37	135	18.1319371727749	R-HSA-2408522 Selenoamino acid metabolism	HTTPS://REACTOME.ORG/PATHWAYBROWSER/#/R-HSA-2408522	ENSG00000008988	ENSG00000071082	ENSG00000089157	ENSG00000108298	ENSG00000109475	ENSG00000110700	ENSG00000112306	ENSG00000114391	ENSG00000118181	ENSG00000122026	ENSG00000130255	ENSG00000131469	ENSG00000137154	ENSG00000137818	ENSG00000138326	ENSG00000142676	ENSG00000143947	ENSG00000144713	ENSG00000145425	ENSG00000145592	ENSG00000148303	ENSG00000156482	ENSG00000163682	ENSG00000166441	ENSG00000168028	ENSG00000171863	ENSG00000172809	ENSG00000177954	ENSG00000182899	ENSG00000186468	ENSG00000197756	ENSG00000197958	ENSG00000198034	ENSG00000198755	ENSG00000198918	ENSG00000213741	ENSG00000221983
2	1.54e-18	20	75	17.6418848167539	R-HSA-72702 Ribosomal scanning and start codon recognition	HTTPS://REACTOME.ORG/PATHWAYBROWSER/#/R-HSA-72702	ENSG00000008988	ENSG00000084623	ENSG00000100664	ENSG00000104408	ENSG00000110700	ENSG00000112306	ENSG00000118181	ENSG00000137154	ENSG00000138326	ENSG00000143947	ENSG00000145425	ENSG00000149100	ENSG00000156976	ENSG00000168028	ENSG00000171863	ENSG00000177954	ENSG00000178982	ENSG00000186468	ENSG00000198034	ENSG00000213741
2	3.62e-17	19	75	16.7597905759162	R-HSA-72649 Translation initiation complex formation	HTTPS://REACTOME.ORG/PATHWAYBROWSER/#/R-HSA-72649	ENSG00000008988	ENSG00000084623	ENSG00000104408	ENSG00000110700	ENSG00000112306	ENSG00000118181	ENSG00000137154	ENSG00000138326	ENSG00000143947	ENSG00000145425	ENSG00000149100	ENSG00000156976	ENSG00000168028	ENSG00000171863	ENSG00000177954	ENSG00000178982	ENSG00000186468	ENSG00000198034	ENSG00000213741
2	4.62e-17	19	76	16.5392670157068	R-HSA-72662 Activation of the mRNA upon binding of the cap-binding complex and eIFs and subsequent binding to 43S	HTTPS://REACTOME.ORG/PATHWAYBROWSER/#/R-HSA-72662	ENSG00000008988	ENSG00000084623	ENSG00000104408	ENSG00000110700	ENSG00000112306	ENSG00000118181	ENSG00000137154	ENSG00000138326	ENSG00000143947	ENSG00000145425	ENSG00000149100	ENSG00000156976	ENSG00000168028	ENSG00000171863	ENSG00000177954	ENSG00000178982	ENSG00000186468	ENSG00000198034	ENSG00000213741
2	1.19e-16	18	68	17.5121650754543	R-HSA-72695 Formation of the ternary complex and subsequently the 43S complex	HTTPS://REACTOME.ORG/PATHWAYBROWSER/#/R-HSA-72695	ENSG00000008988	ENSG00000084623	ENSG00000104408	ENSG00000110700	ENSG00000112306	ENSG00000118181	ENSG00000137154	ENSG00000138326	ENSG00000143947	ENSG00000145425	ENSG00000149100	ENSG00000168028	ENSG00000171863	ENSG00000177954	ENSG00000178982	ENSG00000186468	ENSG00000198034	ENSG00000213741
2	1.05e-14	17	73	15.4064405077817	R-HSA-9754678 SARS-CoV-2 modulates host translation machinery	HTTPS://REACTOME.ORG/PATHWAYBROWSER/#/R-HSA-9754678	ENSG00000008988	ENSG00000110700	ENSG00000112306	ENSG00000118181	ENSG00000137154	ENSG00000138326	ENSG00000139343	ENSG00000143947	ENSG00000143977	ENSG00000145425	ENSG00000168028	ENSG00000171863	ENSG00000177954	ENSG00000182004	ENSG00000186468	ENSG00000198034	ENSG00000213741
2	6.61e-14	21	143	9.715373631604	R-HSA-163200 Respiratory electron transport ATP synthesis by chemiosmotic coupling and heat production by uncoupling proteins.	HTTPS://REACTOME.ORG/PATHWAYBROWSER/#/R-HSA-163200	ENSG00000065518	ENSG00000090266	ENSG00000109390	ENSG00000124172	ENSG00000125356	ENSG00000127184	ENSG00000128609	ENSG00000131174	ENSG00000135390	ENSG00000147684	ENSG00000154518	ENSG00000154723	ENSG00000156467	ENSG00000164405	ENSG00000164919	ENSG00000167863	ENSG00000168653	ENSG00000169020	ENSG00000170906	ENSG00000173660	ENSG00000189043
2	3.56e-11	21	196	7.08825729244577	R-HSA-1428517 The citric acid TCA cycle and respiratory electron transport	HTTPS://REACTOME.ORG/PATHWAYBROWSER/#/R-HSA-1428517	ENSG00000065518	ENSG00000090266	ENSG00000109390	ENSG00000124172	ENSG00000125356	ENSG00000127184	ENSG00000128609	ENSG00000131174	ENSG00000135390	ENSG00000147684	ENSG00000154518	ENSG00000154723	ENSG00000156467	ENSG00000164405	ENSG00000164919	ENSG00000167863	ENSG00000168653	ENSG00000169020	ENSG00000170906	ENSG00000173660	ENSG00000189043
2	5.45e-09	15	119	8.33912622640679	R-HSA-611105 Respiratory electron transport	HTTPS://REACTOME.ORG/PATHWAYBROWSER/#/R-HSA-611105	ENSG00000065518	ENSG00000090266	ENSG00000109390	ENSG00000125356	ENSG00000127184	ENSG00000128609	ENSG00000131174	ENSG00000147684	ENSG00000156467	ENSG00000164405	ENSG00000164919	ENSG00000168653	ENSG00000170906	ENSG00000173660	ENSG00000189043
2	1.84e-04	8	72	7.35078534031414	R-HSA-6799198 Complex I biogenesis	HTTPS://REACTOME.ORG/PATHWAYBROWSER/#/R-HSA-6799198	ENSG00000065518	ENSG00000090266	ENSG00000109390	ENSG00000125356	ENSG00000128609	ENSG00000147684	ENSG00000168653	ENSG00000170906
2	1.42e-03	8	101	5.24016380695661	R-HSA-5368286 Mitochondrial translation initiation	HTTPS://REACTOME.ORG/PATHWAYBROWSER/#/R-HSA-5368286	ENSG00000074071	ENSG00000111639	ENSG00000136522	ENSG00000143436	ENSG00000183617	ENSG00000185608	ENSG00000242485	ENSG00000243147
2	1.42e-03	8	101	5.24016380695661	R-HSA-5389840 Mitochondrial translation elongation	HTTPS://REACTOME.ORG/PATHWAYBROWSER/#/R-HSA-5389840	ENSG00000074071	ENSG00000111639	ENSG00000136522	ENSG00000143436	ENSG00000183617	ENSG00000185608	ENSG00000242485	ENSG00000243147
2	1.42e-03	8	101	5.24016380695661	R-HSA-5419276 Mitochondrial translation termination	HTTPS://REACTOME.ORG/PATHWAYBROWSER/#/R-HSA-5419276	ENSG00000074071	ENSG00000111639	ENSG00000136522	ENSG00000143436	ENSG00000183617	ENSG00000185608	ENSG00000242485	ENSG00000243147
2	2.03e-03	8	107	4.94632284581886	R-HSA-5368287 Mitochondrial translation	HTTPS://REACTOME.ORG/PATHWAYBROWSER/#/R-HSA-5368287	ENSG00000074071	ENSG00000111639	ENSG00000136522	ENSG00000143436	ENSG00000183617	ENSG00000185608	ENSG00000242485	ENSG00000243147
2	4.07e-04	11	159	4.57690407981824	R-HSA-9018519 Estrogen-dependent gene expression	HTTPS://REACTOME.ORG/PATHWAYBROWSER/#/R-HSA-9018519	ENSG00000080824	ENSG00000108654	ENSG00000110958	ENSG00000147669	ENSG00000177700	ENSG00000182481	ENSG00000197903	ENSG00000233822	ENSG00000273802	ENSG00000275714	ENSG00000278588
2	2.61e-03	4	22	12.028557829605	R-HSA-9613829 Chaperone Mediated Autophagy	HTTPS://REACTOME.ORG/PATHWAYBROWSER/#/R-HSA-9613829	ENSG00000080824	ENSG00000109971	ENSG00000143947	ENSG00000221983
2	2.01e-13	24	210	7.56080777860883	R-HSA-72163 mRNA Splicing-Major Pathway	HTTPS://REACTOME.ORG/PATHWAYBROWSER/#/R-HSA-72163	ENSG00000089280	ENSG00000100138	ENSG00000106355	ENSG00000108654	ENSG00000109971	ENSG00000115128	ENSG00000115875	ENSG00000116752	ENSG00000124562	ENSG00000125870	ENSG00000131876	ENSG00000134748	ENSG00000136527	ENSG00000139343	ENSG00000141543	ENSG00000143977	ENSG00000147669	ENSG00000150316	ENSG00000161547	ENSG00000162385	ENSG00000167005	ENSG00000169976	ENSG00000177700	ENSG00000182004
2	6.22e-13	24	221	7.18447797967354	R-HSA-72172 mRNA Splicing	HTTPS://REACTOME.ORG/PATHWAYBROWSER/#/R-HSA-72172	ENSG00000089280	ENSG00000100138	ENSG00000106355	ENSG00000108654	ENSG00000109971	ENSG00000115128	ENSG00000115875	ENSG00000116752	ENSG00000124562	ENSG00000125870	ENSG00000131876	ENSG00000134748	ENSG00000136527	ENSG00000139343	ENSG00000141543	ENSG00000143977	ENSG00000147669	ENSG00000150316	ENSG00000161547	ENSG00000162385	ENSG00000167005	ENSG00000169976	ENSG00000177700	ENSG00000182004
2	1.13e-10	24	281	5.65042574202083	R-HSA-72203 Processing of Capped Intron-Containing Pre-mRNA	HTTPS://REACTOME.ORG/PATHWAYBROWSER/#/R-HSA-72203	ENSG00000089280	ENSG00000100138	ENSG00000106355	ENSG00000108654	ENSG00000109971	ENSG00000115128	ENSG00000115875	ENSG00000116752	ENSG00000124562	ENSG00000125870	ENSG00000131876	ENSG00000134748	ENSG00000136527	ENSG00000139343	ENSG00000141543	ENSG00000143977	ENSG00000147669	ENSG00000150316	ENSG00000161547	ENSG00000162385	ENSG00000167005	ENSG00000169976	ENSG00000177700	ENSG00000182004
2	1.16e-03	11	182	3.99850411368736	R-HSA-9609507 Protein localization	HTTPS://REACTOME.ORG/PATHWAYBROWSER/#/R-HSA-9609507	ENSG00000100575	ENSG00000106803	ENSG00000132432	ENSG00000143947	ENSG00000150779	ENSG00000164615	ENSG00000168275	ENSG00000170791	ENSG00000173726	ENSG00000196683	ENSG00000221983
2	1.32e-03	7	74	6.25810103297014	R-HSA-6782135 Dual incision in TC-NER	HTTPS://REACTOME.ORG/PATHWAYBROWSER/#/R-HSA-6782135	ENSG00000106399	ENSG00000115350	ENSG00000132646	ENSG00000143947	ENSG00000147669	ENSG00000177700	ENSG00000221983
2	1.42e-03	7	75	6.17465968586387	R-HSA-6782210 Gap-filling DNA repair synthesis and ligation in TC-NER	HTTPS://REACTOME.ORG/PATHWAYBROWSER/#/R-HSA-6782210	ENSG00000106399	ENSG00000115350	ENSG00000132646	ENSG00000143947	ENSG00000147669	ENSG00000177700	ENSG00000221983
2	2.76e-03	9	143	4.16373155640171	R-HSA-5693567 HDR through Homologous Recombination HRR or Single Strand Annealing SSA	HTTPS://REACTOME.ORG/PATHWAYBROWSER/#/R-HSA-5693567	ENSG00000106399	ENSG00000115350	ENSG00000132646	ENSG00000143947	ENSG00000197903	ENSG00000221983	ENSG00000233822	ENSG00000273802	ENSG00000278588
2	6.04e-04	5	27	12.2513089005236	R-HSA-5696397 Gap-filling DNA repair synthesis and ligation in GG-NER	HTTPS://REACTOME.ORG/PATHWAYBROWSER/#/R-HSA-5696397	ENSG00000106399	ENSG00000115350	ENSG00000132646	ENSG00000143947	ENSG00000221983
2	9.74e-04	5	30	11.0261780104712	R-HSA-110314 Recognition of DNA damage by PCNA-containing replication complex	HTTPS://REACTOME.ORG/PATHWAYBROWSER/#/R-HSA-110314	ENSG00000106399	ENSG00000115350	ENSG00000132646	ENSG00000143947	ENSG00000221983
2	1.18e-03	5	32	10.3370418848168	R-HSA-5656169 Termination of translesion DNA synthesis	HTTPS://REACTOME.ORG/PATHWAYBROWSER/#/R-HSA-5656169	ENSG00000106399	ENSG00000115350	ENSG00000132646	ENSG00000143947	ENSG00000221983
2	2.50e-03	5	39	8.48167539267016	R-HSA-110313 Translesion synthesis by Y family DNA polymerases bypasses lesions on DNA template	HTTPS://REACTOME.ORG/PATHWAYBROWSER/#/R-HSA-110313	ENSG00000106399	ENSG00000115350	ENSG00000132646	ENSG00000143947	ENSG00000221983
2	9.74e-04	4	16	16.5392670157068	R-HSA-110312 Translesion synthesis by REV1	HTTPS://REACTOME.ORG/PATHWAYBROWSER/#/R-HSA-110312	ENSG00000106399	ENSG00000132646	ENSG00000143947	ENSG00000221983
2	1.16e-03	4	17	15.5663689559593	R-HSA-5655862 Translesion synthesis by POLK	HTTPS://REACTOME.ORG/PATHWAYBROWSER/#/R-HSA-5655862	ENSG00000106399	ENSG00000132646	ENSG00000143947	ENSG00000221983
2	1.16e-03	4	17	15.5663689559593	R-HSA-5656121 Translesion synthesis by POLI	HTTPS://REACTOME.ORG/PATHWAYBROWSER/#/R-HSA-5656121	ENSG00000106399	ENSG00000132646	ENSG00000143947	ENSG00000221983
2	1.61e-03	4	19	13.9278038027005	R-HSA-110320 Translesion Synthesis by POLH	HTTPS://REACTOME.ORG/PATHWAYBROWSER/#/R-HSA-110320	ENSG00000106399	ENSG00000132646	ENSG00000143947	ENSG00000221983
2	1.74e-06	9	54	11.0261780104712	R-HSA-72165 mRNA Splicing-Minor Pathway	HTTPS://REACTOME.ORG/PATHWAYBROWSER/#/R-HSA-72165	ENSG00000115128	ENSG00000115875	ENSG00000139343	ENSG00000143977	ENSG00000147669	ENSG00000161547	ENSG00000169976	ENSG00000177700	ENSG00000182004
2	2.21e-04	8	74	7.15211546625159	R-HSA-73856 RNA Polymerase II Transcription Termination	HTTPS://REACTOME.ORG/PATHWAYBROWSER/#/R-HSA-73856	ENSG00000115875	ENSG00000139343	ENSG00000141543	ENSG00000143977	ENSG00000161547	ENSG00000162385	ENSG00000167005	ENSG00000182004
2	1.13e-03	9	122	4.88043944725775	R-HSA-5250913 Positive epigenetic regulation of rRNA expression	HTTPS://REACTOME.ORG/PATHWAYBROWSER/#/R-HSA-5250913	ENSG00000122565	ENSG00000147669	ENSG00000165732	ENSG00000177700	ENSG00000197903	ENSG00000233822	ENSG00000273802	ENSG00000275714	ENSG00000278588
2	2.48e-03	8	111	4.76807697750106	R-HSA-73772 RNA Polymerase I Promoter Escape	HTTPS://REACTOME.ORG/PATHWAYBROWSER/#/R-HSA-73772	ENSG00000122565	ENSG00000147669	ENSG00000177700	ENSG00000197903	ENSG00000233822	ENSG00000273802	ENSG00000275714	ENSG00000278588
2	1.42e-03	8	101	5.24016380695661	R-HSA-5250924 B-WICH complex positively regulates rRNA expression	HTTPS://REACTOME.ORG/PATHWAYBROWSER/#/R-HSA-5250924	ENSG00000147669	ENSG00000165732	ENSG00000177700	ENSG00000197903	ENSG00000233822	ENSG00000273802	ENSG00000275714	ENSG00000278588
2	2.87e-06	6	18	22.0523560209424	R-HSA-163210 Formation of ATP by chemiosmotic coupling	HTTPS://REACTOME.ORG/PATHWAYBROWSER/#/R-HSA-163210	ENSG00000124172	ENSG00000135390	ENSG00000154518	ENSG00000154723	ENSG00000167863	ENSG00000169020
2	5.00e-06	7	31	14.9386927883803	R-HSA-8949613 Cristae formation	HTTPS://REACTOME.ORG/PATHWAYBROWSER/#/R-HSA-8949613	ENSG00000124172	ENSG00000135390	ENSG00000154518	ENSG00000154723	ENSG00000167863	ENSG00000169020	ENSG00000174917
2	4.85e-04	7	61	7.59179469573427	R-HSA-8866654 E3 ubiquitin ligases ubiquitinate target proteins	HTTPS://REACTOME.ORG/PATHWAYBROWSER/#/R-HSA-8866654	ENSG00000132646	ENSG00000143947	ENSG00000197903	ENSG00000221983	ENSG00000233822	ENSG00000273802	ENSG00000278588
2	2.05e-03	7	81	5.71727748691099	R-HSA-8852135 Protein ubiquitination	HTTPS://REACTOME.ORG/PATHWAYBROWSER/#/R-HSA-8852135	ENSG00000132646	ENSG00000143947	ENSG00000197903	ENSG00000221983	ENSG00000233822	ENSG00000273802	ENSG00000278588
2	2.91e-04	5	23	14.3819713180059	R-HSA-5205685 PINK1-PRKN Mediated Mitophagy	HTTPS://REACTOME.ORG/PATHWAYBROWSER/#/R-HSA-5205685	ENSG00000140941	ENSG00000143947	ENSG00000173726	ENSG00000196683	ENSG00000221983
2	1.85e-03	5	36	9.18848167539267	R-HSA-5205647 Mitophagy	HTTPS://REACTOME.ORG/PATHWAYBROWSER/#/R-HSA-5205647	ENSG00000140941	ENSG00000143947	ENSG00000173726	ENSG00000196683	ENSG00000221983
3	1.84e-02	3	39	19.8367346938776	R-HSA-77289 Mitochondrial Fatty Acid Beta-Oxidation	HTTPS://REACTOME.ORG/PATHWAYBROWSER/#/R-HSA-77289	ENSG00000005187	ENSG00000162390	ENSG00000167107
3	3.93e-03	25	2872	2.24475584105509	R-HSA-162582 Signal Transduction	HTTPS://REACTOME.ORG/PATHWAYBROWSER/#/R-HSA-162582	ENSG00000066468	ENSG00000070831	ENSG00000071205	ENSG00000071242	ENSG00000091181	ENSG00000103056	ENSG00000106070	ENSG00000107242	ENSG00000116016	ENSG00000134489	ENSG00000135605	ENSG00000137942	ENSG00000144476	ENSG00000145990	ENSG00000152207	ENSG00000164292	ENSG00000171596	ENSG00000171604	ENSG00000171631	ENSG00000174837	ENSG00000175591	ENSG00000188822	ENSG00000196220	ENSG00000196781	ENSG00000276231
3	1.48e-02	11	781	3.63207818338603	R-HSA-372790 Signaling by GPCR	HTTPS://REACTOME.ORG/PATHWAYBROWSER/#/R-HSA-372790	ENSG00000070831	ENSG00000071242	ENSG00000134489	ENSG00000144476	ENSG00000152207	ENSG00000171596	ENSG00000171631	ENSG00000174837	ENSG00000175591	ENSG00000188822	ENSG00000276231
3	1.84e-02	10	698	3.694520788258	R-HSA-388396 GPCR downstream signalling	HTTPS://REACTOME.ORG/PATHWAYBROWSER/#/R-HSA-388396	ENSG00000070831	ENSG00000071242	ENSG00000134489	ENSG00000144476	ENSG00000152207	ENSG00000171596	ENSG00000171631	ENSG00000175591	ENSG00000188822	ENSG00000276231
3	1.84e-02	2	8	64.469387755102	R-HSA-428543 Inactivation of CDC42 and RAC1	HTTPS://REACTOME.ORG/PATHWAYBROWSER/#/R-HSA-428543	ENSG00000070831	ENSG00000196220
3	4.62e-02	5	227	5.68012226917199	R-HSA-416476 G alpha q signalling events	HTTPS://REACTOME.ORG/PATHWAYBROWSER/#/R-HSA-416476	ENSG00000071242	ENSG00000152207	ENSG00000171596	ENSG00000171631	ENSG00000175591
3	2.63e-02	8	515	4.00586487021993	R-HSA-500792 GPCR ligand binding	HTTPS://REACTOME.ORG/PATHWAYBROWSER/#/R-HSA-500792	ENSG00000134489	ENSG00000144476	ENSG00000152207	ENSG00000171596	ENSG00000171631	ENSG00000174837	ENSG00000175591	ENSG00000188822
3	1.84e-02	7	348	5.1871921182266	R-HSA-373076 Class A/1 Rhodopsin-like receptors	HTTPS://REACTOME.ORG/PATHWAYBROWSER/#/R-HSA-373076	ENSG00000134489	ENSG00000144476	ENSG00000152207	ENSG00000171596	ENSG00000171631	ENSG00000175591	ENSG00000188822
3	4.19e-03	3	16	48.3520408163265	R-HSA-5576893 Phase 2-plateau phase	HTTPS://REACTOME.ORG/PATHWAYBROWSER/#/R-HSA-5576893	ENSG00000130433	ENSG00000142408	ENSG00000180509
3	2.98e-02	2	12	42.9795918367347	R-HSA-417957 P2Y receptors	HTTPS://REACTOME.ORG/PATHWAYBROWSER/#/R-HSA-417957	ENSG00000171631	ENSG00000175591
3	4.62e-02	2	16	32.234693877551	R-HSA-418038 Nucleotide-like purinergic receptors	HTTPS://REACTOME.ORG/PATHWAYBROWSER/#/R-HSA-418038	ENSG00000171631	ENSG00000175591
4	4.35e-02	3	36	21.4897959183673	R-HSA-70263 Gluconeogenesis	HTTPS://REACTOME.ORG/PATHWAYBROWSER/#/R-HSA-70263	ENSG00000004864	ENSG00000105220	ENSG00000160190
4	4.35e-02	6	253	6.11567314672905	R-HSA-1483257 Phospholipid metabolism	HTTPS://REACTOME.ORG/PATHWAYBROWSER/#/R-HSA-1483257	ENSG00000032444	ENSG00000075651	ENSG00000111666	ENSG00000150867	ENSG00000168118	ENSG00000171100
4	4.35e-02	4	93	11.0915075707702	R-HSA-1483255 PI Metabolism	HTTPS://REACTOME.ORG/PATHWAYBROWSER/#/R-HSA-1483255	ENSG00000032444	ENSG00000150867	ENSG00000168118	ENSG00000171100
4	4.35e-02	4	110	9.37736549165121	R-HSA-194138 Signaling by VEGF	HTTPS://REACTOME.ORG/PATHWAYBROWSER/#/R-HSA-194138	ENSG00000119487	ENSG00000123104	ENSG00000134215	ENSG00000150995
4	4.35e-02	4	101	10.2129723176399	R-HSA-4420097 VEGFA-VEGFR2 Pathway	HTTPS://REACTOME.ORG/PATHWAYBROWSER/#/R-HSA-4420097	ENSG00000119487	ENSG00000123104	ENSG00000134215	ENSG00000150995
4	4.35e-02	2	11	46.886827458256	R-HSA-5607763 CLEC7A Dectin-1 induces NFAT activation	HTTPS://REACTOME.ORG/PATHWAYBROWSER/#/R-HSA-5607763	ENSG00000123104	ENSG00000150995
[truncated: 46 more columns]

## Sheet: Table S10
Table S10: The results of clusterProfiler functional annotation for the heatmap clusters of CeAD DEGs against the GO BP database
Cluster	ID	Description	GeneRatio	BgRatio	pvalue	p.adjust	qvalue	geneID
2	GO:0002181	cytoplasmic translation	46/235	161/18903	3.18168535545349e-50	6.64654070754234e-47	6.02845646296451e-47	6224	51121	6160	8668	6175	1983	3646	6143	6164	6207	6206	6152	6230	2107	6144	25873	6155	6194	6176	6229	6135	6233	6161	6189	6167	6130	10480	285381	6156	1974	6133	6157	3921	6201	6169	6232	27335	6165	6228	6168	6136	6191
2	GO:0022613	ribonucleoprotein complex biogenesis	48/235	489/18903	2.45299542618252e-29	2.56215372264765e-26	2.32389040375186e-26	51096	11171	51121	51491	3320	22894	8668	6175	4809	1983	3646	6152	51639	6230	11340	5393	6631	6629	51119	6155	6627	54663	6194	51187	6229	6636	9775	6135	6637	83939	6130	10480	84135	9188	11051	3921	51068	83443	6201	6169	401466	6232
2	GO:0042254	ribosome biogenesis	32/235	310/18903	2.43452995692691e-20	1.69524436000677e-17	1.53759786753279e-17	51096	51121	51491	22894	6175	4809	6152	6230	11340	5393	51119	6155	54663	6194	51187	6229	9775	6135	83939	6130	84135	9188	3921	51068	6201	6169	401466	6232	4869	6165	4736	55052
2	GO:0006119	oxidative phosphorylation	21/235	147/18903	1.40553252240626e-16	7.3403935982667e-14	6.65778563245071e-14	4710	4708	4717	514	4694	1350	4698	1349	4715	522	7381	27089	1345	10476	388753	4725	521	4696	7388	201626	4697
2	GO:0015986	proton motive force-driven ATP synthesis	16/235	76/18903	1.08929539380657e-15	4.55107615532384e-13	4.12785622916173e-13	4710	4708	4717	514	4694	4698	517	4715	518	522	9556	10476	4725	521	4696	84833
2	GO:0022618	ribonucleoprotein complex assembly	24/235	234/18903	1.98719782757665e-15	6.91876043634604e-13	6.27536156076837e-13	11171	3320	8668	6175	4809	1983	3646	6152	51639	6631	6629	6627	6636	6135	6637	10480	11051	3921	83443	6169	6232	27335	6635	55052
2	GO:0071826	ribonucleoprotein complex subunit organization	24/235	242/18903	4.25629472203135e-15	1.27019995347478e-12	1.15207977438443e-12	11171	3320	8668	6175	4809	1983	3646	6152	51639	6631	6629	6627	6636	6135	6637	10480	11051	3921	83443	6169	6232	27335	6635	55052
2	GO:0009060	aerobic respiration	21/235	194/18903	4.15875898064752e-14	1.08595593882158e-11	9.84969232258624e-12	4710	4708	4717	514	4694	1350	4698	1349	4715	522	7381	27089	1345	10476	388753	4725	521	4696	7388	201626	4697
2	GO:0042773	ATP synthesis coupled electron transport	16/235	101/18903	1.22234063798367e-13	2.55346959274789e-11	2.31601384039012e-11	4710	4708	4717	4694	1350	4698	1349	4715	7381	27089	1345	388753	4725	4696	7388	4697
2	GO:0042775	mitochondrial ATP synthesis coupled electron transport	16/235	101/18903	1.22234063798367e-13	2.55346959274789e-11	2.31601384039012e-11	4710	4708	4717	4694	1350	4698	1349	4715	7381	27089	1345	388753	4725	4696	7388	4697
2	GO:0006754	ATP biosynthetic process	16/235	106/18903	2.66794867445336e-13	5.06667707357552e-11	4.59550967848426e-11	4710	4708	4717	514	4694	4698	517	4715	518	522	9556	10476	4725	521	4696	84833
2	GO:0045333	cellular respiration	22/235	240/18903	3.14043968849465e-13	5.46698209105443e-11	4.95858898183365e-11	4710	4708	4717	514	4694	1350	4698	1349	4715	522	7381	27089	1345	10476	388753	4725	521	4696	7388	201626	205251	4697
2	GO:0042273	ribosomal large subunit biogenesis	14/235	76/18903	4.96137118678997e-13	7.97254185323404e-11	7.23114828843883e-11	51121	51491	6175	4809	6152	54663	51187	6135	6130	6169	4869	6165	4736	55052
2	GO:0019646	aerobic electron transport chain	15/235	93/18903	5.5339298550403e-13	8.25741390512799e-11	7.48952912712221e-11	4710	4708	4717	4694	1350	4698	1349	4715	7381	27089	1345	4725	4696	7388	4697
2	GO:0009206	purine ribonucleoside triphosphate biosynthetic process	16/235	117/18903	1.29066302177373e-12	1.79746336832354e-10	1.63031118539839e-10	4710	4708	4717	514	4694	4698	517	4715	518	522	9556	10476	4725	521	4696	84833
2	GO:0009145	purine nucleoside triphosphate biosynthetic process	16/235	118/18903	1.47681021500989e-12	1.92816033697229e-10	1.74885420198539e-10	4710	4708	4717	514	4694	4698	517	4715	518	522	9556	10476	4725	521	4696	84833
2	GO:0022904	respiratory electron transport chain	16/235	122/18903	2.49891798565795e-12	3.07072921884674e-10	2.78517174872094e-10	4710	4708	4717	4694	1350	4698	1349	4715	7381	27089	1345	388753	4725	4696	7388	4697
2	GO:0009201	ribonucleoside triphosphate biosynthetic process	16/235	123/18903	2.84120892875566e-12	3.29738080676143e-10	2.99074624079543e-10	4710	4708	4717	514	4694	4698	517	4715	518	522	9556	10476	4725	521	4696	84833
2	GO:0006364	rRNA processing	20/235	229/18903	9.57895222378204e-12	1.05318058923583e-09	9.55241773008735e-10	51096	22894	4809	6230	11340	5393	51119	6155	54663	6194	6229	9775	6135	6130	84135	9188	6201	6232	6165	4736
2	GO:0009142	nucleoside triphosphate biosynthetic process	16/235	134/18903	1.08165610418818e-11	1.12978980082455e-09	1.02472683554669e-09	4710	4708	4717	514	4694	4698	517	4715	518	522	9556	10476	4725	521	4696	84833
2	GO:0016072	rRNA metabolic process	21/235	268/18903	2.25312053689587e-11	2.24131847694071e-09	2.03289070998124e-09	51096	22894	4809	6230	11340	5393	51119	6155	54663	6194	6229	9775	6135	6130	112495	84135	9188	6201	6232	6165	4736
2	GO:0000377	RNA splicing, via transesterification reactions with bulged adenosine as nucleophile	23/235	329/18903	2.47531190375736e-11	2.24822894215179e-09	2.03915854771773e-09	11171	4809	5935	23658	1655	3312	51639	6432	10286	6631	6629	6627	84950	6434	6636	9775	6637	51503	6427	4116	83443	4869	6635
2	GO:0000398	mRNA splicing, via spliceosome	23/235	329/18903	2.47531190375736e-11	2.24822894215179e-09	2.03915854771773e-09	11171	4809	5935	23658	1655	3312	51639	6432	10286	6631	6629	6627	84950	6434	6636	9775	6637	51503	6427	4116	83443	4869	6635
2	GO:0000375	RNA splicing, via transesterification reactions	23/235	333/18903	3.15922853599423e-11	2.74984517153831e-09	2.49412779157439e-09	11171	4809	5935	23658	1655	3312	51639	6432	10286	6631	6629	6627	84950	6434	6636	9775	6637	51503	6427	4116	83443	4869	6635
2	GO:0042776	proton motive force-driven mitochondrial ATP synthesis	12/235	67/18903	3.3752578204275e-11	2.82036543474922e-09	2.55809013758716e-09	4710	4708	4717	514	4694	4698	4715	522	10476	4725	521	4696
2	GO:0008380	RNA splicing	27/235	469/18903	3.73644976158307e-11	3.00209367382579e-09	2.72291885459495e-09	11171	51637	2521	4809	5935	23658	1655	8882	3312	6207	51639	6432	10286	6631	6629	6627	84950	6434	6636	9775	6637	51503	6427	4116	83443	4869	6635
2	GO:0015980	energy derivation by oxidation of organic compounds	22/235	333/18903	2.03170006212932e-10	1.5719338628845e-08	1.42575442956443e-08	4710	4708	4717	514	4694	1350	4698	1349	4715	522	7381	27089	1345	10476	388753	4725	521	4696	7388	201626	205251	4697
2	GO:0046034	ATP metabolic process	18/235	217/18903	2.52753739576832e-10	1.88282898340163e-08	1.70773836392277e-08	1497	4710	4708	4717	3312	514	4694	4698	517	4715	518	522	9556	10476	4725	521	4696	84833
2	GO:0034470	ncRNA processing	25/235	439/18903	2.61378844033736e-10	1.88282898340163e-08	1.70773836392277e-08	51096	22894	51637	4809	1655	6230	11340	5393	51119	6155	54663	6194	6229	9775	6135	51002	6130	285381	84135	9188	6201	6232	6165	79693	4736
2	GO:0022900	electron transport chain	16/235	176/18903	6.72785196498247e-10	4.68482758494946e-08	4.24916966209419e-08	4710	4708	4717	4694	1350	4698	1349	4715	7381	27089	1345	388753	4725	4696	7388	4697
2	GO:0009205	purine ribonucleoside triphosphate metabolic process	18/235	242/18903	1.47641777382702e-09	9.94915074040209e-08	9.02394564648095e-08	1497	4710	4708	4717	3312	514	4694	4698	517	4715	518	522	9556	10476	4725	521	4696	84833
2	GO:0009144	purine nucleoside triphosphate metabolic process	18/235	247/18903	2.04675409028401e-09	1.33614665456353e-07	1.21189386924711e-07	1497	4710	4708	4717	3312	514	4694	4698	517	4715	518	522	9556	10476	4725	521	4696	84833
2	GO:0009199	ribonucleoside triphosphate metabolic process	18/235	249/18903	2.32721365422256e-09	1.47319676474877e-07	1.33619922730482e-07	1497	4710	4708	4717	3312	514	4694	4698	517	4715	518	522	9556	10476	4725	521	4696	84833
2	GO:0042255	ribosome assembly	10/235	61/18903	3.77021481305185e-09	2.31646433660744e-07	2.10104850262951e-07	6175	6152	51119	6135	83939	3921	6169	6232	4869	55052
2	GO:0009141	nucleoside triphosphate metabolic process	18/235	267/18903	7.00527646103383e-09	4.18114929345705e-07	3.79233011424388e-07	1497	4710	4708	4717	3312	514	4694	4698	517	4715	518	522	9556	10476	4725	521	4696	84833
2	GO:0006417	regulation of translation	24/235	486/18903	1.00724790602776e-08	5.84483576581107e-07	5.30130476856715e-07	9689	22894	1983	5935	3646	11340	2107	5393	468	10140	9775	6726	83939	285381	1974	4116	11236	6169	10209	201626	27335	811	4869	6191
2	GO:0006120	mitochondrial electron transport, NADH to ubiquinone	9/235	51/18903	1.17585263519806e-08	6.63880041872633e-07	6.02143596971978e-07	4710	4708	4717	4694	4698	4715	4725	4696	4697
2	GO:1903241	U2-type prespliceosome assembly	7/235	24/18903	1.21336802854892e-08	6.6703310832597e-07	6.05003449137964e-07	51639	6629	6627	6636	6637	83443	6635
2	GO:0009152	purine ribonucleotide biosynthetic process	16/235	220/18903	1.70231371186761e-08	9.11829062587549e-07	8.27035001717058e-07	4710	4708	4717	514	4694	4698	517	4715	518	522	9556	10476	4725	521	4696	84833
2	GO:0009260	ribonucleotide biosynthetic process	16/235	234/18903	4.05304196536227e-08	2.11670116641044e-06	1.91986198359265e-06	4710	4708	4717	514	4694	4698	517	4715	518	522	9556	10476	4725	521	4696	84833
2	GO:0006413	translational initiation	12/235	123/18903	4.38776751904278e-08	2.16428194899728e-06	1.96301806867809e-06	9689	8668	1983	3646	468	83939	6189	10480	1974	10209	27335	4869
2	GO:0010257	NADH dehydrogenase complex assembly	9/235	59/18903	4.45496045030556e-08	2.16428194899728e-06	1.96301806867809e-06	4710	4708	4717	4694	4698	4715	4725	4696	84233
2	GO:0032981	mitochondrial respiratory chain complex I assembly	9/235	59/18903	4.45496045030556e-08	2.16428194899728e-06	1.96301806867809e-06	4710	4708	4717	4694	4698	4715	4725	4696	84233
2	GO:0046390	ribose phosphate biosynthetic process	16/235	241/18903	6.10891177916187e-08	2.90034470606117e-06	2.63063186662473e-06	4710	4708	4717	514	4694	4698	517	4715	518	522	9556	10476	4725	521	4696	84833
2	GO:0006164	purine nucleotide biosynthetic process	16/235	242/18903	6.46992448052976e-08	3.00348271996148e-06	2.72417872864411e-06	4710	4708	4717	514	4694	4698	517	4715	518	522	9556	10476	4725	521	4696	84833
2	GO:0072522	purine-containing compound biosynthetic process	16/235	251/18903	1.0709047305188e-07	4.86330430881255e-06	4.41104923325822e-06	4710	4708	4717	514	4694	4698	517	4715	518	522	9556	10476	4725	521	4696	84833
2	GO:1904667	negative regulation of ubiquitin protein ligase activity	5/235	12/18903	2.09929698381681e-07	9.33070510466662e-06	8.46301135693226e-06	6224	6135	6167	4085	6201
2	GO:0033108	mitochondrial respiratory chain complex assembly	10/235	99/18903	4.31300705165695e-07	1.87705661060653e-05	1.7025027835488e-05	4710	4708	4717	4694	4698	4715	4725	79145	4696	84233
2	GO:0042274	ribosomal small subunit biogenesis	9/235	78/18903	5.26800766456378e-07	2.24589143087219e-05	2.03703840949835e-05	4809	6230	6194	6229	3921	6201	6169	6232	4869
2	GO:1902600	proton transmembrane transport	12/235	160/18903	7.84085103775126e-07	3.27590756357248e-05	2.97126986693732e-05	292	1497	5250	514	1349	517	518	522	10476	521	7388	4697
2	GO:0009150	purine ribonucleotide metabolic process	20/235	447/18903	8.61753298775898e-07	3.5298091002801e-05	3.20156024313027e-05	1497	4710	4708	4717	3312	3157	514	4694	4698	517	4715	518	522	9556	10476	4725	521	3094	4696	84833
2	GO:0001732	formation of cytoplasmic translation initiation complex	5/235	16/18903	1.11163050086528e-06	4.46576176212994e-05	4.05047550922572e-05	8668	1983	3646	10480	27335
2	GO:0009165	nucleotide biosynthetic process	16/235	304/18903	1.39863001047758e-06	5.5127133809201e-05	5.00006756476591e-05	4710	4708	4717	514	4694	4698	517	4715	518	522	9556	10476	4725	521	4696	84833
2	GO:1901293	nucleoside phosphate biosynthetic process	16/235	306/18903	1.52365789489875e-06	5.89429878230275e-05	5.34616805227631e-05	4710	4708	4717	514	4694	4698	517	4715	518	522	9556	10476	4725	521	4696	84833
2	GO:0009259	ribonucleotide metabolic process	20/235	466/18903	1.6368058466814e-06	6.216886206759e-05	5.63875698378282e-05	1497	4710	4708	4717	3312	3157	514	4694	4698	517	4715	518	522	9556	10476	4725	521	3094	4696	84833
2	GO:1903311	regulation of mRNA metabolic process	16/235	309/18903	1.73013743940352e-06	6.45403055520347e-05	5.85384847918483e-05	22894	2521	5935	1655	3312	6432	11340	5393	6434	10140	9775	6427	4116	11051	201626	4869
2	GO:0019693	ribose phosphate metabolic process	20/235	475/18903	2.19094834701514e-06	8.029633503359e-05	7.28293079340213e-05	1497	4710	4708	4717	3312	3157	514	4694	4698	517	4715	518	522	9556	10476	4725	521	3094	4696	84833
2	GO:0006163	purine nucleotide metabolic process	20/235	476/18903	2.26203662776969e-06	8.14723192312219e-05	7.3895933393565e-05	1497	4710	4708	4717	3312	3157	514	4694	4698	517	4715	518	522	9556	10476	4725	521	3094	4696	84833
2	GO:0043484	regulation of RNA splicing	12/235	180/18903	2.71808923855976e-06	9.62387867686668e-05	8.72892172954071e-05	2521	5935	1655	8882	3312	6207	6432	6434	6427	4116	83443	4869
2	GO:0051204	protein insertion into mitochondrial membrane	6/235	33/18903	2.89630546566581e-06	0.000100839701962931	9.14622778631309e-05	3320	26520	26521	64112	9804	54543
2	GO:0000956	nuclear-transcribed mRNA catabolic process	10/235	125/18903	3.70538623576598e-06	0.000126894292565822	0.00011509396418255	22894	3646	1655	11340	2107	5393	10140	9775	4116	201626
2	GO:0090151	establishment of protein localization to mitochondrial membrane	6/235	37/18903	5.831912063494e-06	0.000196497811300628	0.000178224816880971	3320	26520	26521	64112	9804	54543
2	GO:0051444	negative regulation of ubiquitin-protein transferase activity	5/235	22/18903	6.30554070810052e-06	0.000209083722844793	0.000189640322048136	6224	6135	6167	4085	6201
2	GO:0006446	regulation of translational initiation	8/235	82/18903	8.17970949435723e-06	0.000266990830214254	0.000242162452135576	9689	1983	3646	468	1974	10209	27335	4869
2	GO:0002183	cytoplasmic translational initiation	6/235	40/18903	9.33364050482387e-06	0.000299968846378109	0.000272073731314704	8668	1983	3646	10480	1974	27335
2	GO:1904666	regulation of ubiquitin protein ligase activity	5/235	24/18903	9.97287461966886e-06	0.00031565659212861	0.00028630262066035	6224	6135	6167	4085	6201
2	GO:0006402	mRNA catabolic process	13/235	248/18903	1.4476796901615e-05	0.000451373563096624	0.000409398812614408	22894	2521	3646	23658	1655	11340	2107	5393	10140	9775	4116	201626	4869
2	GO:0000027	ribosomal large subunit assembly	5/235	26/18903	1.51242587898312e-05	0.000464626126646433	0.000421418975568053	6175	6152	6135	6169	55052
2	GO:0051205	protein insertion into membrane	7/235	67/18903	1.93597970217691e-05	0.00058612486925327	0.000531619140185879	3320	26520	26521	819	64112	9804	54543
2	GO:0006401	RNA catabolic process	14/235	299/18903	2.40566975548109e-05	0.000714635502108519	0.000648179135721113	22894	2521	3646	23658	1655	8882	11340	2107	5393	10140	9775	4116	201626	4869
2	GO:0000245	spliceosomal complex assembly	8/235	95/18903	2.42887126135495e-05	0.000714635502108519	0.000648179135721113	51639	6631	6629	6627	6636	6637	83443	6635
2	GO:1903321	negative regulation of protein modification by small protein conjugation or removal	8/235	96/18903	2.62162664163696e-05	0.000760635840886056	0.000689901747799199	1407	6224	6135	6167	4085	819	6201	150678
2	GO:1901798	positive regulation of signal transduction by p53 class mediator	5/235	30/18903	3.14634753113331e-05	0.000900372601717465	0.000816643915795237	6224	1655	6135	6167	6201
2	GO:0072594	establishment of protein localization to organelle	17/235	449/18903	4.96824881738702e-05	0.00140252321344885	0.00127209784797961	3320	26520	10952	8882	3312	28972	10575	51569	23480	6726	26521	64112	10576	9804	3838	54543	5514
2	GO:0031647	regulation of protein stability	14/235	325/18903	5.96429162097913e-05	0.00166125402616339	0.00150676840951052	3320	5203	573	3312	10575	8409	6135	819	10576	11236	6201	811	4869	54543
2	GO:0050684	regulation of mRNA processing	9/235	139/18903	6.14567509200381e-05	0.00168925200884157	0.00153216276531951	5935	1655	3312	6432	6434	6427	4116	11051	4869
2	GO:1903313	positive regulation of mRNA metabolic process	9/235	140/18903	6.49789112772671e-05	0.00175189029033644	0.00158897610168834	22894	5935	3312	11340	5393	6434	10140	11051	201626
2	GO:0048024	regulation of mRNA splicing, via spliceosome	8/235	109/18903	6.54128495195032e-05	0.00175189029033644	0.00158897610168834	5935	1655	3312	6432	6434	6427	4116	4869
2	GO:0050821	protein stabilization	11/235	214/18903	7.90834469593321e-05	0.00209120659111449	0.00189673823486739	3320	5203	573	10575	8409	6135	819	10576	6201	811	4869
2	GO:0031397	negative regulation of protein ubiquitination	7/235	84/18903	8.43244478339302e-05	0.0022019221440635	0.00199715797501414	1407	6224	6135	6167	4085	819	6201
2	GO:0007006	mitochondrial membrane organization	8/235	120/18903	0.000128726198576744	0.00331986455341751	0.00301113914799401	292	3320	26520	26521	64112	9804	125988	54543
2	GO:0006356	regulation of transcription by RNA polymerase I	5/235	43/18903	0.000186349175609248	0.00474735887619169	0.00430588595759494	468	5440	84135	9188	5441
2	GO:0006123	mitochondrial electron transport, cytochrome c to oxygen	4/235	24/18903	0.000203453568770327	0.00512065668868932	0.00464446954707152	1350	1349	1345	4697
2	GO:2000113	negative regulation of cellular macromolecule biosynthetic process	12/235	283/18903	0.000232050861042148	0.00577088391329819	0.00523422994831914	22894	3646	11340	5393	468	10140	9775	6726	1622	11236	201626	811
2	GO:0032543	mitochondrial translation	8/235	131/18903	0.000235824414101562	0.00579573177715485	0.00525676712548373	65993	51258	57129	65005	116541	64976	55052	9553
2	GO:0034655	nucleobase-containing compound catabolic process	15/235	428/18903	0.000317366063914388	0.00770904311066461	0.00699215318293633	22894	2521	3646	23658	1655	8882	11340	2107	5393	10140	9775	4116	3094	201626	4869
2	GO:0002227	innate immune response in mucosa	4/235	28/18903	0.000377040813721525	0.00905331333177318	0.00821141518086807	85236	6170	8339	8346
2	GO:0017148	negative regulation of translation	11/235	258/18903	0.000402017770317181	0.00954335366127946	0.00865588500682927	22894	3646	11340	5393	468	10140	9775	6726	11236	201626	811
2	GO:0000387	spliceosomal snRNP assembly	5/235	51/18903	0.000419512839548862	0.0098467676608716	0.00893108351493733	11171	6631	6636	6637	6635
2	GO:0007008	outer mitochondrial membrane organization	3/235	13/18903	0.000494789017064404	0.0112349375722559	0.0101901628228367	3320	9804	54543
2	GO:0043928	exonucleolytic catabolism of deadenylated mRNA	3/235	13/18903	0.000494789017064404	0.0112349375722559	0.0101901628228367	22894	11340	5393
2	GO:0045040	protein insertion into mitochondrial outer membrane	3/235	13/18903	0.000494789017064404	0.0112349375722559	0.0101901628228367	3320	9804	54543
2	GO:0090150	establishment of protein localization to membrane	11/235	270/18903	0.000588005810264169	0.0132080014800199	0.0119797448610697	3320	26520	10952	23480	6726	26521	819	64112	9804	4666	54543
2	GO:0006414	translational elongation	5/235	55/18903	0.000596746259416891	0.0132617333608711	0.0120284800330392	1933	6176	9775	6726	285381
2	GO:0006122	mitochondrial electron transport, ubiquinol to cytochrome c	3/235	14/18903	0.000623967780920035	0.0137207230983364	0.0124447867662722	7381	27089	7388
2	GO:0061013	regulation of mRNA catabolic process	9/235	190/18903	0.000637899176711551	0.013880951876567	0.0125901153298333	22894	2521	11340	5393	10140	9775	4116	201626	4869
2	GO:0051438	regulation of ubiquitin-protein transferase activity	5/235	56/18903	0.00064869293959486	0.0139703046475635	0.0126711588851953	6224	6135	6167	4085	6201
2	GO:1900182	positive regulation of protein localization to nucleus	6/235	87/18903	0.000755672735379549	0.0161081667776314	0.0146102140030418	3320	8882	10575	10576	51068	4869
2	GO:0006334	nucleosome assembly	7/235	121/18903	0.000797905632409786	0.0165420725655756	0.0150037694278481	3007	4869	85236	8341	8339	8350	8346
2	GO:0006605	protein targeting	12/235	325/18903	0.000798636898713949	0.0165420725655756	0.0150037694278481	3320	26520	10952	3312	28972	23480	6135	6726	26521	9804	4666	54543
2	GO:0046700	heterocycle catabolic process	15/235	468/18903	0.000799784264778905	0.0165420725655756	0.0150037694278481	22894	2521	3646	23658	1655	8882	11340	2107	5393	10140	9775	4116	3094	201626	4869
2	GO:0050685	positive regulation of mRNA processing	4/235	35/18903	0.00090073965831832	0.0184111010097701	0.0166989906112651	5935	3312	6434	11051
2	GO:0044270	cellular nitrogen compound catabolic process	15/235	474/18903	0.000909393041834064	0.0184111010097701	0.0166989906112651	22894	2521	3646	23658	1655	8882	11340	2107	5393	10140	9775	4116	3094	201626	4869
2	GO:0034249	negative regulation of cellular amide metabolic process	11/235	285/18903	0.000916589040218329	0.0184111010097701	0.0166989906112651	22894	3646	11340	5393	468	10140	9775	6726	11236	201626	811
2	GO:0140053	mitochondrial gene expression	8/235	163/18903	0.00100883065857874	0.0200709261501998	0.0182044630119472	65993	51258	57129	65005	116541	64976	55052	9553
2	GO:0006360	transcription by RNA polymerase I	5/235	62/18903	0.00103462849726512	0.0203899899130834	0.0184938559590588	468	5440	84135	9188	5441
2	GO:0051084	'de novo' post-translational protein folding	4/235	37/18903	0.0011143144264675	0.0217551666999122	0.0197320803506296	573	3312	6782	10576
2	GO:0019439	aromatic compound catabolic process	15/235	489/18903	0.00124044523938764	0.023993426898896	0.0217621971822392	22894	2521	3646	23658	1655	8882	11340	2107	5393	10140	9775	4116	3094	201626	4869
2	GO:1903320	regulation of protein modification by small protein conjugation or removal	10/235	252/18903	0.00126370328084713	0.0242190472815565	0.0219668363643152	1407	6224	3320	6135	6167	4085	819	6201	150678	4869
2	GO:0031396	regulation of protein ubiquitination	9/235	210/18903	0.00129272139027836	0.02454995440265	0.0222669713157996	1407	6224	3320	6135	6167	4085	819	6201	4869
2	GO:0002385	mucosal immune response	4/235	39/18903	0.00136108108195406	0.0256153007225407	0.0232332474871247	85236	6170	8339	8346
2	GO:0000184	nuclear-transcribed mRNA catabolic process, nonsense-mediated decay	4/235	40/18903	0.00149772322766376	0.0276879984299964	0.0251131980418702	3646	2107	9775	4116
2	GO:0033120	positive regulation of RNA splicing	4/235	40/18903	0.00149772322766376	0.0276879984299964	0.0251131980418702	5935	8882	3312	6434
2	GO:1900180	regulation of protein localization to nucleus	7/235	135/18903	0.00151176007154374	0.027702340258376	0.0251262061752422	3320	8882	10575	51569	10576	51068	4869
2	GO:0000288	nuclear-transcribed mRNA catabolic process, deadenylation-dependent decay	5/235	68/18903	0.00156933161820049	0.0283274093039342	0.025693147941388	22894	11340	5393	10140	201626
2	GO:0000028	ribosomal small subunit assembly	3/235	19/18903	0.00158655188538071	0.0283274093039342	0.025693147941388	3921	6169	6232
2	GO:0000291	nuclear-transcribed mRNA catabolic process, exonucleolytic	3/235	19/18903	0.00158655188538071	0.0283274093039342	0.025693147941388	22894	11340	5393
2	GO:0034504	protein localization to nucleus	11/235	306/18903	0.0016197791003388	0.0286755808526082	0.0260089418430852	3320	8882	10575	51569	6135	10576	51068	811	4869	3838	5514
2	GO:0006458	'de novo' protein folding	4/235	41/18903	0.00164363544298952	0.0288533986588665	0.0261702237716156	573	3312	6782	10576
2	GO:0006448	regulation of translational elongation	3/235	20/18903	0.00184950929459632	0.0319307844331547	0.0289614330602295	9775	6726	285381
2	GO:0036260	RNA capping	3/235	20/18903	0.00184950929459632	0.0319307844331547	0.0289614330602295	6636	6637	6635
2	GO:0061077	chaperone-mediated protein folding	5/235	71/18903	0.00190209156694764	0.0325694203553576	0.0295406800733887	573	3312	10575	6782	10576
2	GO:0006457	protein folding	9/235	223/18903	0.00195306442279687	0.0328316154939335	0.0297784928014312	3320	5203	573	3312	10575	10549	6782	10576	811
2	GO:0002251	organ or tissue specific immune response	4/235	43/18903	0.00196455334453887	0.0328316154939335	0.0297784928014312	85236	6170	8339	8346
2	GO:0090503	RNA phosphodiester bond hydrolysis, exonucleolytic	4/235	43/18903	0.00196455334453887	0.0328316154939335	0.0297784928014312	22894	11340	5393	201626
2	GO:1901796	regulation of signal transduction by p53 class mediator	6/235	105/18903	0.00200222942857584	0.0331956926690074	0.0301087132116668	6224	1655	6135	6167	6201	4869
2	GO:0016075	rRNA catabolic process	3/235	21/18903	0.00213809447934688	0.035169128876816	0.0318986329285071	22894	11340	5393
2	GO:0032200	telomere organization	8/235	185/18903	0.00224984786244245	0.0367182201925179	0.0333036690164179	3320	6119	10575	5111	51002	10576	5514	8350
2	GO:0045047	protein targeting to ER	4/235	46/18903	0.00252342219214803	0.0408637903829243	0.0370637286484411	10952	28972	23480	6726
2	GO:0070972	protein localization to endoplasmic reticulum	5/235	78/18903	0.00287558635782151	0.0462084607806856	0.0419113801139977	10952	28972	23480	6726	689
2	GO:0006399	tRNA metabolic process	8/235	195/18903	0.0031107391405978	0.0496056035473955	0.0449926111135078	51637	11340	5393	51002	285381	112495	5441	79693
[truncated: 6 more columns]

## Sheet: Table S11
Table S11: The results of clusterProfiler functional annotation for the heatmap clusters of CeAD DEGs against the KEGG database
Cluster	ID	Description	GeneRatio	BgRatio	pvalue	p.adjust	qvalue	geneID
1	hsa05322	Systemic lupus erythematosus	5/30	137/8586	9.93866090869179e-05	0.00973988769051795	0.00910172104269669	8348	8353	85235	8330	8332
1	hsa05034	Alcoholism	5/30	188/8586	0.000435731748774081	0.0153069419102026	0.0143040166078155	8348	8353	85235	8330	8332
1	hsa04613	Neutrophil extracellular trap formation	5/30	191/8586	0.000468579854393956	0.0153069419102026	0.0143040166078155	8348	8353	85235	8330	8332
2	hsa03010	Ribosome	42/147	167/8586	1.32569005708862e-38	1.68362637250254e-36	1.4094178501679e-36	6224	51121	6160	6175	6143	6164	6207	6206	6152	6230	6144	25873	6155	6194	6176	51187	6229	6135	65005	6233	6161	6189	6167	6130	6156	6133	6157	3921	6201	6169	6232	6165	6228	6168	6136	6191	4736	6170	6235	7311	55052	9553
2	hsa05171	Coronavirus disease - COVID-19	39/147	232/8586	1.44084593811928e-28	9.14937170705745e-27	7.65923367105514e-27	6224	51121	6160	6175	6143	6164	6207	6206	6152	6230	6144	25873	6155	6194	6176	51187	6229	6135	6233	6161	6189	6167	6130	6156	6133	6157	3921	6201	6169	6232	6165	6228	6168	6136	6191	4736	6170	6235	7311
2	hsa00190	Oxidative phosphorylation	21/147	134/8586	6.43659639641227e-15	2.72482580781453e-13	2.28103942469347e-13	4710	4708	4717	514	4694	1350	4698	1349	517	4715	518	522	7381	27089	1345	10476	4725	521	4696	7388	4697
2	hsa05012	Parkinson disease	25/147	266/8586	2.39376769428583e-12	7.60021242935751e-11	6.36238255586497e-11	292	4710	4708	4717	514	4694	1350	468	4698	1349	517	6647	6233	4715	518	522	7381	27089	1345	10476	4725	4696	7388	4697	7311
2	hsa04714	Thermogenesis	23/147	232/8586	6.5952086639281e-12	1.67518300063774e-10	1.4023496316984e-10	4710	4708	4717	514	4694	1350	4698	1349	517	6194	4715	518	522	7381	27089	1345	10476	388753	4725	521	4696	7388	4697
2	hsa05208	Chemical carcinogenesis - reactive oxygen species	22/147	223/8586	2.18837984009167e-11	4.24058277584776e-10	3.54992839088789e-10	292	4710	4708	4717	514	4694	1350	4698	1349	517	6647	4715	518	522	7381	27089	1345	10476	4725	4696	7388	4697
2	hsa05415	Diabetic cardiomyopathy	21/147	203/8586	2.63711664665141e-11	4.24058277584776e-10	3.54992839088789e-10	292	4710	4708	4717	514	4694	1350	4698	1349	517	4715	518	522	7381	27089	1345	10476	4725	4696	7388	4697
2	hsa05020	Prion disease	24/147	272/8586	2.67123324462851e-11	4.24058277584776e-10	3.54992839088789e-10	292	4710	4708	4717	3312	514	4694	1350	468	4698	1349	517	6647	4715	518	522	7381	27089	1345	10476	4725	4696	7388	4697
2	hsa05016	Huntington disease	25/147	306/8586	5.28056150051204e-11	7.4514590062781e-10	6.23785627545867e-10	292	4710	4708	10671	4717	514	4694	1350	4698	1349	517	6647	5440	4715	518	522	7381	27089	1345	10476	4725	4696	7388	5441	4697
2	hsa03040	Spliceosome	21/147	216/8586	8.61293573940284e-11	1.09384283890416e-09	9.15691062820723e-10	2521	4809	23658	1655	3312	51639	6432	10286	6631	6629	6627	84950	6434	6636	9775	6637	51503	6427	4116	83443	6635
2	hsa05014	Amyotrophic lateral sclerosis	26/147	364/8586	4.06869132211915e-10	4.69748907190120e-09	3.93241936396204e-09	4710	2521	4708	10671	4717	6432	514	4694	1350	468	4698	1349	517	81631	6647	4715	518	522	7381	27089	1345	10476	4725	4696	7388	4697
2	hsa05022	Pathways of neurodegeneration - multiple diseases	28/147	476/8586	6.52366246618673e-09	6.90420944338096e-08	5.77973604460403e-08	292	4710	2521	4708	10671	4717	514	4694	1350	468	4698	1349	517	81631	6647	6233	4715	518	522	7381	27089	1345	10476	4725	4696	7388	4697	7311
2	hsa04932	Non-alcoholic fatty liver disease	16/147	155/8586	7.46982365460427e-09	7.29744310872878e-08	6.10892460821887e-08	4710	4708	4717	4694	1350	468	4698	1349	4715	7381	27089	1345	4725	4696	7388	4697
2	hsa05010	Alzheimer disease	22/147	384/8586	5.32125523417893e-07	4.82713867671945e-06	4.04095322294791e-06	292	4710	4708	4717	514	4694	1350	468	4698	1349	517	4715	518	522	7381	27089	1345	10476	4725	4696	7388	4697
2	hsa03060	Protein export	4/147	23/8586	0.000566855542858192	0.00479937692953269	0.0040177129704335	10952	28972	23480	6726
2	hsa04723	Retrograde endocannabinoid signaling	9/147	148/8586	0.000962131278492635	0.00763691702303529	0.00639310915314185	4710	4708	4717	4694	4698	4715	4725	4696	4697
2	hsa04137	Mitophagy - animal	6/147	72/8586	0.001403104292953	0.0104820144238253	0.00877483180113021	468	81631	6233	10370	54543	7311
2	hsa04141	Protein processing in endoplasmic reticulum	9/147	170/8586	0.00251962361788176	0.0177773444150546	0.0148819874506466	3320	84061	10952	573	3312	468	23480	746	811
2	hsa04260	Cardiac muscle contraction	6/147	87/8586	0.0036790673906876	0.0245916609798593	0.0205864712719916	1350	1349	7381	27089	1345	7388
2	hsa03420	Nucleotide excision repair	5/147	63/8586	0.00435168656910773	0.0276332097138341	0.0231326496568358	6119	56655	5111	5440	5441
4	hsa04070	Phosphatidylinositol signaling system	5/40	97/8586	7.9822597035071e-05	0.0104567602115943	0.00915859271244499	3709	5305	3708	4534	3633

## Sheet: Table S12
Table S12: The results of clusterProfiler functional annotation for the heatmap clusters of CeAD DEGs against the Reactome database
Cluster	ID	Description	GeneRatio	BgRatio	pvalue	p.adjust	qvalue	geneID
1	R-HSA-8943724	Regulation of PTEN gene transcription	3/32	61/10899	0.000737109092992252	0.0239150950170819	0.0181044338629676	1958	6615	3725
1	R-HSA-2559582	Senescence-Associated Secretory Phenotype (SASP)	4/32	112/10899	0.000304368036540631	0.011109433333733	0.00841016943072796	27338	3725	8348	8353
1	R-HSA-2559583	Cellular Senescence	4/32	197/10899	0.00250486163036903	0.0406344220037643	0.0307614586185671	27338	3725	8348	8353
1	R-HSA-1912408	Pre-NOTCH Transcription and Translation	3/32	93/10899	0.00249385811298118	0.0406344220037643	0.0307614586185671	3725	8348	8353
1	R-HSA-9645723	Diseases of programmed cell death	3/32	105/10899	0.00351779393750785	0.0489140871310616	0.0370294098685037	3725	8348	8353
1	R-HSA-1912422	Pre-NOTCH Expression and Processing	3/32	109/10899	0.00390838036742573	0.0496194377081875	0.0375633811056935	3725	8348	8353
1	R-HSA-390918	Peroxisomal lipid metabolism	2/32	29/10899	0.00322707117631281	0.0473229030852127	0.0358248365100745	5264	26063
1	R-HSA-606279	Deposition of new CENPA-containing nucleosomes at the centromere	3/32	74/10899	0.00129374941876831	0.0269839164485961	0.0204276224016048	55839	387103	8348
1	R-HSA-774815	Nucleosome assembly	3/32	74/10899	0.00129374941876831	0.0269839164485961	0.0204276224016048	55839	387103	8348
1	R-HSA-174178	APC/C:Cdh1 mediated degradation of Cdc20 and other APC/C:Cdh1 targeted proteins in late mitosis/early G1	3/32	74/10899	0.00129374941876831	0.0269839164485961	0.0204276224016048	6790	27338	9232
1	R-HSA-174143	APC/C-mediated degradation of cell cycle proteins	3/32	88/10899	0.00212997544644643	0.0388720518976474	0.0294272923522204	6790	27338	9232
1	R-HSA-453276	Regulation of mitotic cell cycle	3/32	88/10899	0.00212997544644643	0.0388720518976474	0.0294272923522204	6790	27338	9232
1	R-HSA-3214815	HDACs deacetylate histones	5/32	94/10899	7.180875568802e-06	0.00209681566609018	0.00158735144152465	8348	8353	85235	8330	8332
1	R-HSA-9610379	HCMV Late Events	5/32	116/10899	2.00476479967234e-05	0.00292695660752162	0.00221579267332206	8348	8353	85235	8330	8332
1	R-HSA-9609690	HCMV Early Events	5/32	135/10899	4.16625829794381e-05	0.00387403411976603	0.00293275834589354	8348	8353	85235	8330	8332
1	R-HSA-3214847	HATs acetylate histones	5/32	142/10899	5.30689605447402e-05	0.00387403411976603	0.00293275834589354	8348	8353	85235	8330	8332
1	R-HSA-9609646	HCMV Infection	5/32	160/10899	9.36069154754247e-05	0.00455553655313733	0.00344867583330512	8348	8353	85235	8330	8332
1	R-HSA-3247509	Chromatin modifying enzymes	5/32	274/10899	0.00111745892080531	0.0269839164485961	0.0204276224016048	8348	8353	85235	8330	8332
1	R-HSA-4839726	Chromatin organization	5/32	274/10899	0.00111745892080531	0.0269839164485961	0.0204276224016048	8348	8353	85235	8330	8332
1	R-HSA-5689880	Ub-specific processing proteases	4/32	220/10899	0.0037283474350721	0.0494853386836842	0.0374618641801503	8348	85235	8330	8332
1	R-HSA-3214858	RMTs methylate histone arginines	4/32	79/10899	7.88003902152211e-05	0.00455553655313733	0.00344867583330512	8353	85235	8330	8332
1	R-HSA-5689901	Metalloprotease DUBs	3/32	37/10899	0.000166931655679585	0.00696343477977697	0.005271525968829	85235	8330	8332
1	R-HSA-5689603	UCH proteinases	3/32	102/10899	0.00324129473186388	0.0473229030852127	0.0358248365100745	85235	8330	8332
2	R-HSA-69306	DNA Replication	12/190	188/10899	0.000109274082699958	0.0015943228200665	0.00107030264505001	10926	6119	56655	5111	6233	246184	85236	7311	8341	8339	8350	8346
2	R-HSA-69002	DNA Replication Pre-Initiation	11/190	160/10899	0.000109813051382131	0.0015943228200665	0.00107030264505001	10926	6119	56655	6233	246184	85236	7311	8341	8339	8350	8346
2	R-HSA-69620	Cell Cycle Checkpoints	12/190	293/10899	0.00524480492235853	0.0313887561765579	0.0210719362087526	10926	6119	6233	4085	55055	246184	6232	85236	7311	8341	8339	8346
2	R-HSA-69481	G2/M Checkpoints	8/190	167/10899	0.00885746811935968	0.045892754264427	0.0308087770303618	10926	6119	6233	85236	7311	8341	8339	8346
2	R-HSA-9609523	Insertion of tail-anchored proteins into the endoplasmic reticulum membrane	3/190	22/10899	0.00629127218460707	0.0354845855592226	0.0238215531412612	10952	23480	819
2	R-HSA-2173788	Downregulation of TGF-beta receptor signaling	3/190	26/10899	0.0100941095420722	0.0497722130879536	0.0334131398281106	11171	6233	7311
2	R-HSA-73772	RNA Polymerase I Promoter Escape	8/190	91/10899	0.000181877906043136	0.00212824296026595	0.00142873453293901	11335	5440	5441	85236	8341	8339	8350	8346
2	R-HSA-73854	RNA Polymerase I Promoter Clearance	8/190	110/10899	0.000662098457348561	0.00633030720196673	0.00424966917425264	11335	5440	5441	85236	8341	8339	8350	8346
2	R-HSA-73864	RNA Polymerase I Transcription	8/190	112/10899	0.00074606352372365	0.00672314715631427	0.00451339094811645	11335	5440	5441	85236	8341	8339	8350	8346
2	R-HSA-5250913	Positive epigenetic regulation of rRNA expression	9/190	106/10899	9.42394128450943e-05	0.00142084037827988	0.000953840210982735	11335	5440	9188	5441	85236	8341	8339	8350	8346
2	R-HSA-212165	Epigenetic regulation of gene expression	9/190	149/10899	0.001179124920585	0.00943299936467999	0.00633257207618152	11335	5440	9188	5441	85236	8341	8339	8350	8346
2	R-HSA-427389	ERCC6 (CSB) and EHMT2 (G9a) positively regulate rRNA expression	6/190	76/10899	0.00206215828024706	0.0156964280748902	0.0105373443037663	11335	85236	8341	8339	8350	8346
2	R-HSA-9711123	Cellular response to chemical stress	9/190	194/10899	0.00690172224889318	0.0379893006961508	0.025503021412561	1350	468	1349	81631	6647	6233	1345	4697	7311
2	R-HSA-429958	mRNA decay by 3' to 5' exoribonuclease	3/190	16/10899	0.00247021051903854	0.0182702362917567	0.0122651962216412	22894	11340	5393
2	R-HSA-450385	Butyrate Response Factor 1 (BRF1) binds and destabilizes mRNA	3/190	17/10899	0.00296134026710693	0.0205459360124941	0.0137929215980761	22894	11340	5393
2	R-HSA-450513	Tristetraprolin (TTP, ZFP36) binds and destabilizes mRNA	3/190	17/10899	0.00296134026710693	0.0205459360124941	0.0137929215980761	22894	11340	5393
2	R-HSA-450604	KSRP (KHSRP) binds and destabilizes mRNA	3/190	17/10899	0.00296134026710693	0.0205459360124941	0.0137929215980761	22894	11340	5393
2	R-HSA-380994	ATF4 activates genes in response to endoplasmic reticulum stress	4/190	27/10899	0.00114710627552476	0.00935867396009197	0.00628267585935283	22894	11340	5393	468
2	R-HSA-381042	PERK regulates gene expression	4/190	32/10899	0.00219623422239519	0.0164612867580071	0.0110508101221852	22894	11340	5393	468
2	R-HSA-429914	Deadenylation-dependent mRNA decay	6/190	55/10899	0.000369717896639882	0.00402581709674539	0.00270261620350791	22894	23658	11340	5393	9775	1974
2	R-HSA-450531	Regulation of mRNA stability by proteins that bind AU-rich elements	6/190	88/10899	0.00430623612037163	0.0267943580823124	0.0179876195504245	22894	3312	11340	5393	6233	7311
2	R-HSA-72163	mRNA Splicing - Major Pathway	24/190	185/10899	1.12179443921109e-14	2.5867260010044e-13	1.73652389970757e-13	2521	4809	23658	1655	3312	51639	6432	10286	6631	6629	6627	84950	6434	6636	9775	6637	5440	51503	6427	4116	11051	83443	5441	6635
2	R-HSA-72172	mRNA Splicing	24/190	193/10899	2.94213118539701e-14	6.5903738552893e-13	4.42425742164964e-13	2521	4809	23658	1655	3312	51639	6432	10286	6631	6629	6627	84950	6434	6636	9775	6637	5440	51503	6427	4116	11051	83443	5441	6635
2	R-HSA-72203	Processing of Capped Intron-Containing Pre-mRNA	24/190	246/10899	6.28304396600174e-12	1.23147661733634e-10	8.26716311316019e-11	2521	4809	23658	1655	3312	51639	6432	10286	6631	6629	6627	84950	6434	6636	9775	6637	5440	51503	6427	4116	11051	83443	5441	6635
2	R-HSA-9609507	Protein localization	11/190	163/10899	0.000129603795499116	0.00173373274976975	0.00116389148077991	26520	10952	23480	6233	26521	819	388753	79145	9804	54543	7311
2	R-HSA-1268020	Mitochondrial protein import	6/190	64/10899	0.000840043252811629	0.00715862945874258	0.00480573943256081	26520	26521	388753	79145	9804	54543
2	R-HSA-2559583	Cellular Senescence	9/190	197/10899	0.00760306291281618	0.0410716232909358	0.0275722497925187	3007	6233	246184	85236	7311	8341	8339	8350	8346
2	R-HSA-9018519	Estrogen-dependent gene expression	10/190	150/10899	0.000289761260406179	0.00319961729800626	0.0021479707961911	3320	1655	5440	5441	3838	85236	8341	8339	8350	8346
2	R-HSA-8939211	ESR-mediated signaling	10/190	223/10899	0.00568679603509001	0.0330255414185968	0.0221707447761794	3320	1655	5440	5441	3838	85236	8341	8339	8350	8346
2	R-HSA-9613829	Chaperone Mediated Autophagy	4/190	22/10899	0.00051178810302909	0.00515655153362786	0.00346170215737638	3320	3312	6233	7311
2	R-HSA-9663891	Selective autophagy	7/190	81/10899	0.00051302425972318	0.00515655153362786	0.00346170215737638	3320	3312	81631	6233	9804	54543	7311
2	R-HSA-1632852	Macroautophagy	7/190	136/10899	0.00969065859376542	0.0483915690287394	0.0324862842566725	3320	3312	81631	6233	9804	54543	7311
2	R-HSA-211000	Gene Silencing by RNA	8/190	138/10899	0.00283909539284417	0.0202350071635439	0.013584188482508	3320	5440	5441	85236	8341	8339	8350	8346
2	R-HSA-1236382	Constitutive Signaling by Ligand-Responsive EGFR Cancer Variants	3/190	19/10899	0.00411324197364828	0.0260710557610493	0.0175020513970524	3320	6233	7311
2	R-HSA-5637815	Signaling by Ligand-Responsive EGFR Variants in Cancer	3/190	19/10899	0.00411324197364828	0.0260710557610493	0.0175020513970524	3320	6233	7311
2	R-HSA-1643713	Signaling by EGFR in Cancer	3/190	25/10899	0.00904369743006547	0.0463415606873943	0.031110070278863	3320	6233	7311
2	R-HSA-9013418	RHOBTB2 GTPase cycle	4/190	23/10899	0.000611150383368806	0.00591533210569313	0.00397108761123331	3320	6434	5756	10576
2	R-HSA-9706574	RHOBTB GTPase Cycle	4/190	35/10899	0.00307056251099852	0.0208009154349672	0.0139640946797578	3320	6434	5756	10576
2	R-HSA-611105	Respiratory electron transport	15/190	103/10899	2.55998069079959e-10	4.89518258923628e-09	3.28623965442823e-09	4710	4708	4717	4694	1350	4698	1349	4715	7381	27089	1345	4725	4696	7388	4697
2	R-HSA-6799198	Complex I biogenesis	8/190	57/10899	5.85753154141885e-06	9.77086112440931e-05	6.55938582465716e-05	4710	4708	4717	4694	4698	4715	4725	4696
2	R-HSA-163200	Respiratory electron transport, ATP synthesis by chemiosmotic coupling, and heat production by uncoupling proteins.	21/190	127/10899	3.98390593303051e-15	9.46479470150278e-14	6.35391695858135e-14	4710	4708	4717	514	4694	1350	4698	1349	517	4715	518	522	7381	27089	1345	10476	4725	521	4696	7388	4697
2	R-HSA-1428517	The citric acid (TCA) cycle and respiratory electron transport	21/190	178/10899	3.74053890271071e-12	7.71732236769788e-11	5.18080180430846e-11	4710	4708	4717	514	4694	1350	4698	1349	517	4715	518	522	7381	27089	1345	10476	4725	521	4696	7388	4697
2	R-HSA-606279	Deposition of new CENPA-containing nucleosomes at the centromere	5/190	74/10899	0.00932098704509505	0.0468439348932982	0.031447324713546	4869	85236	8341	8339	8346
2	R-HSA-774815	Nucleosome assembly	5/190	74/10899	0.00932098704509505	0.0468439348932982	0.031447324713546	4869	85236	8341	8339	8346
2	R-HSA-6790901	rRNA modification in the nucleus and cytosol	5/190	61/10899	0.00412515002875375	0.0260710557610493	0.0175020513970524	51096	4809	6194	84135	6201
2	R-HSA-8866654	E3 ubiquitin ligases ubiquitinate target proteins	7/190	59/10899	6.94649378330439e-05	0.00106785316198248	0.000716872423457625	5111	6233	85236	7311	8341	8339	8346
2	R-HSA-8852135	Protein ubiquitination	7/190	79/10899	0.000440362570024468	0.0046032567319891	0.00309026364929451	5111	6233	85236	7311	8341	8339	8346
2	R-HSA-163210	Formation of ATP by chemiosmotic coupling	6/190	18/10899	4.04518800861291e-07	7.04761644167226e-06	4.73121404516129e-06	514	517	518	522	10476	521
2	R-HSA-8949613	Cristae formation	7/190	31/10899	8.08447530367096e-07	1.37787579088653e-05	9.24997174333062e-06	514	517	518	522	10476	521	125988
2	R-HSA-1592230	Mitochondrial biogenesis	7/190	95/10899	0.00132916158890608	0.0105258857141653	0.00706624980811312	514	517	518	522	10476	521	125988
2	R-HSA-72165	mRNA Splicing - Minor Pathway	9/190	50/10899	1.66386481847977e-07	2.96470458565486e-06	1.99026892162652e-06	51639	6432	6636	6637	5440	6427	83443	5441	6635
2	R-HSA-9670095	Inhibition of DNA recombination at telomere	6/190	68/10899	0.00115789716087873	0.00935867396009197	0.00628267585935283	5440	5441	85236	8341	8339	8346
2	R-HSA-5578749	Transcriptional regulation by small RNAs	7/190	106/10899	0.00249792833484507	0.0183025777057807	0.0122869076972212	5440	5441	85236	8341	8339	8350	8346
2	R-HSA-427413	NoRC negatively regulates rRNA expression	7/190	107/10899	0.00263424140638201	0.0191226413204027	0.0128374337542983	5440	5441	85236	8341	8339	8350	8346
2	R-HSA-5250941	Negative epigenetic regulation of rRNA expression	7/190	110/10899	0.00307768646741862	0.0208009154349672	0.0139640946797578	5440	5441	85236	8341	8339	8350	8346
2	R-HSA-5617472	Activation of anterior HOX genes in hindbrain development during early embryogenesis	7/190	121/10899	0.00520679135622013	0.0313887561765579	0.0210719362087526	5440	5441	85236	8341	8339	8350	8346
2	R-HSA-5619507	Activation of HOX genes during differentiation	7/190	121/10899	0.00520679135622013	0.0313887561765579	0.0210719362087526	5440	5441	85236	8341	8339	8350	8346
2	R-HSA-5250924	B-WICH complex positively regulates rRNA expression	8/190	91/10899	0.000181877906043136	0.00212824296026595	0.00142873453293901	5440	9188	5441	85236	8341	8339	8350	8346
2	R-HSA-73886	Chromosome Maintenance	9/190	141/10899	0.000796710102275318	0.00686396395806428	0.00460792424682081	6119	5111	5440	5441	4869	85236	8341	8339	8346
2	R-HSA-157579	Telomere Maintenance	8/190	113/10899	0.000791148495707293	0.00686396395806428	0.00460792424682081	6119	5111	5440	5441	85236	8341	8339	8346
2	R-HSA-110312	Translesion synthesis by REV1	4/190	16/10899	0.000138201335692859	0.0017762270030033	0.00119241877215581	6119	5111	6233	7311
2	R-HSA-5655862	Translesion synthesis by POLK	4/190	17/10899	0.000178271694719381	0.00212824296026595	0.00142873453293901	6119	5111	6233	7311
2	R-HSA-5656121	Translesion synthesis by POLI	4/190	17/10899	0.000178271694719381	0.00212824296026595	0.00142873453293901	6119	5111	6233	7311
2	R-HSA-110320	Translesion Synthesis by POLH	4/190	19/10899	0.000282506104302131	0.00316406836818386	0.00212410604738444	6119	5111	6233	7311
2	R-HSA-5651801	PCNA-Dependent Long Patch Base Excision Repair	3/190	21/10899	0.00550316071893735	0.0321975970421409	0.0216149281969259	6119	56655	5111
2	R-HSA-110373	Resolution of AP sites via the multiple-nucleotide patch replacement pathway	3/190	26/10899	0.0100941095420722	0.0497722130879536	0.0334131398281106	6119	56655	5111
2	R-HSA-5693532	DNA Double-Strand Break Repair	10/190	168/10899	0.000710618352704472	0.00655440927670948	0.00440011363903698	6119	56655	5111	6233	3838	85236	7311	8341	8339	8346
2	R-HSA-6782210	Gap-filling DNA repair synthesis and ligation in TC-NER	7/190	65/10899	0.000129815897758393	0.00173373274976975	0.00116389148077991	6119	56655	5111	6233	5440	5441	7311
2	R-HSA-6782135	Dual incision in TC-NER	7/190	66/10899	0.000143104757948123	0.00180958274566659	0.00121481118801463	6119	56655	5111	6233	5440	5441	7311
2	R-HSA-6781827	Transcription-Coupled Nucleotide Excision Repair (TC-NER)	7/190	79/10899	0.000440362570024468	0.0046032567319891	0.00309026364929451	6119	56655	5111	6233	5440	5441	7311
2	R-HSA-5696398	Nucleotide Excision Repair	7/190	111/10899	0.00323751635562708	0.0215102781594206	0.0144403048868291	6119	56655	5111	6233	5440	5441	7311
2	R-HSA-5696397	Gap-filling DNA repair synthesis and ligation in GG-NER	5/190	25/10899	6.11137202280921e-05	0.000958263133176484	0.000643302318190443	6119	56655	5111	6233	7311
2	R-HSA-110314	Recognition of DNA damage by PCNA-containing replication complex	5/190	30/10899	0.000152728522054689	0.00190062160779168	0.00127592750254544	6119	56655	5111	6233	7311
2	R-HSA-5656169	Termination of translesion DNA synthesis	5/190	32/10899	0.000209809812462301	0.00240415257491559	0.00161395849551262	6119	56655	5111	6233	7311
2	R-HSA-110313	Translesion synthesis by Y family DNA polymerases bypasses lesions on DNA template	5/190	39/10899	0.000543486471995747	0.00539358726638817	0.00362082926046467	6119	56655	5111	6233	7311
2	R-HSA-5696400	Dual Incision in GG-NER	5/190	41/10899	0.00068775684668931	0.00641906390243356	0.00430925342537162	6119	56655	5111	6233	7311
2	R-HSA-73893	DNA Damage Bypass	5/190	48/10899	0.00142424114133918	0.0111660505480991	0.0074960060070483	6119	56655	5111	6233	7311
2	R-HSA-5685942	HDR through Homologous Recombination (HRR)	5/190	68/10899	0.00655623543019156	0.0364545289168098	0.0244726966412526	6119	56655	5111	6233	7311
2	R-HSA-5693567	HDR through Homologous Recombination (HRR) or Single Strand Annealing (SSA)	9/190	132/10899	0.000494047485118431	0.00509648984648486	0.00342138147588941	6119	56655	5111	6233	85236	7311	8341	8339	8346
2	R-HSA-5693538	Homology Directed Repair	9/190	138/10899	0.000682507470795592	0.00641906390243356	0.00430925342537162	6119	56655	5111	6233	85236	7311	8341	8339	8346
2	R-HSA-73884	Base Excision Repair	7/190	92/10899	0.00110084493127363	0.00908486764335287	0.00609886388517244	6119	56655	5111	85236	8341	8339	8346
2	R-HSA-5693607	Processing of DNA double-strand break ends	7/190	97/10899	0.00150086131671651	0.0116125448643791	0.00779574708940592	6119	6233	85236	7311	8341	8339	8346
2	R-HSA-912446	Meiotic recombination	6/190	86/10899	0.00384404654532917	0.0249068800953559	0.0167205156386654	6119	85236	8341	8339	8350	8346
2	R-HSA-8950505	Gene and protein expression by JAK-STAT signaling after Interleukin-12 stimulation	4/190	38/10899	0.00415673720679995	0.0260710557610493	0.0175020513970524	6175	6627	6647	9987
2	R-HSA-9020591	Interleukin-12 signaling	4/190	47/10899	0.00889757480636849	0.045892754264427	0.0308087770303618	6175	6627	6647	9987
2	R-HSA-6791226	Major pathway of rRNA processing in the nucleolus and cytosol	45/190	184/10899	8.42821728625821e-40	3.47774860654023e-38	2.33468622888039e-38	6224	51096	51121	6160	22894	6175	4809	6143	6164	6207	6206	6152	6230	11340	6144	5393	25873	6155	6194	6176	6229	6135	6233	6161	6189	6167	6130	6156	6133	84135	9188	6157	3921	6201	6169	6232	6165	6228	6168	6136	6191	4736
2	R-HSA-8868773	rRNA processing in the nucleus and cytosol	45/190	194/10899	1.11091282414415e-38	4.35477827064508e-37	2.92345480037935e-37	6224	51096	51121	6160	22894	6175	4809	6143	6164	6207	6206	6152	6230	11340	6144	5393	25873	6155	6194	6176	6229	6135	6233	6161	6189	6167	6130	6156	6133	84135	9188	6157	3921	6201	6169	6232	6165	6228	6168	6136	6191	4736
2	R-HSA-72312	rRNA processing	45/190	204/10899	1.25385387029825e-37	4.46827924688105e-36	2.99965040741209e-36	6224	51096	51121	6160	22894	6175	4809	6143	6164	6207	6206	6152	6230	11340	6144	5393	25873	6155	6194	6176	6229	6135	6233	6161	6189	6167	6130	6156	6133	84135	9188	6157	3921	6201	6169	6232	6165	6228	6168	6136	6191	4736
2	R-HSA-168273	Influenza Viral RNA Transcription and Replication	41/190	135/10899	1.664500368187e-40	7.67628405093298e-39	5.15325191389163e-39	6224	51121	6160	3320	6175	6143	6164	6207	6206	6152	6230	6144	25873	6155	6194	6176	6229	6135	6233	6161	6189	6167	5440	6130	6156	6133	6157	3921	6201	6169	5441	6232	6165	6228	6168	6136	6191	4736	6170	6235	7311
2	R-HSA-168255	Influenza Infection	43/190	156/10899	1.83571968568646e-40	7.99557907543434e-39	5.36760142013583e-39	6224	51121	6160	3320	6175	6143	6164	6207	6206	6152	6230	6144	25873	6155	6194	6176	6229	6135	6233	6161	6189	6167	5440	6130	6156	6133	6157	3921	6201	6169	5441	6232	811	3838	6165	6228	6168	6136	6191	4736	6170	6235
2	R-HSA-1799339	SRP-dependent cotranslational protein targeting to membrane	42/190	112/10899	5.04770406584965e-46	5.65342855375161e-44	3.79526621492455e-44	6224	51121	6160	6175	10952	6143	6164	6207	6206	6152	28972	6230	6144	25873	6155	23480	6194	6176	6229	6135	6726	6233	6161	6189	6167	6130	6156	6133	6157	3921	6201	6169	6232	6165	6228	6168	6136	6191	4736	6170	6235	7311
2	R-HSA-156842	Eukaryotic Translation Elongation	39/190	93/10899	4.90962656053861e-45	4.27683024829142e-43	2.87112664358983e-43	6224	51121	6160	6175	6143	6164	6207	6206	6152	1933	6230	6144	25873	6155	6194	6176	6229	6135	6233	6161	6189	6167	6130	6156	6133	6157	3921	6201	6169	6232	6165	6228	6168	6136	6191	4736	6170	6235	7311
2	R-HSA-72764	Eukaryotic Translation Termination	39/190	93/10899	4.90962656053861e-45	4.27683024829142e-43	2.87112664358983e-43	6224	51121	6160	6175	6143	6164	6207	6206	6152	6230	2107	6144	25873	6155	6194	6176	6229	6135	6233	6161	6189	6167	6130	6156	6133	6157	3921	6201	6169	6232	6165	6228	6168	6136	6191	4736	6170	6235	7311
2	R-HSA-975956	Nonsense Mediated Decay (NMD) independent of the Exon Junction Complex (EJC)	39/190	95/10899	1.38497067168374e-44	1.08581700660005e-42	7.28931932465124e-43	6224	51121	6160	6175	6143	6164	6207	6206	6152	6230	2107	6144	25873	6155	6194	6176	6229	6135	6233	6161	6189	6167	6130	6156	6133	6157	3921	6201	6169	6232	6165	6228	6168	6136	6191	4736	6170	6235	7311
2	R-HSA-927802	Nonsense-Mediated Decay (NMD)	41/190	115/10899	7.80503169906265e-44	4.37081775147509e-42	2.93422244325664e-42	6224	51121	6160	6175	6143	6164	6207	6206	6152	6230	2107	6144	25873	6155	6194	6176	6229	9775	6135	6233	6161	6189	6167	6130	6156	4116	6133	6157	3921	6201	6169	6232	6165	6228	6168	6136	6191	4736	6170	6235	7311
2	R-HSA-975957	Nonsense Mediated Decay (NMD) enhanced by the Exon Junction Complex (EJC)	41/190	115/10899	7.80503169906265e-44	4.37081775147509e-42	2.93422244325664e-42	6224	51121	6160	6175	6143	6164	6207	6206	6152	6230	2107	6144	25873	6155	6194	6176	6229	9775	6135	6233	6161	6189	6167	6130	6156	4116	6133	6157	3921	6201	6169	6232	6165	6228	6168	6136	6191	4736	6170	6235	7311
2	R-HSA-9010553	Regulation of expression of SLITs and ROBOs	41/190	171/10899	7.90870645771967e-36	2.69583733167488e-34	1.80977264478711e-34	6224	51121	6160	6175	6143	6164	6207	6206	6152	6230	2107	6144	25873	6155	6194	6176	6229	9775	6135	6233	6161	6189	6167	6130	6156	4116	6133	6157	3921	6201	6169	6232	6165	6228	6168	6136	6191	4736	6170	6235	7311
2	R-HSA-376176	Signaling by ROBO receptors	41/190	218/10899	2.93497715863307e-31	9.20408836947329e-30	6.17889928133277e-30	6224	51121	6160	6175	6143	6164	6207	6206	6152	6230	2107	6144	25873	6155	6194	6176	6229	9775	6135	6233	6161	6189	6167	6130	6156	4116	6133	6157	3921	6201	6169	6232	6165	6228	6168	6136	6191	4736	6170	6235	7311
2	R-HSA-156902	Peptide chain elongation	38/190	89/10899	3.01530573788248e-44	1.96999974874988e-42	1.32250251661512e-42	6224	51121	6160	6175	6143	6164	6207	6206	6152	6230	6144	25873	6155	6194	6176	6229	6135	6233	6161	6189	6167	6130	6156	6133	6157	3921	6201	6169	6232	6165	6228	6168	6136	6191	4736	6170	6235	7311
2	R-HSA-192823	Viral mRNA Translation	38/190	89/10899	3.01530573788248e-44	1.96999974874988e-42	1.32250251661512e-42	6224	51121	6160	6175	6143	6164	6207	6206	6152	6230	6144	25873	6155	6194	6176	6229	6135	6233	6161	6189	6167	6130	6156	6133	6157	3921	6201	6169	6232	6165	6228	6168	6136	6191	4736	6170	6235	7311
2	R-HSA-2408557	Selenocysteine synthesis	38/190	93/10899	2.44285137185021e-43	1.27679698368704e-41	8.57140832228143e-42	6224	51121	6160	6175	6143	6164	6207	6206	6152	6230	6144	25873	6155	6194	6176	6229	6135	6233	6161	6189	6167	6130	6156	6133	6157	3921	6201	6169	6232	6165	6228	6168	6136	6191	4736	6170	6235	7311
2	R-HSA-2408522	Selenoamino acid metabolism	38/190	118/10899	1.24274843468954e-38	4.63959415617427e-37	3.11465773105147e-37	6224	51121	6160	6175	6143	6164	6207	6206	6152	6230	6144	25873	6155	6194	6176	6229	6135	6233	6161	6189	6167	6130	6156	6133	6157	3921	6201	6169	6232	6165	6228	6168	6136	6191	4736	6170	6235	7311
2	R-HSA-71291	Metabolism of amino acids and derivatives	39/190	374/10899	5.61252979653678e-20	1.62971235573512e-18	1.09406038918846e-18	6224	51121	6160	6175	6143	6164	6207	6206	6152	6230	6144	25873	6155	6194	6176	6229	6135	6233	6161	6189	6167	6130	6156	6133	6157	6520	3921	6201	6169	6232	6165	6228	6168	6136	6191	4736	6170	6235	7311
2	R-HSA-9633012	Response of EIF2AK4 (GCN2) to amino acid deficiency	39/190	101/10899	2.62966844302266e-43	1.2885375370811e-41	8.6502251415219e-42	6224	51121	6160	6175	6143	6164	6207	6206	6152	6230	6144	468	25873	6155	6194	6176	6229	6135	6233	6161	6189	6167	6130	6156	6133	6157	3921	6201	6169	6232	6165	6228	6168	6136	6191	4736	6170	6235	7311
2	R-HSA-9711097	Cellular response to starvation	39/190	156/10899	7.75638144395864e-35	2.53375127169316e-33	1.70096084297339e-33	6224	51121	6160	6175	6143	6164	6207	6206	6152	6230	6144	468	25873	6155	6194	6176	6229	6135	6233	6161	6189	6167	6130	6156	6133	6157	3921	6201	6169	6232	6165	6228	6168	6136	6191	4736	6170	6235	7311
2	R-HSA-72766	Translation	58/190	291/10899	3.09567876166754e-46	4.04502024857892e-44	2.71550768567328e-44	6224	51121	6160	65993	8668	6175	1983	3646	10952	6143	6164	6207	51258	6206	6152	28972	1933	6230	2107	6144	25873	6155	23480	57129	6194	6176	6229	6135	65005	6726	6233	6161	6189	6167	6130	10480	6156	1974	6133	6157	3921	6201
2	R-HSA-72706	GTP hydrolysis and joining of the 60S ribosomal subunit	44/190	112/10899	2.47131207419721e-49	1.93750866617061e-46	1.30069056536695e-46	6224	51121	6160	8668	6175	1983	3646	6143	6164	6207	6206	6152	6230	6144	25873	6155	6194	6176	6229	6135	6233	6161	6189	6167	6130	10480	6156	1974	6133	6157	3921	6201	6169	6232	27335	6165	6228	6168	6136	6191	4736	6170
2	R-HSA-72613	Eukaryotic Translation Initiation	44/190	119/10899	6.35391069521824e-48	1.11790462625843e-45	7.50473030517204e-46	6224	51121	6160	8668	6175	1983	3646	6143	6164	6207	6206	6152	6230	6144	25873	6155	6194	6176	6229	6135	6233	6161	6189	6167	6130	10480	6156	1974	6133	6157	3921	6201	6169	6232	27335	6165	6228	6168	6136	6191	4736	6170
2	R-HSA-72737	Cap-dependent Translation Initiation	44/190	119/10899	6.35391069521824e-48	1.11790462625843e-45	7.50473030517204e-46	6224	51121	6160	8668	6175	1983	3646	6143	6164	6207	6206	6152	6230	6144	25873	6155	6194	6176	6229	6135	6233	6161	6189	6167	6130	10480	6156	1974	6133	6157	3921	6201	6169	6232	27335	6165	6228	6168	6136	6191	4736	6170
2	R-HSA-156827	L13a-mediated translational silencing of Ceruloplasmin expression	43/190	111/10899	7.12949378991344e-48	1.11790462625843e-45	7.50473030517204e-46	6224	51121	6160	8668	6175	3646	6143	6164	6207	6206	6152	6230	6144	25873	6155	6194	6176	6229	6135	6233	6161	6189	6167	6130	10480	6156	1974	6133	6157	3921	6201	6169	6232	27335	6165	6228	6168	6136	6191	4736	6170	6235
2	R-HSA-72689	Formation of a pool of free 40S subunits	42/190	101/10899	2.41389776662154e-48	9.46247924515642e-46	6.35236254374088e-46	6224	51121	6160	8668	6175	3646	6143	6164	6207	6206	6152	6230	6144	25873	6155	6194	6176	6229	6135	6233	6161	6189	6167	6130	10480	6156	6133	6157	3921	6201	6169	6232	27335	6165	6228	6168	6136	6191	4736	6170	6235	7311
2	R-HSA-9735869	SARS-CoV-1 modulates host translation machinery	14/190	36/10899	4.01512866860689e-16	9.83706523808689e-15	6.60383004705081e-15	6224	6207	6206	6230	6194	6229	6233	6189	3921	6201	6232	6228	6191	6235
2	R-HSA-9754678	SARS-CoV-2 modulates host translation machinery	17/190	50/10899	3.67073956216697e-18	9.28341876367388e-17	6.23215545359417e-17	6224	6207	6206	6230	6194	6229	6636	6233	6637	6189	3921	6201	6232	6635	6228	6191	6235
2	R-HSA-9678108	SARS-CoV-1 Infection	20/190	141/10899	3.78955159098797e-13	8.02975256036369e-12	5.39054280368132e-12	6224	80143	1655	6207	6206	6230	6194	6229	81631	6233	6189	3921	6201	6232	4869	3838	6228	6191	6235	7311
2	R-HSA-9705683	SARS-CoV-2-host interactions	22/190	202/10899	5.65292272893097e-12	1.13638241525176e-10	7.62877561259240e-11	6224	80143	3320	6207	6206	6230	6194	6229	6636	81631	6233	6637	6189	3921	6201	6232	6635	3838	6228	6191	6235	7311
2	R-HSA-9679506	SARS-CoV Infections	25/190	413/10899	5.10263674592415e-08	9.30341211349891e-07	6.24557741239186e-07	6224	80143	3320	84061	1655	6207	6206	6230	6194	6229	6636	81631	6233	6637	6189	3921	6201	6232	4869	6635	3838	6228	6191	6235	7311
2	R-HSA-9694516	SARS-CoV-2 Infection	24/190	298/10899	3.53814378789031e-10	6.60453507072857e-09	4.43376414522595e-09	6224	80143	3320	84061	1655	6207	6206	6230	6194	6229	6636	81631	6233	6637	6189	3921	6201	6232	6635	3838	6228	6191	6235	7311
2	R-HSA-9692914	SARS-CoV-1-host interactions	18/190	95/10899	3.38963769692354e-14	7.38187765107793e-13	4.95561066801687e-13	6224	80143	6207	6206	6230	6194	6229	6233	6189	3921	6201	6232	4869	3838	6228	6191	6235	7311
2	R-HSA-72702	Ribosomal scanning and start codon recognition	20/190	58/10899	2.53385380694397e-21	7.64054378709258e-20	5.12925871851006e-20	6224	8668	1983	3646	6207	6206	6230	6194	6229	6233	6189	10480	1974	3921	6201	6232	27335	6228	6191	6235
2	R-HSA-72649	Translation initiation complex formation	19/190	58/10899	8.12896310871114e-20	2.27610967043912e-18	1.5280005843442e-18	6224	8668	3646	6207	6206	6230	6194	6229	6233	6189	10480	1974	3921	6201	6232	27335	6228	6191	6235
2	R-HSA-72662	Activation of the mRNA upon binding of the cap-binding complex and eIFs, and subsequent binding to 43S	19/190	59/10899	1.18108556296982e-19	3.19300372885634e-18	2.14353096727735e-18	6224	8668	3646	6207	6206	6230	6194	6229	6233	6189	10480	1974	3921	6201	6232	27335	6228	6191	6235
2	R-HSA-72695	Formation of the ternary complex, and subsequently, the 43S complex	18/190	51/10899	1.655543741283e-19	4.32648764388623e-18	2.90446270400526e-18	6224	8668	3646	6207	6206	6230	6194	6229	6233	6189	10480	3921	6201	6232	27335	6228	6191	6235
2	R-HSA-901032	ER Quality Control Compartment (ERQC)	3/190	21/10899	0.00550316071893735	0.0321975970421409	0.0216149281969259	6233	11236	7311
2	R-HSA-901042	Calnexin/calreticulin cycle	4/190	26/10899	0.000990537904680254	0.00826150763052467	0.00554612488622762	6233	11236	811	7311
2	R-HSA-532668	N-glycan trimming in the ER and Calnexin/Calreticulin cycle	4/190	35/10899	0.00307056251099852	0.0208009154349672	0.0139640946797578	6233	11236	811	7311
2	R-HSA-174048	APC/C:Cdc20 mediated degradation of Cyclin B	3/190	24/10899	0.00806040868659351	0.0429888463284987	0.0288593221861565	6233	246184	7311
2	R-HSA-2559582	Senescence-Associated Secretory Phenotype (SASP)	8/190	112/10899	0.00074606352372365	0.00672314715631427	0.00451339094811645	6233	246184	85236	7311	8341	8339	8350	8346
2	R-HSA-68867	Assembly of the pre-replicative complex	8/190	143/10899	0.00353314005994354	0.023277158041981	0.0156264487392461	6233	246184	85236	7311	8341	8339	8350	8346
2	R-HSA-5693606	DNA Double Strand Break Response	7/190	78/10899	0.00040725301780378	0.00437378583504334	0.00293621498056078	6233	3838	85236	7311	8341	8339	8346
2	R-HSA-179409	APC-Cdc20 mediated degradation of Nek2A	4/190	26/10899	0.000990537904680254	0.00826150763052467	0.00554612488622762	6233	4085	246184	7311
2	R-HSA-5693565	Recruitment and ATM-mediated phosphorylation of repair and signaling proteins at DNA double strand breaks	6/190	77/10899	0.00220463661937595	0.0164612867580071	0.0110508101221852	6233	85236	7311	8341	8339	8346
2	R-HSA-977225	Amyloid fiber formation	7/190	111/10899	0.00323751635562708	0.0215102781594206	0.0144403048868291	6233	85236	7311	8341	8339	8350	8346
2	R-HSA-2559580	Oxidative Stress Induced Senescence	7/190	125/10899	0.00620603454084982	0.0352574715943932	0.0236690867309299	6233	85236	7311	8341	8339	8350	8346
2	R-HSA-8939236	RUNX1 regulates transcription of genes involved in differentiation of HSCs	7/190	130/10899	0.00764854209244469	0.0410716232909358	0.0275722497925187	6233	85236	7311	8341	8339	8350	8346
2	R-HSA-73856	RNA Polymerase II Transcription Termination	8/190	68/10899	2.22501860018206e-05	0.000363419704696403	0.000243971337739261	6432	6636	9775	6637	6427	4116	11051	6635
2	R-HSA-72187	mRNA 3'-end processing	5/190	59/10899	0.00356975427684005	0.0233223946086883	0.0156568170036844	6432	9775	6427	4116	11051
2	R-HSA-5368286	Mitochondrial translation initiation	8/190	87/10899	0.000132683628808909	0.00173373274976975	0.00116389148077991	65993	51258	57129	65005	116541	64976	55052	9553
2	R-HSA-5389840	Mitochondrial translation elongation	8/190	87/10899	0.000132683628808909	0.00173373274976975	0.00116389148077991	65993	51258	57129	65005	116541	64976	55052	9553
2	R-HSA-5419276	Mitochondrial translation termination	8/190	87/10899	0.000132683628808909	0.00173373274976975	0.00116389148077991	65993	51258	57129	65005	116541	64976	55052	9553
2	R-HSA-5368287	Mitochondrial translation	8/190	93/10899	0.000211589958761704	0.00240415257491559	0.00161395849551262	65993	51258	57129	65005	116541	64976	55052	9553
2	R-HSA-75067	Processing of Capped Intronless Pre-mRNA	4/190	29/10899	0.00151081578592687	0.0116125448643791	0.00779574708940592	6636	6637	11051	6635
2	R-HSA-111367	SLBP independent Processing of Histone Pre-mRNAs	3/190	10/10899	0.000571774215310025	0.00560338731003824	0.0037616724691449	6636	6637	6635
2	R-HSA-77588	SLBP Dependent Processing of Replication-Dependent Histone Pre-mRNAs	3/190	11/10899	0.000776126951008542	0.0068368935909067	0.0045897513365378	6636	6637	6635
2	R-HSA-9692916	SARS-CoV-1 activates/modulates innate immune responses	4/190	40/10899	0.00500937312210522	0.0306824103728944	0.0205977513244458	80143	6233	3838	7311
2	R-HSA-9664873	Pexophagy	3/190	11/10899	0.000776126951008542	0.0068368935909067	0.0045897513365378	81631	6233	7311
2	R-HSA-5205685	PINK1-PRKN Mediated Mitophagy	5/190	22/10899	3.16060119747791e-05	0.000505696191596466	0.000339484553971849	81631	6233	9804	54543	7311
2	R-HSA-5205647	Mitophagy	5/190	29/10899	0.000129085295633852	0.00173373274976975	0.00116389148077991	81631	6233	9804	54543	7311
2	R-HSA-73728	RNA Polymerase I Promoter Opening	5/190	63/10899	0.0047396953095693	0.0292592214386011	0.0196423344781156	85236	8341	8339	8350	8346
2	R-HSA-5334118	DNA methylation	5/190	65/10899	0.00541666634192472	0.0321717152429468	0.021597553197467	85236	8341	8339	8350	8346
2	R-HSA-5625886	Activated PKN1 stimulates transcription of AR (androgen receptor) regulated genes KLK2 and KLK3	5/190	67/10899	0.00615929879274209	0.0352473741132102	0.0236623080781486	85236	8341	8339	8350	8346
2	R-HSA-427359	SIRT1 negatively regulates rRNA expression	5/190	68/10899	0.00655623543019156	0.0364545289168098	0.0244726966412526	85236	8341	8339	8350	8346
2	R-HSA-68616	Assembly of the ORC complex at the origin of replication	5/190	69/10899	0.00697077694597312	0.0379893006961508	0.025503021412561	85236	8341	8339	8350	8346
2	R-HSA-212300	PRC2 methylates histones and DNA	5/190	73/10899	0.00881268969759438	0.045892754264427	0.0308087770303618	85236	8341	8339	8350	8346
2	R-HSA-9710421	Defective pyroptosis	5/190	73/10899	0.00881268969759438	0.045892754264427	0.0308087770303618	85236	8341	8339	8350	8346
2	R-HSA-2299718	Condensation of Prophase Chromosomes	5/190	74/10899	0.00932098704509505	0.0468439348932982	0.031447324713546	85236	8341	8339	8350	8346
2	R-HSA-446203	Asparagine N-linked glycosylation	12/190	304/10899	0.00697762665847669	0.0379893006961508	0.025503021412561	8813	10175	84061	10671	6233	10559	51693	378	11236	811	51399	7311
2	R-HSA-3214815	HDACs deacetylate histones	6/190	94/10899	0.0059396411222973	0.0342402841167727	0.0229862272534725	8969	85236	8341	8339	8350	8346
2	R-HSA-1169410	Antiviral mechanism by IFN-stimulated genes	6/190	80/10899	0.00267683156810921	0.0192535408201616	0.0129253093583255	9775	6233	1974	201626	3838	7311
2	R-HSA-1169408	ISG15 antiviral mechanism	5/190	72/10899	0.00832389143499558	0.0440941276015982	0.0296013208925874	9775	6233	1974	3838	7311
3	R-HSA-5576893	Phase 2 - plateau phase	3/49	15/10899	3.74103158937633e-05	0.00882883455092815	0.00811213165696342	59285	59283	3753
4	R-HSA-70263	Gluconeogenesis	3/48	34/10899	0.000435880059120596	0.0234748303986446	0.019692537700819	10165	2821	54020
4	R-HSA-1483255	PI Metabolism	4/48	84/10899	0.00049350435099623	0.0234748303986446	0.019692537700819	10908	5305	5867	4534
4	R-HSA-1483257	Phospholipid metabolism	6/48	212/10899	0.000313200695171507	0.0234748303986446	0.019692537700819	10908	5337	56994	5305	5867	4534
4	R-HSA-2871809	FCERI mediated Ca+2 mobilization	3/48	33/10899	0.000398649790259885	0.0234748303986446	0.019692537700819	3709	10451	3708
4	R-HSA-5607763	CLEC7A (Dectin-1) induces NFAT activation	2/48	13/10899	0.00143633666328571	0.0416537632352856	0.0349424591770091	3709	3708
4	R-HSA-1660499	Synthesis of PIPs at the plasma membrane	3/48	53/10899	0.00160922330599227	0.0420007282863983	0.0352335208048834	5305	5867	4534
4	R-HSA-2029480	Fcgamma receptor (FCGR) dependent phagocytosis	4/48	86/10899	0.000539651273532059	0.0234748303986446	0.019692537700819	5337	3709	10451	3708
4	R-HSA-2029485	Role of phospholipids in phagocytosis	3/48	25/10899	0.000172260570227614	0.0234748303986446	0.019692537700819	5337	3709	3708
4	R-HSA-4420097	VEGFA-VEGFR2 Pathway	4/48	99/10899	0.000917437536865162	0.0342073138745439	0.02869579062676	79109	3709	10451	3708
4	R-HSA-194138	Signaling by VEGF	4/48	108/10899	0.00126884437778658	0.041396047825287	0.0347262671815273	79109	3709	10451	3708
[truncated: 16 more columns]

## Sheet: Table S13
Table S13: The results of clusterProfiler functional annotation for the heatmap clusters of CeAD DEGs against the WikiPathways database.
Cluster	ID	Description	GeneRatio	BgRatio	pvalue	p.adjust	qvalue	geneID
2	WP477	Cytoplasmic ribosomal proteins	37/150	88/8663	2.52294177760794e-43	4.51606578191821e-41	4.30227966286827e-41	6224	6160	6175	6143	6164	6207	6206	6152	6230	6144	25873	6155	6194	6176	6229	6135	6233	6161	6189	6167	6130	6156	6133	6157	3921	6201	6169	6232	6165	6228	6168	6136	6191	4736	6170	6235	7311
2	WP111	Electron transport chain: OXPHOS system in mitochondria	22/150	105/8663	2.65812355472864e-18	2.37902058148214e-16	2.26640008350548e-16	292	4710	4708	4717	514	4694	1350	4698	1349	517	4715	518	522	7381	27089	1345	10476	4725	521	4696	7388	4697
2	WP623	Oxidative phosphorylation	14/150	60/8663	1.03347266877931e-12	6.16638692371653e-11	5.87447622253501e-11	4710	4708	4717	514	4698	517	4715	518	522	10476	4725	521	4696	4697
2	WP4396	Nonalcoholic fatty liver disease	16/150	155/8663	8.85396089741571e-09	3.96214750159353e-07	3.77458332995091e-07	4710	4708	4717	4694	1350	468	4698	1349	4715	7381	27089	1345	4725	4696	7388	4697
2	WP411	mRNA processing	12/150	126/8663	1.66996708011144e-06	5.97848214679897e-05	5.69546667322219e-05	2521	4809	6432	6629	6627	6434	6636	6637	6427	11051	83443	6635
2	WP4324	Mitochondrial complex I assembly model OXPHOS system	8/150	56/8663	4.71159815095411e-06	0.000140562678170131	0.000133908579027117	4710	4708	4717	4694	4698	4715	4725	4696
2	WP107	Translation factors	7/150	50/8663	2.17120335696804e-05	0.000555207715567543	0.00052892472756214	8668	1983	3646	1933	2107	1974	10209
2	WP5027	nsp1 from SARS-CoV-2 inhibits translation initiation in the host cell	4/150	16/8663	0.00013364961362663	0.00299041010489585	0.00284884702730448	8668	1983	3646	10209
2	WP4922	Mitochondrial complex IV assembly	5/150	34/8663	0.000270144580735941	0.0053728755501926	0.00511852889815467	1350	1349	1345	388753	4697
2	WP410	Exercise-induced circadian regulation	5/150	48/8663	0.00136863076871874	0.0244984907600654	0.0233387562665722	1407	3312	11335	10140	8341
2	WP4932	7q11.23 copy number variation syndrome	7/150	106/8663	0.00236538780729704	0.0360202062269834	0.0343150450383494	514	468	5111	517	83939	518	9188
2	WP4921	Mitochondrial complex III assembly	3/150	16/8663	0.00241476242862458	0.0360202062269834	0.0343150450383494	7381	27089	7388
4	WP2849	Hematopoietic stem cell differentiation	4/45	64/8663	0.000321618602607922	0.0463130787755407	0.0429953289802169	861	100506403	4261	1435
