# Supplementary material for: Peripheral Blood Gene Expression Profiling Reveals Molecular Pathways Associated with Cervical Artery Dissection
Source: Int J Mol Sci. 2024 May 10;25(10):5205. doi: 10.3390/ijms25105205 (PMC11121660; doi:10.3390/ijms25105205)
Supplement: Supplementary file 1 [file ijms-25-05205-s001.zip › Add. file S6. Extraribosomal functions of the ribosomal DEGs.xlsx]

## Sheet: Table S14
Table S14: Extra-ribosomal functions of DEGs in CeAD patients.
Gene symbol	Full gene name	log2(Fold change)	Cytoplasmic ribosome subunit	Extraribosomal function
RPL10A	ribosomal protein L10a	-1.36697	60s	1)Regulates canonical and non-canonical Wnt signaling during embryonic stem cell differentiation in mesoderm; 2)Regulates extracellular matrix composition; 3) Regulates steroid metabolism
RPL11	ribosomal protein L11	-1.29093	60s	Inactivates MDM2 ubiquitin ligase, leading to p53 activation and subsequent cell cycle arrest
RPL12	ribosomal protein L12	-1.51779	60s
RPL19	ribosomal protein L19	-1.2453	60s	Regulates proteostasis response
RPL21	ribosomal protein L21	-1.72173	60s	Regulates cell cycle and DNA replication
RPL22L1	ribosomal protein L22 like 1	-1.91613	60s	1) Regulates SMAD2 splicing; 2) Regulates morphogenesis
RPL24	ribosomal protein L24	-1.49458	60s	1) Regulates joining of small and large ribosome subunits; 2) Regulates mRNA processing; 3) Regulates angiogenin-mediated processing of tRNA regulatory fragments
RPL26L1	ribosomal protein L26 like 1	-1.27079	60s
RPL27	ribosomal protein L27	-1.39222	60s	Regulates cell proliferation and stemness through PLK1 signaling
RPL27A	ribosomal protein L27a	-1.30943	60s	Regulates nuclear integrity and ribosome maturation
RPL30	ribosomal protein L30	-1.30602	60s
RPL31	ribosomal protein L31	-1.43699	60s	Regulates cell proliferation through JAK-STAT signaling
RPL32	ribosomal protein L32	-1.41777	60s
RPL34	ribosomal protein L34	-1.64192	60s	Regulates cell proliferation, apoptosis, and metastasis
RPL35A	ribosomal protein L35a	-1.54872	60s	Regulates pre-rRNA maturation
RPL36	ribosomal protein L36	-1.30544	60s	Regulates hepatocyte secretory function (albumin and prothrombin synthesis)
RPL37	ribosomal protein L37	-1.68335	60s	Inactivates MDM2 ubiquitin ligase, leading to p53 activation and subsequent cell cycle arrest
RPL37A	ribosomal protein L37a	-1.67572	60s	Regulates pre-rRNA maturation
RPL38	ribosomal protein L38	-1.57542	60s	Regulates organogenesis and mRNA translation of HOX-associated genes
RPL39	ribosomal protein L39	-1.77477	60s	1)Regulates cell migration through interaction with E-cadherin; 2)Regulates mitochondrial activity
RPL7A	ribosomal protein L7a	-1.2461	60s
RPL9	ribosomal protein L9	-1.48198	60s	Regulates NF-κB signaling
RPLP0	ribosomal protein lateral stalk subunit P0	-1.03065	60s	Regulates DNA repair after damage
RPLP1	ribosomal protein lateral stalk subunit P1	-1.25152	60s	Regulates cell cycle and morphogenesis
RPS12	ribosomal protein S12	-1.58187	40s	Regulates erythropoiesis
RPS13	ribosomal protein S13	-1.23164	40s
RPS20	ribosomal protein S20	-1.59679	40s	Regulates pre-rRNA processing
RPS23	ribosomal protein S23	-1.32537	40s	Regulates response to oxidative stress
RPS24	ribosomal protein S24	-1.60024	40s	Regulates pre-rRNA processing
RPS25	ribosomal protein S25	-1.35213	40s	Regulates initiation of translation
RPS27	ribosomal protein S27	-2.3985	40s
RPS27A	ribosomal protein S27a	-1.48465	40s	Regulates MDM2-p53 signaling
RPS29	ribosomal protein S29	-1.5679	40s	Regulates apoptosis
RPS3A	ribosomal protein S3A	-1.33497	40s	Regulates NF-κB signaling
RPS4X	ribosomal protein S4 X-linked	-1.32432	40s
RPS6	ribosomal protein S6	-1.46155	40s	Regulates cell growth and carbohydrate homeostasis
RPS7	ribosomal protein S7	-1.56251	40s	1) Inactivates MDM2 ubiquitin ligase, leading to p53 activation and subsequent cell cycle arrest; 2) Regulates PI3K/AKT and MAPK signaling
RPSA	ribosomal protein SA	-1.15772	40s	Receptor for laminins, heparin, viral proteins
