# Supplementary material for: Peripheral Blood Gene Expression Profiling Reveals Molecular Pathways Associated with Cervical Artery Dissection
Source: Int J Mol Sci. 2024 May 10;25(10):5205. doi: 10.3390/ijms25105205 (PMC11121660; doi:10.3390/ijms25105205)
Supplement: Supplementary file 1 [file ijms-25-05205-s001.zip › Add. file S7. FGSEA ClusterProfiler.xlsx]

## Sheet: Table S15
Table S15: The results of rank-based gene set enrichment analysis for the overall 15,363 pro-tein-coding genes against the GO BP database (CeAD vs. normal).
ID	Description	setSize	enrichmentScore	NES	pvalue	p.adjust	qvalue	rank	leading_edge	core_enrichment
GO:0006412	translation	604	-0.631509232972886	-2.46927619707609	5.21153608274699e-44	1.81628132438345e-40	1.54312044648606e-40	2036	tags=40%, list=13%, signal=36%	6231	1968	6193	2935	57721	51073	65080	28985	10605	55005	1982	1967	10573	4691	51247	116832	85476	60558	56919	1965	28977	1939	23645	124995	55239	10959	1938	7458	1936	64745	6472	9451	8666	63875	4904	63931	54148	87178	64975	1660
GO:0043043	peptide biosynthetic process	627	-0.625755092846317	-2.45318497069125	5.96284085483732e-44	1.81628132438345e-40	1.54312044648606e-40	2036	tags=39%, list=13%, signal=35%	6231	1968	6193	2935	57721	51073	65080	28985	10605	55005	1982	1967	10573	4691	51247	116832	85476	60558	56919	1965	28977	1939	23645	124995	55239	10959	1938	7458	1936	64745	6472	9451	8666	63875	4904	63931	54148	87178	64975	1660
GO:0022613	ribonucleoprotein complex biogenesis	420	-0.676286942878041	-2.59503912924945	2.49889693750942e-41	5.0744267144358e-38	4.31125482166099e-38	2180	tags=45%, list=14%, signal=40%	1653	55813	54700	27340	5036	55178	88745	1968	6193	10569	10969	65080	28985	55127	23451	26149	10248	55720	10946	9136	1939	10885	25980	10181	7458	64745	8666	55702	55015	51729	1660	10978	64216	1975	51367	84154	23160	8683	84916	4686
GO:0006518	peptide metabolic process	762	-0.58183306914767	-2.30895316155317	4.5204601092958e-41	6.88466074645751e-38	5.84923746247565e-38	2036	tags=34%, list=13%, signal=31%	6231	5972	1968	6193	2935	10550	57721	51073	65080	28985	10605	55005	1982	1967	10573	4691	51247	116832	85476	60558	56919	1965	28977	1939	5621	23645	373156	124995	55239	10959	1938	7458	1936	64745	6472	9451	8666	63875	4904	63931
GO:0006396	RNA processing	848	-0.537820294625616	-2.14473764809938	2.92097037514945e-32	2.54207878934435e-29	2.15976110294885e-29	2250	tags=33%, list=15%, signal=30%	55039	55006	51163	54974	9939	64172	1653	55813	9913	8731	27340	5036	84267	51585	55178	26512	27304	9584	88745	6231	10569	138716	57721	25949	10969	65080	10084	8270	55127	23451	55174	4234	10248	4691	81556	55720	10946	9136	5930	22938
GO:0022618	ribonucleoprotein complex assembly	182	-0.669343598212349	-2.38039375714326	6.43942030206002e-18	2.61526323200997e-15	2.22193892106871e-15	2027	tags=45%, list=13%, signal=39%	1968	6193	10569	28985	23451	10946	1939	25980	10181	7458	8666	55702	55015	1660	10978	1975	84154	8683	4686	22868	55299	3326	8161	55794	6431	6234	6208	84844	8894	10772	79084	3692	6628	51081	54505	51386	51631	23521	6895	27339
GO:0006119	oxidative phosphorylation	114	-0.7445953549219	-2.48780823368952	7.43869708294742e-18	2.83228391433223e-15	2.40632062874029e-15	2221	tags=56%, list=14%, signal=48%	1329	4514	65990	9167	4713	4709	513	4706	4712	30968	6472	4728	84300	4700	506	400916	1537	11315	27069	7385	7384	55967	205327	4716	6391	4722	983	54205	2631	1340	515	9377	498	509	7386	4707	29796	54539	51142	1347
GO:0071826	ribonucleoprotein complex subunit organization	190	-0.655647575497167	-2.35039722710811	4.05737818028569e-17	1.3731971041278e-14	1.16667418201548e-14	2027	tags=43%, list=13%, signal=38%	1968	6193	10569	28985	23451	10946	1939	25980	10181	7458	8666	55702	55015	1660	10978	1975	84154	8683	79752	4686	22868	55299	3326	8161	55794	6431	6234	6208	84844	8894	10772	79084	3692	6628	51081	54505	51386	51631	23521	6895
GO:0009060	aerobic respiration	156	-0.683677573527701	-2.38175731049573	6.86908379438471e-17	2.20244518291535e-14	1.87120692614901e-14	2089	tags=44%, list=14%, signal=38%	65990	9167	4713	4709	513	1737	8802	4706	4712	30968	6472	4728	84300	4700	506	400916	1537	11315	27069	7385	7384	55967	205327	2271	4716	6391	4722	983	54205	4190	2631	1340	515	9377	498	509	7386	4707	29796	54539
GO:0140053	mitochondrial gene expression	148	-0.694684102710082	-2.4016729914043	3.67173436681065e-16	1.0651526553624e-13	9.0495828980491e-14	1987	tags=49%, list=13%, signal=43%	51073	65080	55005	10573	85476	28977	124995	6472	57215	63875	63931	54148	87178	64975	26995	10884	64216	54948	79072	10128	55157	54998	7019	22868	3028	84300	400916	84545	9238	51021	283459	28958	7818	56945	64928	51081	51023	54460	65003	28973
GO:0015986	proton motive force-driven ATP synthesis	60	-0.775618525305016	-2.32409497933397	1.47879746921743e-11	2.72994975226442e-09	2.31937708329892e-09	2089	tags=63%, list=14%, signal=55%	65990	4713	4709	513	4706	4712	30968	4728	4700	506	55967	4716	6391	4722	516	515	498	509	4707	54539	4726	4695	10476	4708	4717	4710	522	84833	4715	518	514	517	521	4698	4696	4725	9556	4694
GO:0006334	nucleosome assembly	79	-0.726438797004861	-2.31438682695768	1.91213236638987e-11	3.42609128707267e-09	2.9108219336034e-09	2270	tags=60%, list=15%, signal=52%	8357	554313	554313	554313	554313	4674	8970	8356	554313	554313	3148	7259	54108	144108	554313	25842	554313	128312	8355	3009	554313	554313	8344	8340	554313	3008	121504	554313	3017	8342	3006	4675	23234	8343	8352	3014	8345	8358	8467	8968
GO:0042255	ribosome assembly	52	-0.783620133426845	-2.27525101198245	1.81286472012239e-10	3.15542053571017e-08	2.68085889589227e-08	1523	tags=58%, list=10%, signal=52%	84154	22868	51001	55299	55794	6234	6208	3692	51388	51081	54505	84769	6125	6134	708	6223	51154	6128	6147	51065	4869	6175	3921	6169	83939	6135	55052	6152	6232	51119
GO:0006457	protein folding	174	-0.590514493476556	-2.09059607594027	2.44000714841401e-10	4.0174387967941e-08	3.41323332823661e-08	2586	tags=44%, list=17%, signal=37%	3998	972	567	10598	54431	6903	5830	5481	10574	5034	27348	51364	23640	134266	202052	10294	10130	81572	6388	3308	3300	10808	821	10961	285755	1676	3337	81611	51645	10694	9531	131474	10465	26973	9529	134492	3326	9403	908	10450
GO:0065004	protein-DNA complex assembly	185	-0.581997257116131	-2.07230397659098	5.18688066789478e-10	8.31538869179343e-08	7.06479009530157e-08	2291	tags=42%, list=15%, signal=36%	64105	8357	554313	5469	64946	54700	554313	9787	554313	554313	55355	4674	8970	8356	1060	6908	554313	554313	112950	219541	84246	3148	7259	54108	144108	1063	554313	25842	54069	554313	128312	7013	79003	2959	8355	64425	3009	5706	554313	3146
GO:0007005	mitochondrion organization	478	-0.450820785180806	-1.74106391406195	7.90027644447881e-10	1.23406369486577e-07	1.04846583744946e-07	2445	tags=28%, list=16%, signal=25%	51566	8408	5830	2055	10531	83667	201164	10134	644096	9997	54974	134266	9131	29090	291	22863	9167	139341	3308	4713	4709	7755	440957	513	10059	284184	5027	285521	599	84266	282991	4706	4712	30968	4728	87178	1050	578	815	28978
GO:0033108	mitochondrial respiratory chain complex assembly	86	-0.687287167578697	-2.19287732186118	1.47188328581074e-09	2.24167824428976e-07	1.90453950429774e-07	2273	tags=50%, list=15%, signal=43%	644096	9997	9131	29090	4713	4709	440957	284184	285521	4706	4712	4728	79072	6341	7019	84300	4700	131474	29078	28958	389203	55572	51287	10063	55967	4716	4722	90871	7386	4707	54539	55863	4695	79145	4708	4717	4710	4715	4698	4696
GO:0051276	chromosome organization	534	-0.438064365442399	-1.70248063289346	2.0412769359183e-09	2.96082359371769e-07	2.51552849471436e-07	2704	tags=30%, list=18%, signal=26%	7507	9134	27183	891	147872	146909	81929	6832	1105	554313	79892	57343	23397	2669	10051	11144	8318	9183	1843	10574	57820	81930	5119	9937	701	9493	64105	8357	554313	2071	9587	64946	9131	2072	1653	554313	9787	5984	554313	9156
GO:0071824	protein-DNA complex subunit organization	218	-0.540992750547541	-1.96841630366849	2.82855338765525e-09	4.00733656688274e-07	3.40465043013485e-07	2291	tags=38%, list=15%, signal=33%	64105	8357	554313	5469	64946	54700	554313	9787	10467	554313	64431	554313	55355	4674	8970	8356	1060	6908	554313	554313	112950	219541	84246	3148	7259	81611	54108	144108	1063	554313	25842	54069	554313	128312	7013	79003	2959	8355	64425	3009
GO:0051056	regulation of small GTPase mediated signal transduction	275	0.481786735715666	1.85927926014471	3.19827220958656e-09	4.42815325018212e-07	3.76217809917156e-07	2984	tags=30%, list=19%, signal=25%	79658	23075	9901	10451	79109	10982	1435	83892	7204	55103	5291	57679	83478	23094	5159	9649	23096	253980	2909	9927	93663	9289	57186	6453	3707	25	57148	51306	57480	55843	7410	7126	5921	55114	9909	28964	10565	10144	50619	10251
GO:0009201	ribonucleoside triphosphate biosynthetic process	96	-0.636198907986073	-2.07669314149481	1.93053027995246e-08	2.55669357945008e-06	2.1721778916536e-06	2425	tags=48%, list=16%, signal=41%	4731	2023	4537	3948	10201	7114	65990	4713	4709	513	4706	4712	30968	4728	318	4700	506	4832	55967	4716	6391	4722	516	515	498	509	4707	54539	4726	4695	10476	4708	4717	4710	522	84833	4715	518	514	517
GO:0034728	nucleosome organization	112	-0.616545949299163	-2.05875123587581	2.95293877180578e-08	3.59786059956817e-06	3.05675788230927e-06	2270	tags=48%, list=15%, signal=41%	8357	554313	554313	10467	554313	64431	554313	4674	8970	8356	554313	554313	3148	7259	81611	54108	144108	554313	25842	554313	128312	8355	3009	554313	554313	8344	8340	554313	3008	121504	554313	3017	8342	4678	3006	4675	23234	8343	8352	3014
GO:0001775	cell activation	905	0.347063504349926	1.47238146531669	3.50932402895176e-08	4.19192195772042e-06	3.56147497427364e-06	2371	tags=23%, list=15%, signal=20%	7006	146850	1269	161882	401258	23075	8809	10451	7414	115350	55024	1435	5079	3696	1773	375033	10320	51744	5291	112616	4773	864	3717	8527	196528	9474	7107	55636	5581	8440	5159	5729	3565	2623	4092	7704	1191	1209	57181	4088
GO:0007169	transmembrane receptor protein tyrosine kinase signaling pathway	520	0.394630916382566	1.62249054754453	5.03636090686602e-08	5.78896427257128e-06	4.91832901272298e-06	2704	tags=22%, list=18%, signal=19%	22905	55512	2263	5770	5305	2887	1435	5291	26469	3717	8527	26999	8440	5159	55777	57727	80310	4690	640	26058	2591	23235	5149	5786	23294	23433	2064	23236	8874	7039	51232	6850	26228	860	25	208	84959	55294	7410	140710
GO:0030036	actin cytoskeleton organization	627	0.378197014657112	1.57850947347989	5.02516242328877e-08	5.78896427257128e-06	4.91832901272298e-06	2591	tags=23%, list=17%, signal=20%	998	10611	23075	92521	5770	57553	22836	27067	9873	51676	3717	7168	26999	91010	5581	8440	1730	5159	23043	9124	4088	4690	2039	6710	9749	23096	253980	9050	51019	2909	118	27032	23433	93663	9855	200539	29767	10634	23332	23122
GO:0042060	wound healing	360	0.432184415010874	1.73069004916818	5.48838523713314e-08	6.19171164159539e-06	5.26050491442176e-06	2754	tags=28%, list=18%, signal=24%	7006	6239	5465	2263	10451	7414	375033	5291	55966	83478	3717	8527	7168	80739	5581	5159	2623	4087	4088	79602	2039	4352	340205	640	2909	8546	5530	2064	6521	7039	51206	6850	23332	23122	83481	1605	5321	5467	953	84959
GO:0000902	cell morphogenesis	881	0.344492754183688	1.45666237579375	7.18871160021572e-08	7.96247837609348e-06	6.76495596904511e-06	3613	tags=28%, list=24%, signal=23%	53335	161882	8482	6239	998	10611	2263	7414	104	29904	9637	22836	27067	3708	7204	57679	23094	7168	26999	91010	80739	288	2623	3987	1191	729920	23043	4130	2039	4352	79834	494470	2909	6480	8546	5530	27185	23433	10129	2064
GO:0006897	endocytosis	513	0.383792501137181	1.57347282124771	1.16735586485823e-07	1.20534439469768e-05	1.02406579616555e-05	2262	tags=19%, list=15%, signal=17%	22905	59283	998	54874	5770	9779	5867	23209	29904	9522	4043	9873	57007	375033	29967	5291	598	8527	10417	3565	1191	115123	163486	114781	55589	9910	30845	10894	2213	79890	5530	23433	286046	50618	6850	6453	26228	25	4864	374868
GO:0030029	actin filament-based process	702	0.36459038474109	1.53543886625775	1.39964277065436e-07	1.42110395980439e-05	1.20737605321184e-05	2591	tags=22%, list=17%, signal=19%	3753	998	10611	54874	23075	92521	5770	5144	57553	22836	27067	9873	51676	3717	7168	26999	91010	5581	8440	1730	5159	23043	9124	4088	4690	2039	6710	9749	23096	253980	9050	51019	2909	118	27032	23433	93663	9855	200539	29767
GO:0050853	B cell receptor signaling pathway	54	0.691566550082496	2.16439927371437	1.78231871677223e-07	1.77998124960269e-05	1.51227974639673e-05	1529	tags=37%, list=10%, signal=33%	7006	10451	55024	4773	23180	57181	23228	640	2213	89857	6850	148823	26228	25	5583	29760	930	933	5579	5336
GO:0072594	establishment of protein localization to organelle	399	-0.440229079384737	-1.67864604239192	3.96336847698567e-07	3.65830920633283e-05	3.10811527932034e-05	2549	tags=28%, list=17%, signal=24%	3458	665	6729	84313	5190	1649	5830	10531	29927	10574	4927	2254	653489	11261	10134	5569	5469	134266	9131	29090	22863	9179	3308	950	3843	729540	5189	285521	84220	222229	5743	55916	10527	7341	54557	1434	51024	84455	11267	29098
GO:0010608	post-transcriptional regulation of gene expression	467	-0.42292497251214	-1.62616029748338	4.5499912522818e-07	4.13709652371653e-05	3.51489504909185e-05	2225	tags=25%, list=14%, signal=22%	6659	9939	1653	6203	5036	22863	7073	1968	2935	57721	10605	55005	1982	26135	4691	51247	60558	1965	79882	23645	55239	10959	328	1938	7458	6472	9451	4904	87178	1660	26995	10978	1153	1975	10657	54855	79072	10128	10949	4686
GO:0030155	regulation of cell adhesion	662	0.359000048487335	1.5057176479859	4.82565283534266e-07	4.32321721660404e-05	3.67302399247366e-05	3068	tags=26%, list=20%, signal=22%	146850	2650	6239	998	5465	23075	10451	7414	1435	5291	55966	864	3717	9780	7168	196528	288	5581	8440	3565	4092	3987	7704	4088	4690	57492	2039	640	79834	2213	30009	340481	59339	6480	8546	5530	27185	5786	4602	22920
GO:0003013	circulatory system process	476	0.383193250961192	1.56443222333271	8.02810637854844e-07	6.88834141663621e-05	5.85236457573353e-05	2914	tags=22%, list=19%, signal=18%	3753	57419	6296	6196	2034	998	5465	9498	5029	5144	6565	2030	3717	7168	9474	55636	4092	489	30819	4363	4088	66002	8714	30845	1359	2313	3953	340481	2909	5742	157378	9590	25	1760	83943	5467	28232	9475	10659	23171
GO:0046390	ribose phosphate biosynthetic process	203	-0.489961932456785	-1.7651974698984	2.22659837408928e-06	0.000176161523311064	0.00014966758995758	2153	tags=29%, list=14%, signal=25%	64834	10201	471	7114	65990	4713	4709	5198	513	1737	4706	8833	4712	30968	5631	4728	51727	1633	51144	318	4700	506	5471	5634	10606	4832	353	25874	55967	4716	6391	4722	38	516	515	55312	498	509	4707	54539
GO:0022603	regulation of anatomical structure morphogenesis	791	0.336255664252866	1.42185920548027	2.43745909002065e-06	0.000187962035144377	0.000159693355704618	3635	tags=29%, list=24%, signal=23%	22905	146850	53335	8482	6239	998	10611	2263	28996	26051	29904	55727	22836	27067	1435	6899	3696	5291	55966	7168	91010	6786	3987	23043	2039	4352	23670	23251	2909	6480	5530	27185	23433	2064	93663	3955	8874	50618	23332	23122
GO:0034248	regulation of cellular amide metabolic process	420	-0.417926215106139	-1.60366083178266	2.96626399358833e-06	0.000223092348752347	0.00018954022165658	2027	tags=26%, list=13%, signal=23%	23404	83667	353238	1802	6659	9939	1653	94101	6203	5036	1968	2935	64223	57721	10605	55005	1982	4691	51247	60558	1965	5621	23645	55239	10959	1938	7458	6472	9451	4904	87178	1660	26995	1153	1975	10657	79072	10128	4686	7431
GO:0045047	protein targeting to ER	33	-0.763179800716872	-2.07876567646165	3.56885255206884e-06	0.000248038139306843	0.000210734272898322	1529	tags=45%, list=10%, signal=41%	54557	9789	23471	6727	60559	58477	6731	3309	9709	6747	10952	6726	28972	23480	90637
GO:0098609	cell-cell adhesion	770	0.333529797285094	1.40767695496913	3.58295408059786e-06	0.000248038139306843	0.000210734272898322	3786	tags=30%, list=25%, signal=24%	146850	2650	5465	10611	23075	7414	3801	375033	5291	864	3717	9780	26999	196528	288	8440	3565	2623	4092	3987	7704	9124	3674	4690	57492	2039	4352	640	2213	30009	965	340481	8546	5530	4602	27032	22920	2064	83737	51206
GO:0007599	hemostasis	194	0.471341021990957	1.76269457606186	4.00466228080566e-06	0.000265178289289871	0.000225296618246241	2602	tags=31%, list=17%, signal=26%	7006	2821	10451	7414	375033	5291	3717	8527	80739	2623	2039	4352	340205	640	2313	8546	6521	51206	6850	5321	953	84959	7410	928	7057	84062	6403	2776	2768	5051	1608	18	7294	196527	3043	5873	5154	2316	10398	5336
GO:0002520	immune system development	860	0.325287882583972	1.37629481958906	5.33156199558665e-06	0.000345530592309722	0.000293564281436725	2467	tags=22%, list=16%, signal=20%	146850	139716	2034	55512	161882	998	23075	2263	8809	5305	25893	28996	79705	1435	8328	5079	6899	3696	23335	10320	112616	864	3717	23094	196528	9474	80739	7107	55636	56259	23648	91	3565	2623	4092	7704	1209	222166	57623	4088
GO:0008610	lipid biosynthetic process	615	0.349675012702158	1.45985673687619	5.60453196640784e-06	0.000355654257701631	0.000302165391215212	2756	tags=24%, list=18%, signal=20%	8395	6296	146850	145567	151742	5465	9420	84869	56994	5337	4534	5305	3628	80235	26137	3490	5291	55331	84668	51097	7405	8527	259230	114876	85414	729920	32	285848	8776	256435	8705	5742	55697	338596	253782	3707	51422	2194	65985	10464
GO:0006650	glycerophospholipid metabolic process	276	0.425018140379204	1.64111241819052	5.75427349687504e-06	0.000357897013449026	0.000304070846170795	2890	tags=29%, list=19%, signal=24%	8395	146850	145567	56994	117245	5337	10908	4534	5305	3628	3633	80235	114879	5291	84668	7405	8527	5159	8776	114884	55697	23236	3707	57406	5321	57217	54947	55326	54965	3632	129642	246	154141	9926	25979	1608	57605	54872	10162	5154
GO:2000112	regulation of cellular macromolecule biosynthetic process	436	-0.414005969941888	-1.58662890147463	5.85129711570944e-06	0.000360061636655575	0.000305909919382704	2340	tags=26%, list=15%, signal=23%	23404	83667	11261	353238	1802	6659	9939	1653	51763	6203	9452	5036	1839	90673	1968	2935	57721	10605	55005	1982	4691	51247	60558	1965	23645	55239	10959	1938	7458	6472	9451	4904	87178	1660	26995	1153	1975	10657	79072	10128
GO:2000145	regulation of cell motility	812	0.326081421890171	1.37890667258597	6.12744416933491e-06	0.000373283898795883	0.000317143610322313	2992	tags=23%, list=19%, signal=20%	1602	2650	55512	2821	8482	411	6239	23075	79899	9901	7414	104	10982	1435	57007	5031	5291	4249	3717	7168	196528	5581	23143	5159	91	3565	4092	4248	80310	4088	4690	2039	146433	23060	10894	79890	5530	9590	93663	23236
GO:0006403	RNA localization	184	-0.489906812613614	-1.74463204689371	6.88672517552253e-06	0.00041538544326023	0.0003529132640755	1821	tags=27%, list=12%, signal=24%	9908	84248	55916	4904	87178	1660	10657	10128	4686	10694	170506	3181	7013	908	55746	51808	3087	6950	51602	55110	80145	55308	11097	22948	55505	6741	7203	6428	2091	55651	29107	10212	3182	9326	10482	55135	1070	56943	22916	5901
GO:0007596	blood coagulation	189	0.458225075772553	1.70350088359003	6.96995758387016e-06	0.00041628413334252	0.0003536767950453	2602	tags=31%, list=17%, signal=26%	7006	10451	7414	375033	5291	3717	8527	80739	2623	2039	4352	340205	640	8546	6521	51206	6850	5321	953	84959	7410	928	7057	84062	6403	2776	2768	5051	1608	18	7294	196527	3043	5873	5154	2316	10398	5336	2815	9002
GO:1902600	proton transmembrane transport	128	-0.538504723207031	-1.82347457778845	8.72094569947235e-06	0.000487412855056748	0.000414108063778904	2301	tags=33%, list=15%, signal=28%	11261	1329	4514	291	7114	65990	9167	513	113655	9296	479	476	1528	506	1537	11315	529	7384	9550	10063	51382	10159	10479	1340	516	515	9377	498	509	7386	29796	10476	5250	522	7388	1349	518	292	514	517
GO:0040012	regulation of locomotion	844	0.322799371952713	1.36835767926943	9.07067279004102e-06	0.000502350351244817	0.000426799024962983	2992	tags=23%, list=19%, signal=20%	1602	2650	55512	2821	8482	411	6239	23075	79899	9901	7414	104	10982	1435	57007	5031	5291	4249	3717	7168	196528	5581	23143	5159	91	3565	4092	4248	80310	4088	4690	2039	146433	23060	10894	79890	6480	5530	9590	93663
GO:0006024	glycosaminoglycan biosynthetic process	70	0.597662261747103	1.97108189509736	1.37580872554535e-05	0.000710290403052737	0.000603465789786486	3957	tags=55%, list=26%, signal=41%	55512	64131	55501	5159	9653	27087	8702	84068	6482	2132	10090	29940	2651	9394	9957	2131	54480	11046	166012	1950	10402	50515	10678	93010	6484	11046	51363	55790	4790	26229	26035	9435	7040	64132	337876	3038	55454	9953	5155
GO:0050817	coagulation	191	0.456823571270675	1.70046028354287	1.4582958786721e-05	0.000746549453182389	0.000634271635155304	2602	tags=31%, list=17%, signal=26%	7006	10451	7414	375033	5291	3717	8527	80739	2623	2039	4352	340205	640	8546	6521	51206	6850	5321	953	84959	7410	928	7057	84062	6403	2776	2768	5051	1608	18	7294	196527	3043	5873	5154	2316	10398	5336	2815	9002
GO:0031344	regulation of cell projection organization	577	0.347524338827472	1.44081099592733	1.52329560851297e-05	0.000760648921890248	0.000646250604577936	3705	tags=31%, list=24%, signal=24%	53335	8482	411	6239	998	10611	54874	5337	10806	26051	29904	27067	83478	64764	9474	23043	4134	4690	2039	2213	23251	2909	5530	27185	23433	8874	9760	26228	8814	25	79006	10512	51517	23499	2932	832	3815	10090	23303	84062
GO:0018212	peptidyl-tyrosine modification	319	0.396135368587024	1.56102377386322	1.95860382328869e-05	0.00093953069831422	0.000798229333312199	2512	tags=24%, list=16%, signal=20%	7006	2263	5770	28996	79705	55024	3717	5581	8440	5159	3565	2623	80310	2039	146433	640	79834	2064	7039	9149	6850	5607	1859	26228	10464	25	7060	55294	6464	3815	9467	10006	64092	5590	2074	7132	117157	51738	7294	868
GO:0120039	plasma membrane bounded cell projection morphogenesis	547	0.347817040283057	1.43318254532632	1.95864081887567e-05	0.00093953069831422	0.000798229333312199	4048	tags=31%, list=26%, signal=24%	53335	8482	6239	998	10611	2263	7414	104	29904	9637	27067	7204	57679	26999	288	729920	23043	4130	494470	2909	5530	27185	2064	8874	50618	23334	1605	25	50488	79006	10512	2017	23499	2932	59352	10090	23303	84062	6477	673
GO:0000904	cell morphogenesis involved in differentiation	620	0.341236230376008	1.42678806565042	2.03180441048833e-05	0.000959838902742022	0.000815483271379639	3742	tags=29%, list=24%, signal=23%	161882	8482	6239	998	10611	2263	7414	104	29904	9637	27067	7204	57679	23094	80739	288	2623	3987	729920	23043	4130	2039	4352	79834	494470	2909	6480	5530	27185	2064	8874	23334	1605	25	50488	79006	10512	2017	2317	23499
GO:0070588	calcium ion transmembrane transport	273	0.414379129019825	1.59996271488132	2.94129768897148e-05	0.00131752834714811	0.00111937776599635	2587	tags=25%, list=17%, signal=21%	3753	57419	59283	3709	5144	59285	3708	5031	9474	55636	5581	6786	159371	489	30845	5311	5530	27032	56344	57620	25	55858	84959	90550	57192	776	63892	53373	51393	930	1729	57053	2946	140803	196527	2316	5532	5336	3064	7225
GO:0016311	dephosphorylation	311	0.392681335382183	1.53988161436571	3.03480715307173e-05	0.00134949234865058	0.00114653451952775	2830	tags=26%, list=18%, signal=21%	151742	23075	5770	4534	3628	26051	3633	8073	4249	26469	3717	5159	23291	57181	4088	4690	8776	8189	57460	5530	5786	121665	5536	9887	55626	84959	9475	8945	2932	3632	5300	5529	8555	64759	2768	55197	64077	54434	5520	23293
GO:0045321	leukocyte activation	789	0.323143510335776	1.36761287182803	3.23626474391008e-05	0.00142864672607972	0.00121378441996994	2371	tags=22%, list=15%, signal=19%	146850	1269	161882	401258	23075	8809	10451	115350	55024	1435	5079	3696	1773	10320	51744	112616	4773	864	3717	196528	9474	7107	55636	5581	8440	5729	3565	2623	4092	7704	1191	1209	57181	4088	4690	57492	23228	4352	640	2213
GO:0051085	chaperone cofactor-dependent protein refolding	30	-0.731923086377331	-1.9338973807062	3.89062959834434e-05	0.00164768645864385	0.00139988152143481	2550	tags=50%, list=17%, signal=42%	972	27348	202052	6388	10808	3337	6767	3305	3313	3309	3306	10728	3312	6782	573
GO:0000075	cell cycle checkpoint signaling	171	-0.479235151193339	-1.68898956392235	3.86104033186659e-05	0.00164768645864385	0.00139988152143481	2692	tags=32%, list=18%, signal=27%	27183	891	5810	60561	261726	55872	11200	8318	9183	1843	701	9587	84101	79968	25949	9212	988	58493	10116	332	29980	1111	55143	84126	1063	54465	9184	991	11130	4998	84142	146956	8883	7272	51499	675	10403	79035	3014	27339
GO:0050821	protein stabilization	184	-0.4731993739129	-1.68513433788396	3.89472833297298e-05	0.00164768645864385	0.00139988152143481	1385	tags=21%, list=9%, signal=20%	10694	9531	389856	11315	9529	3326	3009	908	5202	55172	6950	10471	8863	23560	22948	8575	7411	7203	6125	9349	84515	79031	483	56658	5479	3329	51616	811	10728	4869	10576	3320	6135	5203	8409	10575	6201	819	573
GO:0051205	protein insertion into membrane	53	-0.641682248741333	-1.87336773643123	4.78143284754902e-05	0.00195493214142742	0.00166091877862229	2095	tags=42%, list=14%, signal=36%	284361	3308	93380	23065	285521	9868	90580	26517	23471	56993	55831	51234	1678	56851	140823	9141	26521	64112	3320	26520	9804	819
GO:0198738	cell-cell signaling by wnt	369	0.377505107864049	1.51088239767585	5.18419281644801e-05	0.00210547350918675	0.00178881937392806	3794	tags=33%, list=25%, signal=26%	7088	998	51701	2263	79705	2887	9839	23291	23043	6468	4088	8312	5311	9209	7041	27185	79718	9686	3090	25	6801	7091	4772	8994	84133	22881	8945	23499	2932	1456	59352	5300	283149	6477	5916	337867	2776	8861	440193	8658
GO:0016266	O-glycan processing	36	0.676423315882937	1.95864506199352	5.61101180585245e-05	0.00226372741200352	0.00192327257228139	2754	tags=50%, list=18%, signal=41%	55568	2650	283464	2590	51809	2591	6480	2589	63917	6482	55624	56913	9334	10678	93010	152002	11226	6484
GO:0019731	antibacterial humoral response	37	-0.693990280645439	-1.93220040784067	6.78227871828599e-05	0.00266565431947085	0.00226475140630304	1119	tags=32%, list=7%, signal=30%	8344	6039	8343	3512	8349	2197	8346	85236	6170	283	140686	8339
GO:1904874	positive regulation of telomerase RNA localization to Cajal body	15	-0.836976133032256	-1.97410871376221	8.07747594083008e-05	0.00301889468905134	0.00256486594775987	1385	tags=60%, list=9%, signal=55%	10694	908	6950	22948	55505	7203	55651	10576	10575
GO:0007339	binding of sperm to zona pellucida	30	-0.715108219277533	-1.88946890448177	8.71619695379955e-05	0.00318207104328711	0.00270350128206841	2517	tags=43%, list=16%, signal=36%	53340	10574	54760	10694	6950	3305	22932	22948	7203	5016	7417	10576	10575
GO:0071806	protein transmembrane transport	57	-0.633687623373605	-1.87693665414812	8.72301155989736e-05	0.00318207104328711	0.00270350128206841	2511	tags=44%, list=16%, signal=37%	6729	5190	5830	29927	134266	9131	29090	9179	5189	131474	9868	10972	10855	23471	56993	80273	5193	131118	10440	3309	3329	140823	10952	23480	9804
GO:0097553	calcium ion transmembrane import into cytosol	141	0.474293205001846	1.72070090176794	9.31558612617338e-05	0.00337800896908621	0.00286997098887184	2585	tags=28%, list=17%, signal=24%	3709	5144	3708	5031	9474	55636	5581	5311	5530	25	84959	57192	776	53373	51393	930	1729	2946	2316	5532	5336	3064	2815	9002	7442	2534	356	80024	596	5023	57190	493	2185	22821	7226	2811	3710	784	2149	6546
GO:1900182	positive regulation of protein localization to nucleus	80	-0.57491871270022	-1.82964776512147	9.69808966787807e-05	0.00347533895627725	0.00295266296575582	1695	tags=30%, list=11%, signal=27%	9451	5743	10445	84455	10694	9531	11315	3326	908	51574	6950	22948	7203	983	55696	7037	5901	10542	8882	4869	10576	3320	51068	10575
GO:0046034	ATP metabolic process	181	-0.46630204538051	-1.65717307106357	0.000101108997636819	0.00358113961397385	0.00304255166083378	2713	tags=35%, list=18%, signal=29%	84277	2026	2597	203	3458	51085	4731	2023	4537	3948	89	7167	7114	65990	4713	4709	64223	513	10059	5027	4706	4712	30968	4728	5230	51024	318	195827	4700	506	3692	55967	63979	4716	6391	4722	3939	516	515	498
GO:0031589	cell-substrate adhesion	314	0.383654243353548	1.50819083761601	0.000103708772240863	0.00363099908328356	0.00308491248099411	2489	tags=21%, list=16%, signal=18%	6239	998	7414	1435	3696	5291	55966	3717	5581	3987	4088	3674	2039	10894	79834	59339	6480	27185	5786	8874	23332	23122	3693	1605	25	6251	5467	50488	9475	2017	3683	23499	2932	7057	673	5921	246	5590	7402	8861
GO:0048729	tissue morphogenesis	488	0.341016867649256	1.39381717469252	0.000106364914826439	0.00368167648365153	0.0031279682189091	3118	tags=23%, list=20%, signal=19%	2650	2821	161882	6239	998	9420	2263	7414	104	55727	1435	6899	51676	55966	83478	7168	55636	4092	4087	51684	60412	4088	8312	5311	7041	2909	9095	23332	23122	9653	27245	1605	25	84133	10512	22881	1739	9500	8945	2132
GO:0043087	regulation of GTPase activity	314	0.382348494796185	1.50305778345446	0.000113507832549935	0.00388477368479889	0.00330052047692507	4231	tags=39%, list=28%, signal=29%	9779	10451	10982	55103	57679	83478	23094	7107	23143	3987	163486	9649	9910	83874	9712	2909	2064	8874	57186	55633	57148	208	6251	55843	7410	5910	23637	2932	7813	5300	5921	23061	146923	23161	23603	9827	57589	25782	10565	868
GO:0030100	regulation of endocytosis	176	0.438609285636249	1.61868250380238	0.000119744860538807	0.00405269828001339	0.00344318993724744	2262	tags=24%, list=15%, signal=21%	998	5770	9779	5867	29904	4043	5291	8527	3565	1191	114781	55589	79890	5530	6850	26228	25	84062	2624	246	60682	933	7036	196527	3092	10062	5532	5336	408	80230	85439	57126	27	22848	1950	10211	4289	79772	977	9026
GO:0090630	activation of GTPase activity	97	0.522715343023347	1.81764166896984	0.00012714187954441	0.00425576005595903	0.00361571209785924	4226	tags=47%, list=28%, signal=35%	9779	83478	23094	9910	83874	9712	57186	55633	57148	208	23637	7813	23061	146923	23603	23216	23102	55357	26230	202243	23158	93627	129049	2185	54828	9905	25771	107080638	116987	23526	115704	391	11138	26000	119016	10563	9938	23513	4943	6494
GO:1904667	negative regulation of ubiquitin protein ligase activity	12	-0.862049189737103	-1.92793879563484	0.000137221385673746	0.00451866314337545	0.00383907569478126	604	tags=75%, list=4%, signal=72%	84101	26271	6125	9349	6167	6135	4085	6201	6224
GO:0006816	calcium ion transport	346	0.366263576688271	1.45880026264294	0.000145747771104187	0.00474810385864551	0.00403400951601064	2587	tags=23%, list=17%, signal=20%	3753	57419	59283	3709	5144	10316	59285	3708	5031	9474	55636	5581	6786	5159	159371	489	30845	5311	5530	27032	56344	57620	25	55858	84959	90550	57192	776	63892	64072	53373	4638	51393	930	54836	1729	57053	2946	5579	140803
GO:0072507	divalent inorganic cation homeostasis	281	0.374998239379502	1.4475384613034	0.00015169159333347	0.00491545312014627	0.00417619017032851	2355	tags=23%, list=15%, signal=20%	57419	3709	5144	3708	5031	5291	9474	55636	288	5581	6786	159371	489	57181	5311	8546	27185	27032	57620	25	8805	55858	1760	84959	9217	5910	118987	84068	90550	57192	63892	147138	64072	53373	930	1729	2946	5579	26504	2316
GO:0000054	ribosomal subunit export from nucleus	15	-0.827130639078712	-1.9508869340269	0.000166483454218884	0.00525501141503339	0.00446468036211756	1057	tags=47%, list=7%, signal=43%	3692	55781	55341	5901	6059	4869	51068
GO:0033750	ribosome localization	15	-0.827130639078712	-1.9508869340269	0.000166483454218884	0.00525501141503339	0.00446468036211756	1057	tags=47%, list=7%, signal=43%	3692	55781	55341	5901	6059	4869	51068
GO:0033046	negative regulation of sister chromatid segregation	46	-0.63869009356951	-1.83127428968983	0.000198291915624844	0.00599015863514908	0.00508926461088365	2431	tags=48%, list=16%, signal=40%	9183	1843	701	9587	84101	9212	332	26271	55143	1063	9184	991	11130	7272	10403	56984	25906	147841	4085	55055	9232	56155
GO:0033048	negative regulation of mitotic sister chromatid segregation	46	-0.63869009356951	-1.83127428968983	0.000198291915624844	0.00599015863514908	0.00508926461088365	2431	tags=48%, list=16%, signal=40%	9183	1843	701	9587	84101	9212	332	26271	55143	1063	9184	991	11130	7272	10403	56984	25906	147841	4085	55055	9232	56155
GO:2000816	negative regulation of mitotic sister chromatid separation	46	-0.63869009356951	-1.83127428968983	0.000198291915624844	0.00599015863514908	0.00508926461088365	2431	tags=48%, list=16%, signal=40%	9183	1843	701	9587	84101	9212	332	26271	55143	1063	9184	991	11130	7272	10403	56984	25906	147841	4085	55055	9232	56155
GO:0006913	nucleocytoplasmic transport	296	-0.40895524873851	-1.52586686789824	0.000199539988450665	0.00599015863514908	0.00508926461088365	2359	tags=25%, list=15%, signal=22%	4927	2254	653489	11261	5569	7295	5469	9939	6815	23165	3843	3429	729540	84248	84220	5743	55916	1660	10527	7341	10657	2010	1434	84455	4686	5501	29098	5902	9531	3181	11315	3326	9221	55746	51808	3087	55027	3692	55110	80145
GO:0051169	nuclear transport	296	-0.40895524873851	-1.52586686789824	0.000199539988450665	0.00599015863514908	0.00508926461088365	2359	tags=25%, list=15%, signal=22%	4927	2254	653489	11261	5569	7295	5469	9939	6815	23165	3843	3429	729540	84248	84220	5743	55916	1660	10527	7341	10657	2010	1434	84455	4686	5501	29098	5902	9531	3181	11315	3326	9221	55746	51808	3087	55027	3692	55110	80145
GO:0006470	protein dephosphorylation	229	0.406405251686377	1.54660302524027	0.0002170359564257	0.00632623467246586	0.0053747962616226	2803	tags=26%, list=18%, signal=21%	151742	23075	5770	4534	26051	8073	4249	26469	3717	5159	23291	57181	4690	8189	57460	5530	5786	121665	5536	55626	84959	9475	8945	2932	5300	5529	8555	2768	55197	54434	5520	8732	5802	58490	4659	333926	5532	3064	5778	6305
GO:2001020	regulation of response to DNA damage stimulus	290	-0.412447806431152	-1.53643145988089	0.00021655974089085	0.00632623467246586	0.0053747962616226	2400	tags=24%, list=16%, signal=21%	220042	51147	11143	64769	6659	2072	9913	79624	10467	54929	57599	79968	55063	10721	5429	10039	3190	55702	1660	10445	10116	26271	1111	9275	84126	7334	64210	54465	54780	8295	5366	1025	23411	3146	64110	2021	84142	51499	675	63979
GO:0030203	glycosaminoglycan metabolic process	108	0.489375809786046	1.72041106231831	0.000218953142660282	0.00635172640517351	0.00539645414767221	3957	tags=43%, list=26%, signal=32%	55512	64131	55501	5159	23670	10894	2720	9653	27087	8702	84068	6482	2132	10090	29940	2651	9394	9957	2131	54480	11046	166012	1950	6448	3600	10402	50515	3425	10678	93010	8993	6484	11046	51363	55790	4790	26229	26035	9435	7040
GO:1904666	regulation of ubiquitin protein ligase activity	24	-0.733553264760565	-1.87454604884931	0.000238363817262766	0.0067855718446952	0.00576505110418604	2093	tags=58%, list=14%, signal=50%	84101	10059	26271	991	11065	84930	6125	9349	6167	6135	4085	6201	6224	27338
GO:0050830	defense response to Gram-positive bacterium	67	-0.581275572559364	-1.7661277487988	0.000241901443683105	0.00685424927868594	0.00582339974829781	2685	tags=31%, list=17%, signal=26%	388646	4049	81929	219972	3592	8970	5027	3148	4069	8344	948	6039	8343	8349	140823	2197	8346	85236	6170	283	8339
GO:0043550	regulation of lipid kinase activity	58	0.571916977798319	1.82350975724218	0.000302081371404479	0.007999684020564	0.00679656604504841	3601	tags=45%, list=23%, signal=34%	146850	998	5305	10451	5159	55626	7410	3815	930	5295	1154	8835	124997	5925	79837	64805	2185	8525	5747	23533	64127	5343	100287171	6714	7040	2322
GO:0044262	cellular carbohydrate metabolic process	244	0.395468837921229	1.51252741811223	0.000317486779033683	0.00828902614056425	0.00704239235808039	4021	tags=41%, list=26%, signal=30%	5465	6652	3628	3633	5031	5257	51744	5581	2585	85414	32	3953	2720	6521	8850	9653	51422	208	5321	2632	140710	55276	2932	3632	2132	6120	23417	673	57521	28964	5163	5834	3099	5208	5256	79158	1196	9759	2820	9611
GO:0050865	regulation of cell activation	553	0.325921970701211	1.34405602125081	0.000327892363555009	0.00840462254597652	0.00714060356266485	2371	tags=21%, list=15%, signal=19%	7006	146850	1269	10451	55024	4773	864	3717	196528	7107	8440	5159	3565	2623	4092	7704	1209	57181	4690	57492	2039	4352	640	2213	6935	30009	8546	5530	4602	2064	83737	9760	51206	6850	3707	26228	10464	25	55626	5321
GO:0006887	exocytosis	323	0.366794888034231	1.44761180423033	0.000370605952812033	0.00925299780545454	0.00786138684200504	3946	tags=33%, list=26%, signal=25%	55512	401258	9498	63908	57553	9522	9805	5729	3565	2623	60412	2039	640	2213	9145	51019	134957	54536	6850	23332	6453	23122	3993	5413	2932	3815	84062	2624	673	55114	28964	3684	10257	5579	94121	10565	5873	22841	8825	8832
GO:0140694	non-membrane-bounded organelle assembly	330	-0.39669079607369	-1.49217716341649	0.000381292881574349	0.00948096422265688	0.0080550680932377	2350	tags=25%, list=15%, signal=22%	5119	284403	9802	9493	6624	64105	9897	64946	115106	9787	6193	22974	6491	1965	9212	9908	440145	1060	9133	56647	55239	22919	54627	1153	332	26271	84154	79959	10733	55143	22868	80817	64147	1063	3567	51001	55299	991	4751	79003
GO:0060348	bone development	185	0.4196842581151	1.56465355360634	0.000432725697998043	0.0105446598088163	0.00895878845076369	2510	tags=25%, list=16%, signal=22%	55512	161882	2263	5305	64131	79705	80739	7704	54808	56987	2313	3953	23508	860	55294	79648	84068	3815	2132	10006	5916	54796	4090	7048	9249	124976	51738	4057	2316	202018	4211	4664	2815	1112	6715	2131	4054	1893	51141	7059
GO:0051985	negative regulation of chromosome segregation	47	-0.632210489677717	-1.81901464699568	0.000438759712574766	0.0106033863189283	0.00900868274703156	2431	tags=47%, list=16%, signal=40%	9183	1843	701	9587	84101	9212	332	26271	55143	1063	9184	991	11130	7272	10403	56984	25906	147841	4085	55055	9232	56155
GO:1905819	negative regulation of chromosome separation	47	-0.632210489677717	-1.81901464699568	0.000438759712574766	0.0106033863189283	0.00900868274703156	2431	tags=47%, list=16%, signal=40%	9183	1843	701	9587	84101	9212	332	26271	55143	1063	9184	991	11130	7272	10403	56984	25906	147841	4085	55055	9232	56155
GO:0032956	regulation of actin cytoskeleton organization	312	0.367210271728315	1.440310597003	0.000445331766299274	0.0106390632168438	0.00903899399336855	3682	tags=32%, list=24%, signal=25%	998	23075	22836	27067	9873	7168	26999	5581	8440	5159	4088	4690	2039	6710	51019	2909	118	23433	93663	200539	29767	23332	23122	26228	25	9475	1739	2017	832	23221	673	5921	246	55114	9788	54434	7840	10565	5154	2316
GO:0009887	animal organ morphogenesis	794	0.303578586467385	1.2854518628802	0.000456519922081065	0.0108637475207728	0.00922988674700903	3587	tags=25%, list=23%, signal=20%	7088	2650	55512	161882	998	5465	9420	5090	2263	104	55252	28996	55727	27067	1435	5079	6899	51676	55966	7168	196528	55636	6786	5159	4092	23291	4087	51684	60412	4088	2313	6935	5311	5292	8546	5530	10194	9927	3955	9095
GO:0048646	anatomical structure formation involved in morphogenesis	926	0.299543520569595	1.27276246526777	0.00047557148228697	0.0111860288420549	0.00950369834751079	3430	tags=24%, list=22%, signal=20%	22905	146850	2034	55512	2821	161882	5465	2263	10451	10806	28996	26051	57007	6899	3696	5291	26469	83478	4773	7168	91010	80739	6786	5159	23648	3565	2623	4087	51684	60412	4088	3674	79602	4352	23081	23670	8312	3953	5292	23251
GO:0007268	chemical synaptic transmission	574	0.316370256048257	1.31204875484518	0.000505629682397059	0.0117121521869311	0.0099506950103916	2535	tags=16%, list=17%, signal=14%	59283	1269	6196	9498	59340	63908	104	27067	9873	2030	57679	3717	5581	30819	4900	60412	114781	4130	23228	23096	9145	253980	5530	134957	27185	5786	9590	54899	23236	29767	6146	25	57406	1760	50488	6571	1182	1739	22839	5413
GO:0006839	mitochondrial transport	163	-0.451479227192294	-1.58506189492217	0.000516188601193929	0.0119114430245205	0.0101200133655126	2280	tags=27%, list=15%, signal=23%	10134	134266	9131	29090	291	3308	7755	285521	599	84266	282991	578	815	28978	51024	79778	400916	9531	131474	9868	59286	5366	9512	90580	26517	3305	56993	80273	1678	131118	10440	51522	7417	3329	140823	10456	9141	93974	26521	64112
GO:1902100	negative regulation of metaphase/anaphase transition of cell cycle	46	-0.614992384114989	-1.76332739888076	0.000532701113781249	0.0122424183963803	0.010401211468881	2431	tags=46%, list=16%, signal=39%	9183	1843	701	9587	84101	9212	332	26271	55143	1063	9184	991	11130	7272	10403	56984	25906	147841	4085	55055	56155
GO:0043406	positive regulation of MAP kinase activity	100	0.486623341609484	1.68903600576514	0.000538392586126701	0.0122842233508759	0.0104367291385176	3787	tags=46%, list=25%, signal=35%	146850	5770	5159	80310	146433	8312	2064	7039	6850	5607	9500	7057	3815	51347	7186	5154	10454	8654	6885	1445	100133941	1950	4216	1857	7189	2185	11214	23533	64127	10178	4294	8600	4217	101	2081	5608	6714	4208	5058	7040
GO:0002684	positive regulation of immune system process	740	0.309516371655534	1.30634510486176	0.000597473981252416	0.0132356781592353	0.0112450892471507	2664	tags=22%, list=17%, signal=19%	7006	146850	2821	8482	23075	8809	5144	10451	55024	1435	51744	5291	4773	864	3717	55269	196528	10417	5581	8440	3565	2623	7704	1191	163486	23180	57181	80310	4690	57492	23228	4352	146433	640	10894	2213	51279	30009	89857	8546
GO:0045839	negative regulation of mitotic nuclear division	52	-0.611015550941346	-1.7740914140845	0.000606325019360701	0.0133830870215413	0.0113703284523134	2431	tags=46%, list=16%, signal=39%	9183	1843	701	9587	10201	84101	9212	332	26271	54998	1111	55143	1063	9184	991	11130	7272	10403	56984	25906	147841	4085	55055	56155
GO:0006986	response to unfolded protein	126	-0.478605822302702	-1.61751383113033	0.000630602707596639	0.0137376578248545	0.0116715733360075	2092	tags=32%, list=14%, signal=28%	91319	3308	3300	1965	10808	23645	10959	10488	9451	578	10987	3337	10347	9531	51009	3326	467	84919	168620	3305	23471	3301	23376	55829	10399	1491	7494	7873	3313	3309	27230	9709	3329	3306	27248	468	3312	6782	3320	4189
GO:0044087	regulation of cellular component biogenesis	836	0.301138380581712	1.27479914862722	0.000631409092409596	0.0137376578248545	0.0116715733360075	3224	tags=25%, list=21%, signal=21%	55512	998	10611	54874	23075	63908	5337	4534	5305	7414	10806	26051	29904	9637	27067	9873	51112	83478	9780	53407	7168	26999	9474	5581	8440	3987	1191	4134	55062	4088	4690	2039	6710	79834	23514	2909	84464	134957	5786	118
GO:0006109	regulation of carbohydrate metabolic process	154	0.422945183319177	1.54689074333694	0.000671160811844768	0.0144989775381501	0.0123183938478564	3978	tags=38%, list=26%, signal=29%	55512	5465	5031	26137	51744	5581	85414	32	3953	6521	8850	51422	208	140710	2932	23417	57521	51341	28964	5163	5208	1196	9759	9611	3607	10499	10447	1950	6794	2203	2908	351	2185	54541	221937	5164	3091	8473	2308	3952
GO:0032925	regulation of activin receptor signaling pathway	18	0.764569940595173	1.91273048875165	0.000676706030253983	0.0145671135558561	0.0123762825023576	361	tags=28%, list=2%, signal=27%	91	408050	4092	23592	4087
GO:0006874	cellular calcium ion homeostasis	226	0.384992861607558	1.46180845929236	0.000758229196873003	0.0159831566344302	0.0135793588090495	2346	tags=24%, list=15%, signal=21%	57419	3709	5144	3708	5031	5291	9474	55636	5581	6786	159371	489	5311	27185	27032	57620	25	55858	1760	84959	9217	5910	118987	84068	90550	57192	63892	64072	53373	930	1729	2946	5579	2316	5336	3064	7225	2815	9002	7442
GO:0006261	DNA-templated DNA replication	154	-0.454446386577064	-1.57778458736784	0.00083818264716256	0.0173680567568514	0.0147559759258801	2176	tags=25%, list=14%, signal=21%	80174	5984	4999	9837	25939	10721	64710	222229	55388	30968	10293	26271	29980	5965	54465	6240	64318	7013	1025	4998	51659	2021	146956	675	5427	4173	54107	84515	84296	990	23594	6742	10189	8882	9188	56655	5111	10926
GO:0098868	bone growth	21	0.721580492665459	1.85989785943678	0.000862294108831961	0.0178071041050993	0.0151289924464826	2108	tags=48%, list=14%, signal=41%	55512	2263	3953	5916	54796	7048	2131	1893	7059	5447
GO:2001242	regulation of intrinsic apoptotic signaling pathway	142	-0.451851599530853	-1.55120877965186	0.000882686788065961	0.0180447245399256	0.0153308757927246	2550	tags=32%, list=17%, signal=27%	972	1649	219790	2023	220042	5034	10134	54700	54929	10059	599	10488	3190	9451	5743	10961	4841	51024	11315	5366	9529	23411	7314	51499	63979	3301	8575	4722	55829	10399	7494	1984	9774	7417	9479	5478	9709	6188	3622	51616
GO:1990830	cellular response to leukemia inhibitory factor	82	-0.529294722158558	-1.68787664724954	0.000907340318453146	0.0183638445847726	0.0156020015591331	1316	tags=23%, list=9%, signal=21%	2731	23411	221830	4801	5372	4144	6428	6217	1491	8467	9774	7037	9314	27101	29088	5277	1974	6432	56155
GO:0032410	negative regulation of transporter activity	58	0.547179664032883	1.74463688797909	0.00094502924067939	0.0189378885994041	0.0160897118297111	1458	tags=22%, list=9%, signal=20%	3753	288	5581	5311	54602	5530	57120	63892	27347	51719	2946	9368	5532
GO:0006974	cellular response to DNA damage stimulus	789	-0.329143767439006	-1.30722555984628	0.00095757728246831	0.0191264288681867	0.0162498964552086	2636	tags=23%, list=17%, signal=20%	147872	7516	56949	8450	56941	1069	60561	261726	4157	972	55872	55317	11077	11144	1649	54936	11200	8318	5887	220042	51147	11143	83667	9937	64769	221443	2071	6659	2072	1653	9913	79624	10467	375757	5984	9156	54929	57599	79968	2547
GO:0001833	inner cell mass cell proliferation	13	-0.813021965623092	-1.8552128005765	0.00104028811724841	0.0204889598384763	0.017407508643914	1937	tags=54%, list=13%, signal=47%	9837	1111	675	9318	84296	8882	51119
GO:0048589	developmental growth	527	0.320441971429797	1.31599292775177	0.00110286106283316	0.0215340692140372	0.0182954380767566	2325	tags=18%, list=15%, signal=16%	7006	55512	53335	8482	5465	10743	10611	2263	4534	7414	104	1435	26999	196528	55636	5159	4092	5890	55777	32	4087	4088	26058	3953	5292	5530	3275	27185	23236	79718	50618	9686	83481	1605	25	5467	9215	10512	49855	2017
GO:0043508	negative regulation of JUN kinase activity	12	-0.818388408249228	-1.83029319085923	0.00118215060812697	0.0228469770446344	0.0194108902319638	1313	tags=42%, list=9%, signal=38%	11221	171392	3301	9479	2950
GO:0034332	adherens junction organization	50	0.58654589339536	1.81387140183205	0.00118885287641975	0.0228469770446344	0.0194108902319638	3780	tags=38%, list=25%, signal=29%	998	7414	3801	4092	118	9788	2241	9231	1445	6904	83700	25930	102	222256	654	5339	6714	2043	144100
GO:0006405	RNA export from nucleus	78	-0.521360725872963	-1.65813175971906	0.00118618087410933	0.0228469770446344	0.0194108902319638	1795	tags=29%, list=12%, signal=26%	84248	1660	10657	4686	3181	55746	51808	3087	55110	80145	55308	6741	6428	29107	10212	10482	56943	22916	5901	10189	4869	4116	9775
GO:0045944	positive regulation of transcription by RNA polymerase II	986	0.28700291149168	1.22627712981943	0.00118442644699763	0.0228469770446344	0.0194108902319638	2487	tags=22%, list=16%, signal=20%	2034	161882	6239	5465	5090	2263	55809	166793	55252	28996	55628	4261	158431	8328	5079	6899	4773	64764	3717	4899	9839	55636	9442	8440	23648	3565	2623	7704	80095	57623	23635	4087	284443	64754	4088	4690	2313	23060	6935	5325
GO:1990403	embryonic brain development	12	-0.816456419899222	-1.82597237560061	0.00125018691141005	0.0238750428348276	0.0202843393611721	1398	tags=33%, list=9%, signal=30%	51645	6134	54903	6434
GO:0044770	cell cycle phase transition	493	-0.358774860763992	-1.38531789303042	0.00127074719037094	0.0240871771940429	0.0204645696276582	2772	tags=25%, list=18%, signal=21%	5884	54443	8462	8317	1019	9134	27183	891	5810	8450	1876	60561	261726	4291	55872	11200	8318	9183	1843	51147	6241	9833	701	5569	2071	9587	80174	54619	9787	84101	28984	79968	2935	25949	2059	8697	6491	899	199	9212
GO:0010562	positive regulation of phosphorus metabolic process	728	0.302559624242735	1.27662016820365	0.00130206729958055	0.0241100121247559	0.0204839702832748	2516	tags=20%, list=16%, signal=17%	146850	8482	998	5465	79899	2263	5770	10451	28996	26051	79109	79705	55024	1435	5031	6899	26137	51744	57679	3717	5159	5151	3565	2623	1191	23043	57181	64754	80310	4088	8189	146433	8312	79817	55615	3953	5311	2064	55697	7039
GO:0045937	positive regulation of phosphate metabolic process	728	0.302559624242735	1.27662016820365	0.00130206729958055	0.0241100121247559	0.0204839702832748	2516	tags=20%, list=16%, signal=17%	146850	8482	998	5465	79899	2263	5770	10451	28996	26051	79109	79705	55024	1435	5031	6899	26137	51744	57679	3717	5159	5151	3565	2623	1191	23043	57181	64754	80310	4088	8189	146433	8312	79817	55615	3953	5311	2064	55697	7039
GO:1990823	response to leukemia inhibitory factor	83	-0.521485859820256	-1.66473164478467	0.0013449612878282	0.0246051176139621	0.020904614042204	1316	tags=23%, list=9%, signal=21%	2731	23411	221830	4801	5372	4144	6428	6217	1491	8467	9774	7037	9314	27101	29088	5277	1974	6432	56155
GO:0051893	regulation of focal adhesion assembly	58	0.539918744041043	1.72148604796967	0.00139006399731	0.024666706994183	0.0209569406452634	1442	tags=26%, list=9%, signal=24%	7414	3987	4088	2039	79834	5786	23332	23122	25	9475	23499	7057	8861	23603	51057
GO:0090109	regulation of cell-substrate junction assembly	58	0.539918744041043	1.72148604796967	0.00139006399731	0.024666706994183	0.0209569406452634	1442	tags=26%, list=9%, signal=24%	7414	3987	4088	2039	79834	5786	23332	23122	25	9475	23499	7057	8861	23603	51057
GO:0046434	organophosphate catabolic process	143	0.418248922228325	1.51624723809281	0.00139669942217424	0.024666706994183	0.0209569406452634	1097	tags=15%, list=7%, signal=14%	272	55512	5337	10908	5144	3628	3633	51071	5151	957	56953	23236	57406	5321	953	5169	23171	5141	3632	23417	1806
GO:0034329	cell junction assembly	349	0.340517739311963	1.35690728733781	0.00139111423244892	0.024666706994183	0.0209569406452634	3551	tags=25%, list=23%, signal=19%	998	10611	7414	29904	27067	4092	3987	4088	2039	79834	5786	8874	23332	23122	421	24146	25	6801	9475	1739	2017	5583	928	23499	7057	23363	8861	51738	23603	51057	10207	5908	28988	2241	9231	23394	27020	23229	51225	8292
GO:0032069	regulation of nuclease activity	22	-0.716330211847515	-1.79528669576171	0.00152519338592045	0.0261731777662744	0.0222368447103658	1617	tags=41%, list=11%, signal=37%	3148	1676	7013	23411	3146	6188	6059	4869	5111
GO:2001251	negative regulation of chromosome organization	85	-0.507957434579834	-1.62428924663462	0.00155728338920095	0.0266487932781242	0.0226409297004763	2431	tags=31%, list=16%, signal=26%	9183	1843	701	9587	2072	84101	9212	332	26271	55143	1063	9184	991	11130	7013	7272	10403	7153	56984	8467	25906	147841	4085	55055	9232	56155
GO:0002062	chondrocyte differentiation	87	0.482912911909543	1.64914819435512	0.00165237754323601	0.0281181117133905	0.0238892689799808	2227	tags=22%, list=14%, signal=19%	55512	864	64764	4092	7704	4088	860	2132	129642	5916	7048	7227	7046	2131	4054	1893	5925	5447	50515
GO:1901987	regulation of cell cycle phase transition	378	-0.362273950385123	-1.37573019301728	0.00171963721479606	0.0290194734419323	0.0246550697919586	2772	tags=26%, list=18%, signal=22%	5884	54443	8317	1019	27183	891	5810	8450	60561	261726	4291	55872	11200	8318	9183	1843	51147	6241	701	5569	2071	9587	80174	9787	84101	28984	79968	25949	8697	6491	199	9212	328	134353	988	9928	58493	10116	332	26271
GO:0071243	cellular response to arsenic-containing substance	18	-0.736742271397031	-1.7842980605545	0.00180225038636118	0.0299736331194979	0.0254657279691349	1684	tags=39%, list=11%, signal=35%	54407	79752	170506	467	9446	468	90637
GO:0050900	leukocyte migration	316	0.352330099299673	1.38654747986802	0.00186267166128604	0.0306239812300441	0.0260182665286876	4045	tags=38%, list=26%, signal=29%	1269	2650	55512	998	9420	23075	10451	1435	51676	23143	3565	6374	80310	146433	10894	30009	79890	23236	6850	23604	131450	148823	26228	25	7060	11240	643	3683	928	90550	7057	3815	6403	27347	124976	83692	196527	140885	4354	7535
GO:0007059	chromosome segregation	338	-0.382638160123478	-1.44015025719478	0.00191353644195721	0.0312527185104647	0.0265524444337621	2702	tags=27%, list=18%, signal=23%	9134	27183	891	147872	146909	81929	4288	79892	23397	2669	10051	11144	55166	9183	1843	57820	81930	5119	157313	701	9493	57082	64105	9587	64946	2072	9787	84101	220134	55063	56271	55355	8815	157570	8697	9212	1060	10270	9928	22919
GO:0034620	cellular response to unfolded protein	91	-0.49758511343154	-1.6048695651922	0.00195050073072392	0.0317091532081901	0.0269402333214691	1848	tags=33%, list=12%, signal=29%	1965	23645	10959	10488	9451	578	10987	10347	9531	51009	467	84919	168620	3305	23376	55829	10399	1491	7494	3313	3309	27230	9709	3329	3306	27248	468	3312	6782	4189
GO:0008217	regulation of blood pressure	142	0.413845666049519	1.50114153063571	0.0020174419317423	0.0322880622750159	0.0274320769613736	2914	tags=22%, list=19%, signal=18%	6296	6196	5465	5144	7168	4088	66002	1359	5742	552	2132	27347	80763	83988	2768	18	3043	7442	10699	2131	2982	5023	3784	2621	947	2149	5973	4204	9424	3952	585
GO:1903706	regulation of hemopoiesis	345	0.34538671008366	1.37590097689649	0.0021734536726772	0.0343022792071231	0.0291433643538419	2467	tags=23%, list=16%, signal=20%	146850	161882	1435	8328	864	196528	7107	91	3565	2623	4092	7704	1209	222166	57492	4352	146433	2213	6935	30009	4850	440712	8546	5530	4602	2064	9760	6850	3707	54681	25	55626	3559	84959	55294	6595	2624	673	5916	5590
GO:0098789	pre-mRNA cleavage required for polyadenylation	12	-0.802809278128389	-1.79545108472446	0.00223923205401504	0.0348884953275183	0.0296414160979727	1434	tags=42%, list=9%, signal=38%	4686	1478	22916	11051	81608
GO:0150116	regulation of cell-substrate junction organization	63	0.512515418739224	1.66314299671028	0.00223815698379585	0.0348884953275183	0.0296414160979727	1482	tags=27%, list=10%, signal=24%	7414	10982	3987	4088	2039	79834	5786	23332	23122	25	9475	23499	7057	8861	23603	51057	5295
GO:0007030	Golgi organization	143	0.410183848834533	1.48700951718441	0.00223231501676995	0.0348884953275183	0.0296414160979727	1912	tags=23%, list=12%, signal=20%	23345	998	79895	3801	51112	53407	54808	30845	143187	9712	23423	8874	23332	23122	7443	57511	55666	23363	10565	400451	27314	55968	157680	91949	3064	5604	5862	10466	10494	26259	8729	57531	128989
GO:0032413	negative regulation of ion transmembrane transporter activity	51	0.548819652095377	1.70978995651656	0.00230863718799661	0.0357868136113876	0.030404631186231	1458	tags=24%, list=9%, signal=21%	3753	288	5581	5311	5530	57120	63892	27347	51719	2946	9368	5532
GO:0097421	liver regeneration	23	-0.708373517359562	-1.78979694288932	0.00245575422147794	0.0371871131715826	0.031594331731809	1624	tags=35%, list=11%, signal=31%	5774	87178	2671	7298	6430	57817	6790	5111
GO:1990542	mitochondrial transmembrane transport	80	-0.516686532394809	-1.64432699507114	0.00246001421670187	0.0371871131715826	0.031594331731809	2212	tags=32%, list=14%, signal=28%	5664	134266	9131	29090	291	10166	91689	30968	54946	87178	51660	131474	9868	9512	25874	168620	80273	131118	10440	55186	3329	140823	7416	5250	292	9804
GO:0002064	epithelial cell development	177	0.389354241001349	1.43830145050302	0.0024521949460627	0.0371871131715826	0.031594331731809	3515	tags=28%, list=23%, signal=22%	3753	2034	5144	7414	26051	23094	2623	5991	340481	118	23236	3295	2194	9475	2317	2932	2624	5916	10818	7132	440193	83605	5908	2241	56913	57493	4301	10152	2683	3551	639	3091	128637	5906	6768	4643	182	2889	1021	22862
GO:0045165	cell fate commitment	190	0.38617925929241	1.43555989418567	0.00249239486321127	0.0375833403630769	0.0319309680625582	2080	tags=17%, list=14%, signal=15%	2034	161882	998	2263	6899	2623	4087	51684	30009	7041	9095	9760	114836	860	2624	673	4090	6929	6886	79577	7046	3475	84695	2114	116448	836	9580	2131	8543	90	596	151449	324
GO:0030433	ubiquitin-dependent ERAD pathway	83	-0.505817171091238	-1.61471272007506	0.00263922534741245	0.0392150263815528	0.0333172555410193	2870	tags=31%, list=19%, signal=26%	29978	10206	29979	23190	54431	10134	202052	91319	3300	9354	821	79089	54557	80020	7993	51009	5706	7184	55829	3309	9709	27248	10952	811	11160	4189
GO:0006935	chemotaxis	484	0.315712458358529	1.29009708257493	0.002892817687383	0.0422614996439742	0.0359055523636557	2821	tags=21%, list=18%, signal=18%	1269	8482	9420	23075	5337	10451	9637	1435	57007	7204	5291	112616	5159	3565	6374	55848	729920	11251	4363	80310	4088	146433	494470	79890	2909	6480	2064	6850	23604	1605	26228	7060	1232	10512	11240	643	90550	7057	59352	3815
GO:0042330	taxis	484	0.315712458358529	1.29009708257493	0.002892817687383	0.0422614996439742	0.0359055523636557	2821	tags=21%, list=18%, signal=18%	1269	8482	9420	23075	5337	10451	9637	1435	57007	7204	5291	112616	5159	3565	6374	55848	729920	11251	4363	80310	4088	146433	494470	79890	2909	6480	2064	6850	23604	1605	26228	7060	1232	10512	11240	643	90550	7057	59352	3815
GO:1904029	regulation of cyclin-dependent protein kinase activity	93	-0.483938979824351	-1.57065540634366	0.00291859174869479	0.0424345129667032	0.0360525452288212	2139	tags=32%, list=14%, signal=28%	54619	904	28984	3843	899	9133	56647	8812	1050	10527	890	27013	995	3326	9088	3087	1033	894	2810	23560	5716	79935	57018	1031	10614	990	1164	900	1163	29950
GO:0045663	positive regulation of myoblast differentiation	35	0.592085268163598	1.71148957561283	0.00296849328704579	0.0429550145004346	0.0364947655767075	3821	tags=54%, list=25%, signal=41%	196528	57492	23236	6595	6597	8740	55662	8289	56262	6598	6602	8110	6605	6599	4217	55193	4208	55113	9750
GO:2001257	regulation of cation channel activity	139	0.416102191118113	1.50695558811386	0.00298493236946184	0.0429886713824149	0.0365233606087939	2841	tags=26%, list=18%, signal=21%	3753	59283	5144	5031	288	6786	30819	1612	30845	5311	5530	56344	57620	134145	50488	1739	2946	7871	5532	5336	3064	84766	3755	57190	351	2185	57657	3784	79026	784	57010	5142	149111	81832	3787	823
GO:0048041	focal adhesion assembly	75	0.479339970016834	1.58028738415771	0.0030940265852542	0.0441424120781465	0.0375035836797606	2320	tags=28%, list=15%, signal=24%	7414	3987	4088	2039	79834	5786	8874	23332	23122	25	9475	2017	23499	7057	8861	23603	51057	596	2185	395	54828
GO:0097428	protein maturation by iron-sulfur cluster transfer	14	-0.757759425388707	-1.76088204207709	0.00322034387137479	0.0458372309916244	0.038943509138096	1382	tags=57%, list=9%, signal=52%	51218	64210	122961	64110	388962	51647	84191	81689
GO:0051093	negative regulation of developmental process	707	0.292104697537807	1.2279273956546	0.00327671384947545	0.04629449317275	0.0393320010592687	3048	tags=22%, list=20%, signal=19%	22905	53335	161882	8482	5465	10743	7204	6899	5291	598	4773	864	7107	3565	2623	4092	7704	51684	4088	2039	8312	2213	6935	30009	23251	7041	5530	4602	22920	2064	51232	9686	22882	3707	5467	4772	6678	8994	7060	84959
GO:1905939	regulation of gonad development	10	-0.826580839599066	-1.73019139681888	0.00334224637814175	0.0469146657503215	0.0398589023558646	90	tags=30%, list=1%, signal=30%	57647	2661	10370
GO:0010452	histone H3-K36 methylation	14	0.74403175812588	1.75153950514743	0.0034919743929466	0.0485289729102923	0.041230424681188	2913	tags=71%, list=19%, signal=58%	26040	84193	55677	55870	64324	7468	55209	23476	29072	22976
GO:0006401	RNA catabolic process	262	-0.388966610910666	-1.43977045072835	0.00360696802460182	0.0493789869794928	0.0419526003003363	2020	tags=21%, list=13%, signal=19%	2935	57721	10605	26135	6499	79882	328	4904	87178	51690	1660	1153	54855	79072	10128	10949	4686	55596	7431	22868	170506	9238	55629	5511	51808	6050	2926	55110	23708	6039	29883	81892	6741	11157	27257	3182	54555	1797	51154	22916
[truncated: 241 more columns]

## Sheet: Table S16
Table S16: The results of rank-based gene set enrichment analysis for the overall 15,363 pro-tein-coding genes against the KEGG database (CeAD vs. normal).
ID	Description	setSize	enrichmentScore	NES	pvalue	p.adjust	qvalue	rank	leading_edge	core_enrichment
GO:0006412	translation	604	-0.631509232972886	-2.47535000658865	1.46632530277252e-44	8.93285374449017e-41	7.59093456740551e-41	2036	tags=40%, list=13%, signal=36%	6231	1968	6193	2935	57721	51073	65080	28985	10605	55005	1982	1967	10573	4691	51247	116832	85476	60558	56919	1965	28977	1939	23645	124995	55239	10959	1938	7458	1936	64745	6472	9451	8666	63875	4904	63931	54148	87178	64975	1660
GO:0043043	peptide biosynthetic process	627	-0.625755092846317	-2.45870528531835	6.52632235214298e-44	1.98791778846275e-40	1.68928701725469e-40	2036	tags=39%, list=13%, signal=35%	6231	1968	6193	2935	57721	51073	65080	28985	10605	55005	1982	1967	10573	4691	51247	116832	85476	60558	56919	1965	28977	1939	23645	124995	55239	10959	1938	7458	1936	64745	6472	9451	8666	63875	4904	63931	54148	87178	64975	1660
GO:0022613	ribonucleoprotein complex biogenesis	420	-0.676286942878041	-2.59854499920696	1.28138078961877e-41	2.60205725678585e-38	2.21116867485793e-38	2180	tags=45%, list=14%, signal=40%	1653	55813	54700	27340	5036	55178	88745	1968	6193	10569	10969	65080	28985	55127	23451	26149	10248	55720	10946	9136	1939	10885	25980	10181	7458	64745	8666	55702	55015	51729	1660	10978	64216	1975	51367	84154	23160	8683	84916	4686
GO:0006518	peptide metabolic process	762	-0.58183306914767	-2.31260541270333	2.52567393348004e-40	3.8466014006901e-37	3.26875379075128e-37	2036	tags=34%, list=13%, signal=31%	6231	5972	1968	6193	2935	10550	57721	51073	65080	28985	10605	55005	1982	1967	10573	4691	51247	116832	85476	60558	56919	1965	28977	1939	5621	23645	373156	124995	55239	10959	1938	7458	1936	64745	6472	9451	8666	63875	4904	63931
GO:0043604	amide biosynthetic process	743	-0.577684834085642	-2.29259105088875	9.01034167753709e-38	1.09782002999112e-34	9.3290232358163e-35	2036	tags=34%, list=13%, signal=31%	6231	1968	6193	2935	57721	51073	65080	28985	10605	55005	1982	1967	10573	4691	51247	116832	85476	60558	1737	56919	1965	28977	5027	1939	23645	124995	55239	10959	1938	7458	1936	64745	6472	9451	8666	63875	4904	63931	54148	87178
GO:0006396	RNA processing	848	-0.537820294625616	-2.15295930753403	1.37802875975356e-32	1.39915853406978e-29	1.18897288429263e-29	2250	tags=33%, list=15%, signal=30%	55039	55006	51163	54974	9939	64172	1653	55813	9913	8731	27340	5036	84267	51585	55178	26512	27304	9584	88745	6231	10569	138716	57721	25949	10969	65080	10084	8270	55127	23451	55174	4234	10248	4691	81556	55720	10946	9136	5930	22938
GO:0002181	cytoplasmic translation	147	-0.807952172411064	-2.79736518840368	4.84682898137447e-32	4.21812602207619e-29	3.58446690682702e-29	1704	tags=64%, list=11%, signal=58%	7458	8666	4904	1660	1975	6142	4686	6141	170506	24140	6137	6234	6208	8894	7555	6159	55854	54505	51386	6205	23521	6122	8665	10399	6124	6217	6132	6138	9045	6227	6125	6171	9349	6134	8664	6210	11224	6181	6223	6202
GO:0042254	ribosome biogenesis	285	-0.694877800030386	-2.57726290796482	7.95069057846839e-32	6.05445087550368e-29	5.14493371906678e-29	2179	tags=47%, list=14%, signal=41%	55813	54700	27340	5036	55178	88745	6193	10969	65080	55127	26149	10248	55720	9136	10885	64745	51729	64216	51367	84154	23160	84916	10813	22868	26156	51001	55299	285855	84294	5303	84549	27079	79029	10199	9221	55794	6234	6208	83732	51602
GO:0034470	ncRNA processing	391	-0.589792145103306	-2.24731376168131	7.75511225130679e-22	5.24934931499567e-19	4.46077684817858e-19	2250	tags=39%, list=15%, signal=34%	55039	55006	54974	64172	1653	55813	27340	5036	84267	55178	26512	27304	88745	138716	10969	65080	8270	55127	55174	4234	10248	81556	55720	9136	10885	25940	51729	26995	10978	64216	51367	84154	23160	25917	84916	4686	55596	10813	3028	26156
GO:0006364	rRNA processing	209	-0.675544163437929	-2.42399954455266	6.08379774322991e-21	3.70624958517566e-18	3.14948603170576e-18	2179	tags=46%, list=14%, signal=40%	55813	27340	5036	55178	88745	10969	65080	55127	10248	55720	9136	10885	51729	64216	51367	84154	23160	84916	10813	26156	55299	285855	84294	5303	84549	27079	10199	9221	6234	6208	83732	51602	3692	51077	25879	55781	29081	23560	80135	55505
GO:0034660	ncRNA metabolic process	564	-0.516532831144128	-2.02411135400557	5.84003555967056e-19	3.23431787541028e-16	2.74844927104879e-16	2250	tags=31%, list=15%, signal=28%	55039	55006	54974	64172	55106	1653	55813	27340	5036	84267	55178	26512	27304	88745	138716	10969	65080	10302	8270	55127	55174	4234	10248	4691	81556	55720	9136	10885	25940	51729	87178	26995	10978	64216	51367	84154	23160	161829	55157	25917
GO:0032543	mitochondrial translation	117	-0.748488378512084	-2.51293972954264	8.5559157320305e-19	4.34355321996082e-16	3.69105206755491e-16	1987	tags=56%, list=13%, signal=49%	51073	65080	55005	10573	85476	28977	124995	6472	63875	63931	54148	64975	26995	10884	54948	79072	10128	55157	54998	22868	84300	84545	51021	283459	28958	7818	56945	64928	51081	51023	54460	65003	28973	79590	740	64960	54931	64983	84273	78988
GO:0016072	rRNA metabolic process	247	-0.627851412802321	-2.29376331033143	9.48553075954479e-19	4.44506564516514e-16	3.77731500206002e-16	2197	tags=42%, list=14%, signal=37%	55106	55813	27340	5036	55178	88745	10969	65080	55127	10248	4691	55720	9136	10885	51729	64216	51367	84154	23160	84916	10813	9330	26156	55299	285855	84294	5303	84549	27079	64425	10199	9221	6234	6208	83732	51602	3692	51077	25879	55781
GO:0042273	ribosomal large subunit biogenesis	70	-0.831118622997006	-2.57184894870529	4.02479729011534e-18	1.75136179224162e-15	1.48826714832987e-15	1523	tags=63%, list=10%, signal=57%	84154	22868	26156	55299	285855	84549	79029	55794	55027	3692	51388	23560	90441	2971	80135	84365	10412	55651	55759	9045	6125	6134	9326	55003	11224	51154	6129	6128	6147	8886	51491	4869	6175	4736	6169	54663	6135	55052	6130	51187
GO:0022618	ribonucleoprotein complex assembly	182	-0.669343598212349	-2.37946820916132	9.41916004827613e-18	3.82543486760655e-15	3.25076695560856e-15	2027	tags=45%, list=13%, signal=39%	1968	6193	10569	28985	23451	10946	1939	25980	10181	7458	8666	55702	55015	1660	10978	1975	84154	8683	4686	22868	55299	3326	8161	55794	6431	6234	6208	84844	8894	10772	79084	3692	6628	51081	54505	51386	51631	23521	6895	27339
GO:0140053	mitochondrial gene expression	148	-0.694684102710082	-2.39706039166593	3.14053805901889e-17	1.19575986597144e-14	1.0161293535694e-14	1987	tags=49%, list=13%, signal=43%	51073	65080	55005	10573	85476	28977	124995	6472	57215	63875	63931	54148	87178	64975	26995	10884	64216	54948	79072	10128	55157	54998	7019	22868	3028	84300	400916	84545	9238	51021	283459	28958	7818	56945	64928	51081	51023	54460	65003	28973
GO:0006119	oxidative phosphorylation	114	-0.7445953549219	-2.49317597141981	3.55150893373486e-17	1.20198846801738e-14	1.02142227696538e-14	2221	tags=56%, list=14%, signal=48%	1329	4514	65990	9167	4713	4709	513	4706	4712	30968	6472	4728	84300	4700	506	400916	1537	11315	27069	7385	7384	55967	205327	4716	6391	4722	983	54205	2631	1340	515	9377	498	509	7386	4707	29796	54539	51142	1347
GO:0009060	aerobic respiration	156	-0.683677573527701	-2.37767691364245	3.46146266327565e-17	1.20198846801738e-14	1.02142227696538e-14	2089	tags=44%, list=14%, signal=38%	65990	9167	4713	4709	513	1737	8802	4706	4712	30968	6472	4728	84300	4700	506	400916	1537	11315	27069	7385	7384	55967	205327	2271	4716	6391	4722	983	54205	4190	2631	1340	515	9377	498	509	7386	4707	29796	54539
GO:0071826	ribonucleoprotein complex subunit organization	190	-0.655647575497167	-2.33456661388455	5.98919711603076e-17	1.92032572793997e-14	1.63184883194677e-14	2027	tags=43%, list=13%, signal=38%	1968	6193	10569	28985	23451	10946	1939	25980	10181	7458	8666	55702	55015	1660	10978	1975	84154	8683	79752	4686	22868	55299	3326	8161	55794	6431	6234	6208	84844	8894	10772	79084	3692	6628	51081	54505	51386	51631	23521	6895
GO:0008380	RNA splicing	395	-0.550394879476492	-2.0994122039876	9.20800190109048e-17	2.80475737907216e-14	2.38341859734542e-14	2049	tags=32%, list=13%, signal=28%	9584	6231	10569	57721	25949	10084	23451	4691	10946	22938	25940	25980	10181	3190	54407	8896	55702	988	55015	4904	51729	51690	1660	79171	10978	1153	4841	54033	10657	8683	51759	4686	55596	51645	3187	51691	3181	8295	59286	51493
GO:0000375	RNA splicing, via transesterification reactions	269	-0.598334603750767	-2.21026277147298	2.19178163875419e-16	6.35825416347166e-14	5.40309879668826e-14	2049	tags=37%, list=13%, signal=33%	9584	10569	57721	25949	10084	23451	4691	10946	22938	25980	10181	3190	8896	55702	988	55015	51729	51690	1660	79171	1153	54033	10657	8683	51759	4686	55596	51645	3187	51691	3181	59286	10465	55234	10199	8161	6431	10450	84844	10772
GO:0000377	RNA splicing, via transesterification reactions with bulged adenosine as nucleophile	265	-0.596068994668393	-2.19422362096228	5.51481488668363e-16	1.46070662129029e-13	1.2412750394833e-13	2049	tags=37%, list=13%, signal=33%	9584	10569	57721	25949	10084	23451	4691	10946	22938	25980	10181	3190	8896	55702	988	55015	51729	51690	1660	79171	1153	54033	10657	8683	51759	4686	55596	51645	3187	51691	3181	59286	10465	55234	8161	6431	10450	84844	10772	51574
GO:0000398	mRNA splicing, via spliceosome	265	-0.596068994668393	-2.19422362096228	5.51481488668363e-16	1.46070662129029e-13	1.2412750394833e-13	2049	tags=37%, list=13%, signal=33%	9584	10569	57721	25949	10084	23451	4691	10946	22938	25980	10181	3190	8896	55702	988	55015	51729	51690	1660	79171	1153	54033	10657	8683	51759	4686	55596	51645	3187	51691	3181	59286	10465	55234	8161	6431	10450	84844	10772	51574
GO:0006397	mRNA processing	421	-0.523818520004203	-2.01190895535063	2.39360848232822e-15	6.07577619764313e-13	5.16305548951324e-13	2007	tags=30%, list=13%, signal=27%	10569	57721	25949	10084	23451	4691	10946	5930	22938	83448	79882	25980	10181	134353	3190	8896	55702	988	55015	4904	51729	87178	51690	1660	79171	26995	10978	1153	4841	54033	10657	10949	54998	8683	51759	55783	4686	55596	51645	3187
GO:0045333	cellular respiration	198	-0.633849512058866	-2.26665369866888	2.65694471930029e-15	6.47444289199095e-13	5.50183331769214e-13	2549	tags=44%, list=17%, signal=37%	3458	51085	4191	80219	3419	4731	4537	89	55847	9997	1329	4514	2109	65990	9167	4713	4709	84269	513	1737	8802	4706	4712	30968	6472	4728	87178	144363	84300	4700	506	400916	1537	11315	27069	7385	7384	55967	205327	2271
GO:0042773	ATP synthesis coupled electron transport	80	-0.760480738615258	-2.43034140152799	1.85501710725715e-13	4.18546822867058e-11	3.55671506178973e-11	2221	tags=57%, list=14%, signal=49%	1329	4514	9167	4713	4709	4706	4712	4728	4700	1537	11315	27069	7385	7384	55967	4716	6391	4722	983	54205	1340	9377	7386	4707	29796	51142	1347	4726	440567	4695	27089	4708	4717	388753	4710	1350	1345	4715	7388	1349
GO:0042775	mitochondrial ATP synthesis coupled electron transport	80	-0.760480738615258	-2.43034140152799	1.85501710725715e-13	4.18546822867058e-11	3.55671506178973e-11	2221	tags=57%, list=14%, signal=49%	1329	4514	9167	4713	4709	4706	4712	4728	4700	1537	11315	27069	7385	7384	55967	4716	6391	4722	983	54205	1340	9377	7386	4707	29796	51142	1347	4726	440567	4695	27089	4708	4717	388753	4710	1350	1345	4715	7388	1349
GO:0016071	mRNA metabolic process	637	-0.458786708044705	-1.80369923825759	8.89464447205849e-13	1.93522050442073e-10	1.64450607193924e-10	2020	tags=26%, list=13%, signal=23%	2935	10569	57721	25949	10084	10605	23451	26135	4691	6499	10946	5930	22938	83448	79882	25980	10181	328	6908	134353	3190	8896	55702	988	55015	4904	51729	87178	51690	1660	79171	26995	10978	1153	4841	54033	10657	54855	79072	10949
GO:0015980	energy derivation by oxidation of organic compounds	268	-0.562356933720693	-2.07698465991307	1.89104664300341e-12	3.97250212040578e-10	3.37574133948848e-10	2549	tags=36%, list=17%, signal=31%	3458	51085	4191	80219	3419	4731	4537	89	55847	9997	1329	4514	51763	2109	65990	9167	90673	4713	4709	84269	513	1737	8802	4706	4712	30968	6472	4728	87178	5501	144363	9852	84300	4700	506	400916	1537	11315	27069	7385
GO:0019646	aerobic electron transport chain	71	-0.761145570898122	-2.36023863982976	3.04417008671322e-12	6.1816947227523e-10	5.25306262682652e-10	2221	tags=58%, list=14%, signal=50%	1329	4514	9167	4713	4709	4706	4712	4728	4700	1537	11315	7385	7384	4716	6391	4722	54205	1340	9377	7386	4707	29796	1347	4726	440567	4695	27089	4708	4717	4710	1350	1345	4715	7388	1349	4698	4696	7381	4725	4697
GO:0022904	respiratory electron transport chain	100	-0.696599696825749	-2.26058969101147	4.36131498373624e-12	8.57068738094232e-10	7.28317388455512e-10	2232	tags=49%, list=15%, signal=42%	9997	1329	4514	2109	9167	4713	4709	4706	4712	4728	144363	4700	1537	11315	27069	7385	7384	55967	4716	6391	4722	983	54205	1340	9377	7386	4707	29796	51142	1347	4726	440567	4695	27089	4708	4717	388753	4710	1350	1345
GO:0015986	proton motive force-driven ATP synthesis	60	-0.775618525305016	-2.33191138194866	7.25682109075764e-12	1.38151731515299e-09	1.17398178040612e-09	2089	tags=63%, list=14%, signal=55%	65990	4713	4709	513	4706	4712	30968	4728	4700	506	55967	4716	6391	4722	516	515	498	509	4707	54539	4726	4695	10476	4708	4717	4710	522	84833	4715	518	514	517	521	4698	4696	4725	9556	4694
GO:0022900	electron transport chain	148	-0.624719658690195	-2.15564275027938	1.47365382584624e-11	2.72045427486524e-09	2.31177974976454e-09	2232	tags=39%, list=15%, signal=33%	9997	1329	4514	231	2109	9167	4713	4709	4706	4712	57215	4728	128	8560	144363	1528	4700	2731	1537	217	11315	27069	7385	7384	1534	55967	4716	6391	4722	983	54205	1340	9377	7386	4707	29796	51142	1347	4726	440567
GO:0042274	ribosomal small subunit biogenesis	74	-0.740526549384206	-2.32113015799573	1.98198874895352e-11	3.55125748783083e-09	3.01777729639424e-09	2179	tags=54%, list=14%, signal=47%	55813	27340	88745	6193	55127	55720	10885	64745	23160	84916	84294	10199	6234	6208	83732	51077	25879	55781	51081	92856	11157	55272	6217	404672	6227	25983	6223	6202	25926	57050	51065	6230	4869	3921	6169	6194	4809	6201	6229	6232
GO:0006334	nucleosome assembly	79	-0.726438797004861	-2.30881578803498	2.78082167381775e-11	4.84021875339935e-09	4.11310706521374e-09	2270	tags=60%, list=15%, signal=52%	8357	554313	554313	554313	554313	4674	8970	8356	554313	554313	3148	7259	54108	144108	554313	25842	554313	128312	8355	3009	554313	554313	8344	8340	554313	3008	121504	554313	3017	8342	3006	4675	23234	8343	8352	3014	8345	8358	8467	8968
GO:0006457	protein folding	174	-0.590514493476556	-2.08065312633366	3.30726852937118e-10	5.59663330025812e-08	4.75589082673902e-08	2586	tags=44%, list=17%, signal=37%	3998	972	567	10598	54431	6903	5830	5481	10574	5034	27348	51364	23640	134266	202052	10294	10130	81572	6388	3308	3300	10808	821	10961	285755	1676	3337	81611	51645	10694	9531	131474	10465	26973	9529	134492	3326	9403	908	10450
GO:0042255	ribosome assembly	52	-0.783620133426845	-2.31662935804099	3.88503247187488e-10	6.39665346450318e-08	5.43572964343689e-08	1523	tags=58%, list=10%, signal=52%	84154	22868	51001	55299	55794	6234	6208	3692	51388	51081	54505	84769	6125	6134	708	6223	51154	6128	6147	51065	4869	6175	3921	6169	83939	6135	55052	6152	6232	51119
GO:0065004	protein-DNA complex assembly	185	-0.581997257116131	-2.07477808199553	6.12699386823207e-10	9.82253859086047e-08	8.34696837782973e-08	2291	tags=42%, list=15%, signal=36%	64105	8357	554313	5469	64946	54700	554313	9787	554313	554313	55355	4674	8970	8356	1060	6908	554313	554313	112950	219541	84246	3148	7259	54108	144108	1063	554313	25842	54069	554313	128312	7013	79003	2959	8355	64425	3009	5706	554313	3146
GO:0007005	mitochondrion organization	478	-0.450820785180806	-1.74617480625278	2.34387287786819e-09	3.66124963383924e-07	3.11124610346985e-07	2445	tags=28%, list=16%, signal=25%	51566	8408	5830	2055	10531	83667	201164	10134	644096	9997	54974	134266	9131	29090	291	22863	9167	139341	3308	4713	4709	7755	440957	513	10059	284184	5027	285521	599	84266	282991	4706	4712	30968	4728	87178	1050	578	815	28978
GO:0051276	chromosome organization	534	-0.438064365442399	-1.70741764625818	2.53167841468107e-09	3.85574622555926e-07	3.27652485352671e-07	2704	tags=30%, list=18%, signal=26%	7507	9134	27183	891	147872	146909	81929	6832	1105	554313	79892	57343	23397	2669	10051	11144	8318	9183	1843	10574	57820	81930	5119	9937	701	9493	64105	8357	554313	2071	9587	64946	9131	2072	1653	554313	9787	5984	554313	9156
GO:0071824	protein-DNA complex subunit organization	218	-0.540992750547541	-1.94848190587772	2.8883439470691e-09	4.29165642086462e-07	3.6469513560169e-07	2291	tags=38%, list=15%, signal=33%	64105	8357	554313	5469	64946	54700	554313	9787	10467	554313	64431	554313	55355	4674	8970	8356	1060	6908	554313	554313	112950	219541	84246	3148	7259	81611	54108	144108	1063	554313	25842	54069	554313	128312	7013	79003	2959	8355	64425	3009
GO:0033108	mitochondrial respiratory chain complex assembly	86	-0.687287167578697	-2.23539358423915	3.53521629845332e-09	5.12774706908991e-07	4.3574420440585e-07	2273	tags=50%, list=15%, signal=43%	644096	9997	9131	29090	4713	4709	440957	284184	285521	4706	4712	4728	79072	6341	7019	84300	4700	131474	29078	28958	389203	55572	51287	10063	55967	4716	4722	90871	7386	4707	54539	55863	4695	79145	4708	4717	4710	4715	4698	4696
GO:0042776	proton motive force-driven mitochondrial ATP synthesis	53	-0.760655577052797	-2.25056293550177	3.76711321177828e-09	5.33703574096588e-07	4.53529076512254e-07	2089	tags=62%, list=14%, signal=54%	65990	4713	4709	513	4706	4712	30968	4728	4700	506	55967	4716	6391	4722	515	498	509	4707	54539	4726	4695	10476	4708	4717	4710	522	4715	514	521	4698	4696	4725	4694
GO:0051056	regulation of small GTPase mediated signal transduction	275	0.481786735715666	1.86596154961013	1.02890109381669e-08	1.42456033262074e-06	1.21055875105035e-06	2984	tags=30%, list=19%, signal=25%	79658	23075	9901	10451	79109	10982	1435	83892	7204	55103	5291	57679	83478	23094	5159	9649	23096	253980	2909	9927	93663	9289	57186	6453	3707	25	57148	51306	57480	55843	7410	7126	5921	55114	9909	28964	10565	10144	50619	10251
GO:0006091	generation of precursor metabolites and energy	411	-0.454337025356328	-1.74216575918873	1.46312573284075e-08	1.98074710321463e-06	1.68319353312533e-06	2266	tags=28%, list=15%, signal=24%	55847	7167	9997	1329	4514	291	51763	231	2109	65990	9167	90673	4713	4709	84269	64223	160428	513	1737	5027	8802	4706	4712	30968	6472	57215	4728	87178	1050	128	8560	5230	254013	5501	144363	9852	1528	84300	195827	4700
GO:0009206	purine ribonucleoside triphosphate biosynthetic process	90	-0.648376875917666	-2.09988973716561	1.67722357723158e-08	2.22122739836843e-06	1.88754818142446e-06	2425	tags=51%, list=16%, signal=43%	4731	2023	4537	3948	10201	7114	65990	4713	4709	513	4706	4712	30968	4728	318	4700	506	4832	55967	4716	6391	4722	516	515	498	509	4707	54539	4726	4695	10476	4708	4717	4710	522	84833	4715	518	514	517
GO:0006413	translational initiation	110	-0.623140298068983	-2.0788513830563	2.02569579072396e-08	2.62564654406178e-06	2.23121431103705e-06	2287	tags=44%, list=15%, signal=38%	8562	8669	1653	1968	6193	28985	10605	1982	1967	51247	56919	1965	1939	23645	10959	7458	9451	8666	10987	1975	10657	4686	8894	3692	28969	84919	54505	51386	23521	8665	4528	10289	8664	6188	22916	5436	6059	468	27335	4869
GO:0042060	wound healing	360	0.432184415010874	1.72371819798615	2.23488968601095e-08	2.77856080962831e-06	2.3611573524816e-06	2754	tags=28%, list=18%, signal=24%	7006	6239	5465	2263	10451	7414	375033	5291	55966	83478	3717	8527	7168	80739	5581	5159	2623	4087	4088	79602	2039	4352	340205	640	2909	8546	5530	2064	6521	7039	51206	6850	23332	23122	83481	1605	5321	5467	953	84959
GO:0001775	cell activation	905	0.347063504349926	1.47684864853778	2.20806816863225e-08	2.77856080962831e-06	2.3611573524816e-06	2371	tags=23%, list=15%, signal=20%	7006	146850	1269	161882	401258	23075	8809	10451	7414	115350	55024	1435	5079	3696	1773	375033	10320	51744	5291	112616	4773	864	3717	8527	196528	9474	7107	55636	5581	8440	5159	5729	3565	2623	4092	7704	1191	1209	57181	4088
GO:0010257	NADH dehydrogenase complex assembly	53	-0.739579668155621	-2.18820533131542	3.86467446193618e-08	4.61639153374808e-06	3.92290381915421e-06	2175	tags=51%, list=14%, signal=44%	29090	4713	4709	284184	4706	4712	4728	4700	29078	55572	55967	4716	4722	90871	4707	54539	55863	4695	4708	4717	4710	4715	4698	4696	4725	84233	4694
GO:0032981	mitochondrial respiratory chain complex I assembly	53	-0.739579668155621	-2.18820533131542	3.86467446193618e-08	4.61639153374808e-06	3.92290381915421e-06	2175	tags=51%, list=14%, signal=44%	29090	4713	4709	284184	4706	4712	4728	4700	29078	55572	55967	4716	4722	90871	4707	54539	55863	4695	4708	4717	4710	4715	4698	4696	4725	84233	4694
GO:0030036	actin cytoskeleton organization	627	0.378197014657112	1.57833565233374	4.40463225424091e-08	5.06283390430861e-06	4.30228032301029e-06	2591	tags=23%, list=17%, signal=20%	998	10611	23075	92521	5770	57553	22836	27067	9873	51676	3717	7168	26999	91010	5581	8440	1730	5159	23043	9124	4088	4690	2039	6710	9749	23096	253980	9050	51019	2909	118	27032	23433	93663	9855	200539	29767	10634	23332	23122
GO:0030029	actin filament-based process	702	0.36459038474109	1.53302186039869	4.34721557602596e-08	5.06283390430861e-06	4.30228032301029e-06	2591	tags=22%, list=17%, signal=19%	3753	998	10611	54874	23075	92521	5770	5144	57553	22836	27067	9873	51676	3717	7168	26999	91010	5581	8440	1730	5159	23043	9124	4088	4690	2039	6710	9749	23096	253980	9050	51019	2909	118	27032	23433	93663	9855	200539	29767
GO:0000902	cell morphogenesis	881	0.344492754183688	1.46259682032653	4.62481201628426e-08	5.21747311170439e-06	4.43368918052358e-06	3613	tags=28%, list=24%, signal=23%	53335	161882	8482	6239	998	10611	2263	7414	104	29904	9637	22836	27067	3708	7204	57679	23094	7168	26999	91010	80739	288	2623	3987	1191	729920	23043	4130	2039	4352	79834	494470	2909	6480	8546	5530	27185	23433	10129	2064
GO:0009142	nucleoside triphosphate biosynthetic process	107	-0.615205623404986	-2.03515042097675	4.95036495752136e-08	5.48320424022184e-06	4.65950140882106e-06	2425	tags=45%, list=16%, signal=38%	4731	2023	4537	3948	10201	7114	65990	4713	4709	513	4706	4712	30968	4728	51727	318	4700	506	4832	7298	55967	4716	6391	4722	516	515	498	509	4707	54539	4726	4695	10476	4708	4717	4710	522	84833	4715	518
GO:0034728	nucleosome organization	112	-0.616545949299163	-2.05419849987671	5.12311495545842e-08	5.57321719797369e-06	4.73599235920009e-06	2270	tags=48%, list=15%, signal=41%	8357	554313	554313	10467	554313	64431	554313	4674	8970	8356	554313	554313	3148	7259	81611	54108	144108	554313	25842	554313	128312	8355	3009	554313	554313	8344	8340	554313	3008	121504	554313	3017	8342	4678	3006	4675	23234	8343	8352	3014
GO:0007169	transmembrane receptor protein tyrosine kinase signaling pathway	520	0.394630916382566	1.62631522809462	6.6619622503144e-08	7.1201182506869e-06	6.05051345282479e-06	2704	tags=22%, list=18%, signal=19%	22905	55512	2263	5770	5305	2887	1435	5291	26469	3717	8527	26999	8440	5159	55777	57727	80310	4690	640	26058	2591	23235	5149	5786	23294	23433	2064	23236	8874	7039	51232	6850	26228	860	25	208	84959	55294	7410	140710
GO:0009201	ribonucleoside triphosphate biosynthetic process	96	-0.636198907986073	-2.07088439674491	1.09876362500784e-07	1.15408069026685e-05	9.80711344426231e-06	2425	tags=48%, list=16%, signal=41%	4731	2023	4537	3948	10201	7114	65990	4713	4709	513	4706	4712	30968	4728	318	4700	506	4832	55967	4716	6391	4722	516	515	498	509	4707	54539	4726	4695	10476	4708	4717	4710	522	84833	4715	518	514	517
GO:0009145	purine nucleoside triphosphate biosynthetic process	91	-0.637230581708081	-2.06272928578001	1.33485669451403e-07	1.37829609881008e-05	1.17124446451739e-05	2425	tags=51%, list=16%, signal=43%	4731	2023	4537	3948	10201	7114	65990	4713	4709	513	4706	4712	30968	4728	318	4700	506	4832	55967	4716	6391	4722	516	515	498	509	4707	54539	4726	4695	10476	4708	4717	4710	522	84833	4715	518	514	517
GO:0010608	post-transcriptional regulation of gene expression	467	-0.42292497251214	-1.6365756900861	1.46310648283508e-07	1.48554078223855e-05	1.26237854080402e-05	2225	tags=25%, list=14%, signal=22%	6659	9939	1653	6203	5036	22863	7073	1968	2935	57721	10605	55005	1982	26135	4691	51247	60558	1965	79882	23645	55239	10959	328	1938	7458	6472	9451	4904	87178	1660	26995	10978	1153	1975	10657	54855	79072	10128	10949	4686
GO:0006897	endocytosis	513	0.383792501137181	1.57974555131052	1.56188559832511e-07	1.55983722376993e-05	1.32551395557599e-05	2262	tags=19%, list=15%, signal=17%	22905	59283	998	54874	5770	9779	5867	23209	29904	9522	4043	9873	57007	375033	29967	5291	598	8527	10417	3565	1191	115123	163486	114781	55589	9910	30845	10894	2213	79890	5530	23433	286046	50618	6850	6453	26228	25	4864	374868
GO:0006417	regulation of translation	365	-0.446678570770704	-1.69178328071496	1.68082141550958e-07	1.65154259085231e-05	1.40344307665129e-05	2027	tags=25%, list=13%, signal=23%	1968	2935	57721	10605	55005	1982	4691	51247	60558	1965	23645	55239	10959	1938	7458	6472	9451	4904	87178	1660	26995	1153	1975	10657	79072	10128	4686	7431	22868	84300	170506	28958	23587	9221	6208	7555	7298	3692	28969	84919
GO:0000470	maturation of LSU-rRNA	27	-0.82497991245299	-2.15643965387977	2.17925428655432e-07	2.10730430376015e-05	1.79073894423963e-05	1523	tags=67%, list=10%, signal=60%	84154	26156	285855	84549	3692	23560	80135	84365	10412	55651	55759	9326	11224	6129	8886	4736	6130	4809
GO:0006754	ATP biosynthetic process	83	-0.652064504859678	-2.10503152468735	2.5513222822176e-07	2.42853989738588e-05	2.06371759604377e-05	2425	tags=53%, list=16%, signal=45%	4731	2023	4537	3948	7114	65990	4713	4709	513	4706	4712	30968	4728	318	4700	506	55967	4716	6391	4722	516	515	498	509	4707	54539	4726	4695	10476	4708	4717	4710	522	84833	4715	518	514	517	521	4698
GO:0000027	ribosomal large subunit assembly	21	-0.846107034888102	-2.1280968118613	3.30988730286469e-07	3.04396573577139e-05	2.58669238147073e-05	1523	tags=67%, list=10%, signal=60%	84154	22868	55299	55794	6125	6134	51154	6128	6147	6175	6169	6135	55052	6152
GO:0072594	establishment of protein localization to organelle	399	-0.440229079384737	-1.68118326220246	3.34776271005718e-07	3.04396573577139e-05	2.58669238147073e-05	2549	tags=28%, list=17%, signal=24%	3458	665	6729	84313	5190	1649	5830	10531	29927	10574	4927	2254	653489	11261	10134	5569	5469	134266	9131	29090	22863	9179	3308	950	3843	729540	5189	285521	84220	222229	5743	55916	10527	7341	54557	1434	51024	84455	11267	29098
GO:0030155	regulation of cell adhesion	662	0.359000048487335	1.50270509718405	3.29149822559398e-07	3.04396573577139e-05	2.58669238147073e-05	3068	tags=26%, list=20%, signal=22%	146850	2650	6239	998	5465	23075	10451	7414	1435	5291	55966	864	3717	9780	7168	196528	288	5581	8440	3565	4092	3987	7704	4088	4690	57492	2039	640	79834	2213	30009	340481	59339	6480	8546	5530	27185	5786	4602	22920
GO:0006120	mitochondrial electron transport, NADH to ubiquinone	44	-0.731826282453306	-2.09258006840939	3.44653063362785e-07	3.08768597353837e-05	2.62384483841823e-05	2040	tags=48%, list=13%, signal=42%	4713	4709	4706	4712	4728	4700	11315	4716	4722	4707	4726	4695	4708	4717	4710	4715	4698	4696	4725	4697	4694
GO:0061077	chaperone-mediated protein folding	60	-0.685223771995509	-2.06013789120077	4.52679720980195e-07	3.99670269595847e-05	3.3963064344479e-05	2550	tags=52%, list=17%, signal=43%	972	5481	10574	27348	202052	6388	3300	10808	1676	3337	10694	26973	908	6950	6767	3305	22948	7203	3313	3309	79031	5479	3306	2288	9141	10728	3312	6782	10576	10575	573
GO:0050853	B cell receptor signaling pathway	54	0.691566550082496	2.1597185283516	4.9144860975453e-07	4.27700704374943e-05	3.63450265078614e-05	1529	tags=37%, list=10%, signal=33%	7006	10451	55024	4773	23180	57181	23228	640	2213	89857	6850	148823	26228	25	5583	29760	930	933	5579	5336
GO:0007264	small GTPase mediated signal transduction	453	0.391081375725161	1.59549606101127	5.1434892989412e-07	4.41325870551405e-05	3.75028619306046e-05	3940	tags=36%, list=26%, signal=27%	79658	998	23075	9901	5337	10451	5867	79109	10982	22836	1435	83892	7204	55103	5291	57679	83478	23094	5159	9649	23096	253980	2909	9927	23433	93663	9855	8844	9289	57186	6453	3707	25	57148	51306	57480	9475	55843	7410	1121
GO:0043484	regulation of RNA splicing	161	-0.535416689998884	-1.87155546413559	6.54882849688432e-07	5.5410365559749e-05	4.7086459865025e-05	2049	tags=32%, list=13%, signal=28%	9584	6231	10084	4691	22938	10181	3190	54407	79171	1153	54033	10657	8683	4686	3187	3181	8295	55234	6431	10772	51574	79084	10250	2926	23210	57716	6428	27339	57018	27316	708	27097	1195	55696	10284	56943	117143	6430	23543	8882
GO:0007229	integrin-mediated signaling pathway	105	0.557265620207314	1.94193195175516	1.31045766088811e-06	0.000109360384522333	9.29319506308249e-05	3282	tags=38%, list=21%, signal=30%	7006	8482	998	10451	3696	80739	3987	3674	2039	5786	6850	3693	25	3683	83605	3684	7294	2316	8452	84695	57126	10077	2185	3611	65979	102	5747	3680	3681	81031	961	4185	4627	7094	2533	3915	5341	8174	3911	2530
GO:0003013	circulatory system process	476	0.383193250961192	1.57042840690299	1.35181619329978e-06	0.000111287354724084	9.4569445784471e-05	2914	tags=22%, list=19%, signal=18%	3753	57419	6296	6196	2034	998	5465	9498	5029	5144	6565	2030	3717	7168	9474	55636	4092	489	30819	4363	4088	66002	8714	30845	1359	2313	3953	340481	2909	5742	157378	9590	25	1760	83943	5467	28232	9475	10659	23171
GO:0007167	enzyme-linked receptor protein signaling pathway	800	0.338780441618773	1.43565988673748	1.37548870938144e-06	0.00011172636290069	9.49425048805321e-05	2467	tags=20%, list=16%, signal=17%	22905	55512	151742	5465	51701	2263	5770	5305	28996	2887	1435	7204	3696	5291	26469	3717	8527	9839	26999	8440	5159	91	408050	4092	55777	57727	23592	4087	80310	4088	4690	640	26058	8312	63893	6935	494470	2591	23235	7041
GO:0034248	regulation of cellular amide metabolic process	420	-0.417926215106139	-1.60582736032122	1.40429802244899e-06	0.000112565573062621	9.56556464598908e-05	2027	tags=26%, list=13%, signal=23%	23404	83667	353238	1802	6659	9939	1653	94101	6203	5036	1968	2935	64223	57721	10605	55005	1982	4691	51247	60558	1965	5621	23645	55239	10959	1938	7458	6472	9451	4904	87178	1660	26995	1153	1975	10657	79072	10128	4686	7431
GO:0009451	RNA modification	155	-0.536753234594453	-1.86690559711173	1.48381246096261e-06	0.000117394617041353	9.97592574574725e-05	2250	tags=34%, list=15%, signal=29%	55039	55006	54974	64172	8731	84267	55178	27304	57721	4234	83448	26995	64216	25917	55783	3028	51605	24140	339175	126789	27079	23587	9836	51574	81605	6628	29081	93587	164668	23210	83480	55505	6741	55798	54931	51726	2091	55651	55623	55152
GO:1901293	nucleoside phosphate biosynthetic process	258	-0.466887230942962	-1.71147254950837	1.61628729598997e-06	0.000126236182143217	0.000107272617026703	2425	tags=27%, list=16%, signal=23%	4731	2023	4537	6241	3948	125061	64834	10201	471	7114	65990	4713	4709	5198	513	1737	4706	8833	4712	30968	5631	4728	51727	1633	51144	318	4700	506	6240	5471	5634	10606	4832	7298	353	25874	55967	54981	4716	6391
GO:2000112	regulation of cellular macromolecule biosynthetic process	436	-0.414005969941888	-1.59644834310601	2.29665685161738e-06	0.000177104222025988	0.000150499112541696	2340	tags=26%, list=15%, signal=23%	23404	83667	11261	353238	1802	6659	9939	1653	51763	6203	9452	5036	1839	90673	1968	2935	57721	10605	55005	1982	4691	51247	60558	1965	23645	55239	10959	1938	7458	6472	9451	4904	87178	1660	26995	1153	1975	10657	79072	10128
GO:0006399	tRNA metabolic process	181	-0.50528520931341	-1.79661267934684	2.49809103918066e-06	0.000190229632633607	0.000161652785930138	2820	tags=37%, list=18%, signal=31%	84520	283742	81890	142940	3376	5917	2617	9329	7453	51520	23404	55039	55006	54974	64172	1653	84267	27304	138716	8270	4234	10248	25940	26995	10978	51367	55157	25917	9330	3028	5859	51605	6897	24140	283459	339175	126789	51493	23587	79074
GO:0009260	ribonucleotide biosynthetic process	197	-0.494000381452667	-1.76107498344719	2.5666281040426e-06	0.000193035782837377	0.000164037388118018	2153	tags=29%, list=14%, signal=26%	64834	10201	471	7114	65990	4713	4709	5198	513	1737	4706	8833	4712	30968	4728	51727	1633	51144	318	4700	506	5471	5634	10606	4832	353	25874	55967	4716	6391	4722	38	516	515	55312	498	509	4707	54539	2618
GO:0030490	maturation of SSU-rRNA	54	-0.686097521834671	-2.04748788352349	2.69895272112586e-06	0.000200512438745106	0.000170390879107792	2179	tags=52%, list=14%, signal=45%	55813	27340	88745	55127	55720	10885	23160	84916	84294	10199	6234	6208	83732	51077	25879	55781	92856	11157	55272	6217	404672	6227	25983	6223	6202	25926	57050	4809
GO:0022603	regulation of anatomical structure morphogenesis	791	0.336255664252866	1.42470101852331	2.77450660257104e-06	0.000203642099070636	0.000173050392789402	3635	tags=29%, list=24%, signal=23%	22905	146850	53335	8482	6239	998	10611	2263	28996	26051	29904	55727	22836	27067	1435	6899	3696	5291	55966	7168	91010	6786	3987	23043	2039	4352	23670	23251	2909	6480	5530	27185	23433	2064	93663	3955	8874	50618	23332	23122
GO:0098609	cell-cell adhesion	770	0.333529797285094	1.41272331894844	3.62714445691643e-06	0.000263054333708749	0.000223537549362343	3786	tags=30%, list=25%, signal=24%	146850	2650	5465	10611	23075	7414	3801	375033	5291	864	3717	9780	26999	196528	288	8440	3565	2623	4092	3987	7704	9124	3674	4690	57492	2039	4352	640	2213	30009	965	340481	8546	5530	4602	27032	22920	2064	83737	51206
GO:0072522	purine-containing compound biosynthetic process	206	-0.489848259293765	-1.75899733625866	3.74104330808212e-06	0.000268122774503956	0.000227844594292853	2153	tags=29%, list=14%, signal=25%	64834	10201	471	7114	65990	4713	4709	5198	513	1737	4706	8833	4712	30968	6472	5631	4728	1633	51144	318	4700	506	161823	5471	5634	10606	4832	353	25874	55967	4716	6391	4722	38	516	515	498	509	4860	4707
GO:0045047	protein targeting to ER	33	-0.763179800716872	-2.07074178804872	3.81492580906434e-06	0.000270238698009535	0.000229642657637435	1529	tags=45%, list=10%, signal=41%	54557	9789	23471	6727	60559	58477	6731	3309	9709	6747	10952	6726	28972	23480	90637
GO:0033365	protein localization to organelle	813	-0.364356248152991	-1.45711370033905	3.93808088142774e-06	0.000275756192294917	0.000234331297941459	2549	tags=25%, list=17%, signal=22%	3458	8934	665	6729	84313	5190	1649	2665	55166	55704	5830	9183	11133	10531	83548	29927	10574	27348	4927	2254	11143	653489	51364	83667	701	11261	57082	10134	5569	554313	7295	5469	100129583	134266	9131	3068	79989	1653	29090	554313
GO:0002183	cytoplasmic translational initiation	37	-0.740996029317893	-2.05356642287926	4.13531121551776e-06	0.000286276317328798	0.00024327105930522	2881	tags=74%, list=19%, signal=60%	57409	6451	51441	8667	7884	255308	8562	8669	1968	28985	1939	7458	8666	1975	4686	8894	54505	51386	23521	8665	8664	22916	27335	1974	3646	1983	10480	8668
GO:0046390	ribose phosphate biosynthetic process	203	-0.489961932456785	-1.75899015637546	4.26826381143536e-06	0.000292160259991733	0.000248271099049546	2153	tags=29%, list=14%, signal=25%	64834	10201	471	7114	65990	4713	4709	5198	513	1737	4706	8833	4712	30968	5631	4728	51727	1633	51144	318	4700	506	5471	5634	10606	4832	353	25874	55967	4716	6391	4722	38	516	515	55312	498	509	4707	54539
GO:0006650	glycerophospholipid metabolic process	276	0.425018140379204	1.65127390530003	4.54232012980516e-06	0.000307464602564145	0.000261276378928442	2890	tags=29%, list=19%, signal=24%	8395	146850	145567	56994	117245	5337	10908	4534	5305	3628	3633	80235	114879	5291	84668	7405	8527	5159	8776	114884	55697	23236	3707	57406	5321	57217	54947	55326	54965	3632	129642	246	154141	9926	25979	1608	57605	54872	10162	5154
GO:0006122	mitochondrial electron transport, ubiquinol to cytochrome c	12	-0.904542271388581	-1.97673870568276	5.35633230237577e-06	0.000357176938553764	0.000303520783738365	1294	tags=83%, list=8%, signal=76%	1537	7385	7384	54205	7386	29796	440567	27089	7388	7381
GO:0007599	hemostasis	194	0.471341021990957	1.779236861247	5.40654719527478e-06	0.000357176938553764	0.000303520783738365	2602	tags=31%, list=17%, signal=26%	7006	2821	10451	7414	375033	5291	3717	8527	80739	2623	2039	4352	340205	640	2313	8546	6521	51206	6850	5321	953	84959	7410	928	7057	84062	6403	2776	2768	5051	1608	18	7294	196527	3043	5873	5154	2316	10398	5336
GO:0009152	purine ribonucleotide biosynthetic process	183	-0.4975843686154	-1.77060893768247	5.45263547037099e-06	0.000357176938553764	0.000303520783738365	2153	tags=30%, list=14%, signal=26%	64834	10201	471	7114	65990	4713	4709	5198	513	1737	4706	8833	4712	30968	4728	51144	318	4700	506	5471	5634	10606	4832	353	25874	55967	4716	6391	4722	38	516	515	498	509	4707	54539	2618	4726	4695	10476
GO:0046474	glycerophospholipid biosynthetic process	195	0.460133046448379	1.7385370556158	5.59360736204796e-06	0.000362513362229746	0.000308055554384679	2890	tags=30%, list=19%, signal=25%	8395	146850	145567	56994	5337	4534	5305	3628	80235	5291	84668	7405	8527	8776	55697	3707	5321	57217	54947	55326	54965	246	25979	1608	57605	54872	10162	5154	10390	3631	9896	5295	1154	5336	23175	10554	8835	56895	22908	79837
GO:0009165	nucleotide biosynthetic process	257	-0.467780902435224	-1.71292407806177	5.75719777173424e-06	0.000369187882372684	0.000313727408768853	2425	tags=27%, list=16%, signal=23%	4731	2023	4537	6241	3948	125061	64834	10201	471	7114	65990	4713	4709	5198	513	1737	4706	8833	4712	30968	5631	4728	51727	1633	51144	318	4700	506	6240	5471	5634	10606	4832	7298	353	25874	55967	54981	4716	6391
GO:0030168	platelet activation	115	0.523844309913873	1.83503343815634	6.21859488316778e-06	0.000394621666961022	0.000335340456528719	2602	tags=37%, list=17%, signal=31%	7006	10451	7414	375033	5291	3717	8527	2623	2039	4352	340205	640	51206	6850	5321	84959	7410	928	6403	2776	1608	18	7294	3043	5154	2316	10398	5336	2815	9002	5196	5197	7450	5023	64805	10077	2811	3611	2149	10019
GO:0010810	regulation of cell-substrate adhesion	185	0.473754672720162	1.77598699315614	6.33524840448573e-06	0.000397879724537393	0.000338109079254051	2424	tags=26%, list=16%, signal=23%	6239	998	7414	1435	5291	55966	3717	5581	3987	4088	2039	79834	59339	6480	27185	5786	8874	23332	23122	1605	25	6251	50488	9475	23499	2932	7057	673	5921	246	5590	7402	8861	23603	340485	2651	2316	51057	5295	596
GO:0044255	cellular lipid metabolic process	838	0.327425455271812	1.38404884354406	6.54577691709565e-06	0.000406906867132109	0.000345780138327352	2737	tags=22%, list=18%, signal=19%	8395	6296	146850	80221	145567	55512	151742	5465	28	26027	84869	56994	117245	5337	10908	4534	5305	3628	3633	80235	114879	3696	549	5291	55331	84668	51097	7405	8527	5159	259230	116236	85414	729920	32	51390	66002	285848	79602	8776
GO:0006259	DNA metabolic process	935	-0.355238690219754	-1.43381972553219	6.62724942250853e-06	0.00040781013618103	0.000346547715682052	2638	tags=23%, list=17%, signal=20%	4673	147872	7516	56949	8450	56941	1069	959	4157	6832	2353	79892	56915	55317	11077	11144	54936	11200	8318	55704	5887	5931	10574	51147	57820	6241	11143	83667	9937	201164	64769	2071	9131	2072	54726	1653	80174	9913	374393	375757
GO:0008015	blood circulation	396	0.381281575077888	1.52491758470589	8.30160477625296e-06	0.00050573376296933	0.000429760971469601	2914	tags=21%, list=19%, signal=17%	3753	6296	6196	2034	998	5465	5029	5144	3717	7168	9474	55636	4092	489	30819	4088	66002	30845	1359	2313	340481	2909	5742	157378	9590	25	1760	83943	5467	9475	10659	23171	1739	5910	552	2132	776	4205	27347	4090
GO:0048024	regulation of mRNA splicing, via spliceosome	95	-0.576667203278274	-1.8770605460612	8.47197139126814e-06	0.000511002472431738	0.000434238200127741	1912	tags=34%, list=12%, signal=30%	4691	22938	10181	3190	79171	1153	54033	10657	8683	4686	3181	55234	6431	10772	51574	79084	10250	23210	6428	27339	27316	708	10284	23543	4869	5935	3312	4116	6432	6427	1655	6434
GO:0008610	lipid biosynthetic process	615	0.349675012702158	1.45317431169977	8.78166439582477e-06	0.000524489210778083	0.000445698921554863	2756	tags=24%, list=18%, signal=20%	8395	6296	146850	145567	151742	5465	9420	84869	56994	5337	4534	5305	3628	80235	26137	3490	5291	55331	84668	51097	7405	8527	259230	114876	85414	729920	32	285848	8776	256435	8705	5742	55697	338596	253782	3707	51422	2194	65985	10464
GO:0050684	regulation of mRNA processing	123	-0.549012064054323	-1.86166553271659	9.0741296612489e-06	0.000536695125207071	0.000456071228145346	1912	tags=32%, list=12%, signal=28%	4691	22938	79882	10181	3190	1660	79171	1153	54033	10657	8683	4686	170506	3181	55234	1025	6431	10772	51574	79084	10250	6626	23210	6428	27339	27316	708	10284	22916	23543	4869	5935	3312	11051	4116	6432	6427	1655	6434
GO:0050817	coagulation	191	0.456823571270675	1.72066920564157	9.44412622742479e-06	0.000553207855552614	0.000470103368284161	2602	tags=31%, list=17%, signal=26%	7006	10451	7414	375033	5291	3717	8527	80739	2623	2039	4352	340205	640	8546	6521	51206	6850	5321	953	84959	7410	928	7057	84062	6403	2776	2768	5051	1608	18	7294	196527	3043	5873	5154	2316	10398	5336	2815	9002
GO:0006403	RNA localization	184	-0.489906812613614	-1.74464515196247	9.5503973812946e-06	0.000554104960446159	0.00047086570748077	1821	tags=27%, list=12%, signal=24%	9908	84248	55916	4904	87178	1660	10657	10128	4686	10694	170506	3181	7013	908	55746	51808	3087	6950	51602	55110	80145	55308	11097	22948	55505	6741	7203	6428	2091	55651	29107	10212	3182	9326	10482	55135	1070	56943	22916	5901
GO:1902600	proton transmembrane transport	128	-0.538504723207031	-1.82681290745261	1.0576811480899e-05	0.000599266876722308	0.000509243269813787	2301	tags=33%, list=15%, signal=28%	11261	1329	4514	291	7114	65990	9167	513	113655	9296	479	476	1528	506	1537	11315	529	7384	9550	10063	51382	10159	10479	1340	516	515	9377	498	509	7386	29796	10476	5250	522	7388	1349	518	292	514	517
GO:0006164	purine nucleotide biosynthetic process	198	-0.48857445093645	-1.74714828239447	1.06239039208814e-05	0.000599266876722308	0.000509243269813787	2153	tags=29%, list=14%, signal=25%	64834	10201	471	7114	65990	4713	4709	5198	513	1737	4706	8833	4712	30968	5631	4728	1633	51144	318	4700	506	5471	5634	10606	4832	353	25874	55967	4716	6391	4722	38	516	515	498	509	4707	54539	2618	4726
GO:2000145	regulation of cell motility	812	0.326081421890171	1.3795954525774	1.04810727909709e-05	0.000599266876722308	0.000509243269813787	2992	tags=23%, list=19%, signal=20%	1602	2650	55512	2821	8482	411	6239	23075	79899	9901	7414	104	10982	1435	57007	5031	5291	4249	3717	7168	196528	5581	23143	5159	91	3565	4092	4248	80310	4088	4690	2039	146433	23060	10894	79890	5530	9590	93663	23236
GO:0040012	regulation of locomotion	844	0.322799371952713	1.36691548288823	1.07268621023964e-05	0.000599523338787148	0.000509461205404015	2992	tags=23%, list=19%, signal=20%	1602	2650	55512	2821	8482	411	6239	23075	79899	9901	7414	104	10982	1435	57007	5031	5291	4249	3717	7168	196528	5581	23143	5159	91	3565	4092	4248	80310	4088	4690	2039	146433	23060	10894	79890	6480	5530	9590	93663
GO:0030334	regulation of cell migration	769	0.330074374425121	1.39744955994895	1.1455590287166e-05	0.000634431418449229	0.000539125292174951	2992	tags=23%, list=19%, signal=20%	1602	2650	55512	2821	8482	411	6239	23075	79899	9901	7414	104	10982	1435	57007	5031	5291	4249	3717	7168	196528	5581	23143	5159	91	3565	4092	4248	80310	4088	4690	2039	146433	23060	10894	79890	5530	9590	23236	8874
GO:0072599	establishment of protein localization to endoplasmic reticulum	37	-0.723494909285422	-2.00506452672936	1.21771959739524e-05	0.000668319620480342	0.000567922710288268	1529	tags=41%, list=10%, signal=37%	54557	9789	23471	6727	60559	58477	6731	3309	9709	6747	10952	6726	28972	23480	90637
GO:0050878	regulation of body fluid levels	314	0.409447158725302	1.59976261888563	1.23131493590141e-05	0.000669747374063514	0.000569135982590518	2662	tags=27%, list=17%, signal=23%	7006	2821	5029	10451	7414	2030	375033	5291	3717	8527	9474	80739	5581	2623	66002	2039	4352	340205	640	2313	8546	5530	6521	51206	6850	57107	5321	953	84959	29841	7410	9612	928	7057	2132	84062	6403	27347	2776	2768
GO:0031344	regulation of cell projection organization	577	0.347524338827472	1.44137415868025	1.30028824793543e-05	0.000690371194071054	0.000586661632588286	3705	tags=31%, list=24%, signal=24%	53335	8482	411	6239	998	10611	54874	5337	10806	26051	29904	27067	83478	64764	9474	23043	4134	4690	2039	2213	23251	2909	5530	27185	23433	8874	9760	26228	8814	25	79006	10512	51517	23499	2932	832	3815	10090	23303	84062
GO:0032989	cellular component morphogenesis	645	0.343065136405313	1.43626014543497	1.30322861651627e-05	0.000690371194071054	0.000586661632588286	3742	tags=28%, list=24%, signal=22%	53335	8482	6239	998	10611	2263	4534	7414	104	29904	9637	27067	7204	598	57679	7168	26999	288	5159	729920	23043	4130	494470	2909	5530	27185	3267	2064	8874	200539	50618	23334	29767	23332	23122	1605	25	50488	79006	10512
GO:0120035	regulation of plasma membrane bounded cell projection organization	563	0.347411101240436	1.43605274255171	1.28444471317302e-05	0.000690371194071054	0.000586661632588286	3705	tags=30%, list=24%, signal=24%	53335	8482	411	6239	998	10611	54874	5337	10806	26051	29904	27067	83478	64764	9474	23043	4134	4690	2039	2213	23251	2909	5530	27185	23433	8874	9760	26228	8814	25	79006	10512	51517	23499	2932	832	3815	10090	23303	84062
GO:0120039	plasma membrane bounded cell projection morphogenesis	547	0.347817040283057	1.43636291688013	1.32723877316356e-05	0.00069237445538097	0.000588363958178735	4048	tags=31%, list=26%, signal=24%	53335	8482	6239	998	10611	2263	7414	104	29904	9637	27067	7204	57679	26999	288	729920	23043	4130	494470	2909	5530	27185	2064	8874	50618	23334	1605	25	50488	79006	10512	2017	23499	2932	59352	10090	23303	84062	6477	673
GO:0002520	immune system development	860	0.325287882583972	1.38104255880286	1.32974082862071e-05	0.00069237445538097	0.000588363958178735	2467	tags=22%, list=16%, signal=20%	146850	139716	2034	55512	161882	998	23075	2263	8809	5305	25893	28996	79705	1435	8328	5079	6899	3696	23335	10320	112616	864	3717	23094	196528	9474	80739	7107	55636	56259	23648	91	3565	2623	4092	7704	1209	222166	57623	4088
GO:0007596	blood coagulation	189	0.458225075772553	1.72420794261876	1.46278238371727e-05	0.00075519239674624	0.000641745206344474	2602	tags=31%, list=17%, signal=26%	7006	10451	7414	375033	5291	3717	8527	80739	2623	2039	4352	340205	640	8546	6521	51206	6850	5321	953	84959	7410	928	7057	84062	6403	2776	2768	5051	1608	18	7294	196527	3043	5873	5154	2316	10398	5336	2815	9002
GO:0046486	glycerolipid metabolic process	343	0.394354625435661	1.55695804339978	1.47690486343301e-05	0.000756076002355791	0.000642496074158652	3660	tags=34%, list=24%, signal=27%	8395	146850	145567	56994	117245	5337	10908	4534	5305	3628	3633	80235	114879	5291	84668	7405	8527	5159	285848	8776	114884	55697	23236	79718	3991	3707	57406	5321	55294	57217	54947	55326	54965	3632	129642	246	154141	9926	25979	1608
GO:0046578	regulation of Ras protein signal transduction	173	0.465643704518093	1.73222782864714	1.50836794271935e-05	0.000765748125587188	0.000650715223008223	2984	tags=31%, list=19%, signal=25%	79109	10982	1435	83892	55103	5291	57679	83478	5159	9649	23096	253980	2909	9927	9289	3707	25	7126	5921	55114	9909	28964	10565	10251	8452	408	9002	157285	27	8729	57706	26053	202243	2203	10211	23370	10260	57493	22821	9265
GO:1903241	U2-type prespliceosome assembly	23	-0.796962807622249	-2.03649561792301	1.57811150180699e-05	0.00079453349330646	0.000675176369368139	1128	tags=61%, list=7%, signal=56%	23451	10946	84844	6628	79753	6633	6632	6636	83443	51639	6629	6627	6637	6635
GO:0000904	cell morphogenesis involved in differentiation	620	0.341236230376008	1.42025084540673	1.67149705827723e-05	0.000834652465493842	0.000709268553287956	3742	tags=29%, list=24%, signal=23%	161882	8482	6239	998	10611	2263	7414	104	29904	9637	27067	7204	57679	23094	80739	288	2623	3987	729920	23043	4130	2039	4352	79834	494470	2909	6480	5530	27185	2064	8874	23334	1605	25	50488	79006	10512	2017	2317	23499
GO:0032200	telomere organization	155	-0.510528087214668	-1.77569073100032	1.77724806464922e-05	0.000880243512995369	0.000748010781510043	2388	tags=34%, list=16%, signal=29%	10574	9937	8357	554313	2072	554313	554313	9156	554313	2547	8356	9212	64858	328	10039	554313	554313	10445	10694	170506	54780	3181	554313	4751	554313	26354	7013	3326	8355	908	554313	554313	6950	554313	121504	554313	675	22948	55505	7203
GO:0022604	regulation of cell morphogenesis	279	0.406077070008041	1.57892310861252	1.89486957791501e-05	0.000930931086182118	0.000791083920559086	4012	tags=41%, list=26%, signal=30%	53335	6239	998	29904	22836	27067	7168	91010	3987	2039	4352	2909	6480	23433	93663	8874	50618	1605	25	6678	8994	55843	1739	118987	23499	832	23221	3815	283149	113251	673	5921	23363	2768	1729	23603	9368	10251	2316	7429
GO:0001952	regulation of cell-matrix adhesion	106	0.532937505297758	1.85221559925515	1.91113449904774e-05	0.000931410509455908	0.00079149132347931	1482	tags=26%, list=10%, signal=24%	7414	1435	5291	55966	3987	4088	2039	79834	59339	27185	5786	23332	23122	1605	25	50488	9475	23499	2932	7057	5921	5590	7402	8861	23603	340485	51057	5295
GO:0006644	phospholipid metabolic process	340	0.388047964045034	1.52892393059244	1.92793998333606e-05	0.000932143680832007	0.000792114355726545	2890	tags=26%, list=19%, signal=21%	8395	146850	145567	55512	56994	117245	5337	10908	4534	5305	3628	3633	80235	114879	5291	84668	7405	8527	5159	259230	8776	114884	55697	23236	3707	57406	5321	5467	57217	54947	55326	54965	3632	129642	246	154141	9926	25979	1608	2222
GO:0000387	spliceosomal snRNP assembly	35	-0.729722436644292	-2.01352340099359	2.31797091718677e-05	0.00110321926806037	0.000937490472461017	1176	tags=39%, list=8%, signal=36%	8161	10772	79084	6628	27339	79833	6633	6632	6606	6636	6631	6637	6635	11171
GO:0009611	response to wounding	466	0.365646454126336	1.49669138666379	2.31799189612159e-05	0.00110321926806037	0.000937490472461017	3957	tags=37%, list=26%, signal=28%	7006	6239	5465	1719	2263	10451	7414	375033	5291	55966	83478	64764	3717	8527	7168	80739	5581	5159	2623	4087	4088	79602	2039	4352	340205	640	10894	2909	8546	5530	2064	6521	7039	51206	6850	23332	23122	83481	1605	5321
GO:0001510	RNA methylation	79	-0.590391406408738	-1.87642098117118	2.38314970395802e-05	0.001125437829187	0.000956371296945371	2250	tags=38%, list=15%, signal=33%	55039	55006	8731	55178	57721	4234	64216	25917	55783	3028	51605	24140	339175	9836	51574	6628	29081	93587	55798	54931	2091	55152	114049	6633	51093	6632	51504	6636	6637	6635
GO:1901796	regulation of signal transduction by p53 class mediator	90	-0.565167696621952	-1.83040125271936	2.47353160524518e-05	0.00115913496455028	0.000985006350979415	2575	tags=38%, list=17%, signal=32%	4291	972	11200	51147	6659	54700	10467	9212	3190	90809	55702	84154	1111	133383	5366	23411	7314	51499	5716	6125	9349	1984	55003	10614	3622	51616	4869	6167	6615	6135	6201	6224	6790	1655
GO:0048534	hematopoietic or lymphoid organ development	806	0.323635354481239	1.37027735555984	2.52442270557209e-05	0.00117395291010269	0.00099759830180824	2467	tags=22%, list=16%, signal=20%	146850	139716	2034	55512	161882	998	2263	8809	5305	25893	28996	79705	1435	8328	5079	6899	3696	23335	10320	112616	864	3717	23094	196528	9474	80739	7107	55636	23648	91	3565	2623	4092	7704	1209	222166	57623	57492	2039	23228
GO:0090501	RNA phosphodiester bond hydrolysis	134	-0.522995543964895	-1.78537282726196	2.54782609907523e-05	0.00117586034814896	0.00099921919898341	2537	tags=32%, list=17%, signal=27%	56915	81875	28987	23404	201164	51163	55106	27340	51585	6036	9156	88745	25939	10248	55720	328	87178	51367	4686	84294	5511	2021	51077	1478	6039	29883	5438	51110	30834	10556	55651	51692	6227	10775	114034	22916	22894	5393	11051	11340
GO:0070588	calcium ion transmembrane transport	273	0.414379129019825	1.60049793576401	2.72441829907258e-05	0.00124790648706392	0.00106044235811943	2587	tags=25%, list=17%, signal=21%	3753	57419	59283	3709	5144	59285	3708	5031	9474	55636	5581	6786	159371	489	30845	5311	5530	27032	56344	57620	25	55858	84959	90550	57192	776	63892	53373	51393	930	1729	57053	2946	140803	196527	2316	5532	5336	3064	7225
GO:0006024	glycosaminoglycan biosynthetic process	70	0.597662261747103	1.94459056009222	3.31274905884273e-05	0.00150606472137835	0.00127981931432746	3957	tags=55%, list=26%, signal=41%	55512	64131	55501	5159	9653	27087	8702	84068	6482	2132	10090	29940	2651	9394	9957	2131	54480	11046	166012	1950	10402	50515	10678	93010	6484	11046	51363	55790	4790	26229	26035	9435	7040	64132	337876	3038	55454	9953	5155
GO:0048858	cell projection morphogenesis	551	0.34225146634437	1.41487411671235	3.38486083185796e-05	0.0015274497916799	0.00129799185739395	4048	tags=31%, list=26%, signal=24%	53335	8482	6239	998	10611	2263	7414	104	29904	9637	27067	7204	57679	26999	288	729920	23043	4130	494470	2909	5530	27185	2064	8874	50618	23334	1605	25	50488	79006	10512	2017	23499	2932	59352	10090	23303	84062	6477	673
GO:0030097	hemopoiesis	775	0.320669958359714	1.35630386929937	3.52772773646857e-05	0.00158021451254166	0.00134283010897465	2467	tags=22%, list=16%, signal=20%	146850	139716	2034	55512	161882	998	2263	8809	5305	25893	28996	79705	1435	8328	5079	3696	23335	10320	112616	864	3717	23094	196528	9474	80739	7107	55636	23648	91	3565	2623	4092	7704	1209	222166	57623	57492	2039	23228	4352
GO:0016311	dephosphorylation	311	0.392681335382183	1.53190635522953	3.56872521373061e-05	0.00158691051109831	0.00134852021522299	2830	tags=26%, list=18%, signal=21%	151742	23075	5770	4534	3628	26051	3633	8073	4249	26469	3717	5159	23291	57181	4088	4690	8776	8189	57460	5530	5786	121665	5536	9887	55626	84959	9475	8945	2932	3632	5300	5529	8555	64759	2768	55197	64077	54434	5520	23293
GO:0070200	establishment of protein localization to telomere	17	-0.830646120503185	-1.96686158365366	3.80694563679777e-05	0.00166848293664547	0.00141783859460594	1385	tags=65%, list=9%, signal=59%	10694	7013	908	6950	675	22948	7203	79035	55135	10576	10575
GO:0006023	aminoglycan biosynthetic process	73	0.583234699607271	1.91305458008418	3.78864535324823e-05	0.00166848293664547	0.00141783859460594	3957	tags=55%, list=26%, signal=41%	55512	64131	55501	5159	9653	27087	8702	84068	6482	2132	10090	29940	2651	9394	9957	2131	54480	11046	166012	1950	10402	9334	50515	10678	93010	6484	11046	51363	55790	4790	374907	26229	26035	9435	7040	64132	337876	3038	55454	9953
GO:0045321	leukocyte activation	789	0.323143510335776	1.36878771203048	3.88528914778051e-05	0.00169065582059135	0.00143668060366801	2371	tags=22%, list=15%, signal=19%	146850	1269	161882	401258	23075	8809	10451	115350	55024	1435	5079	3696	1773	10320	51744	112616	4773	864	3717	196528	9474	7107	55636	5581	8440	5729	3565	2623	4092	7704	1191	1209	57181	4088	4690	57492	23228	4352	640	2213
GO:0008654	phospholipid biosynthetic process	234	0.419850283003865	1.61267095743081	3.97796216056628e-05	0.00171870535334537	0.00146051645432362	2890	tags=28%, list=19%, signal=23%	8395	146850	145567	56994	5337	4534	5305	3628	80235	5291	84668	7405	8527	259230	8776	55697	3707	5321	5467	57217	54947	55326	54965	129642	246	154141	9926	25979	1608	57605	54872	10162	5154	10390	3631	9896	5295	1154	5336	23175
GO:0045017	glycerolipid biosynthetic process	226	0.428397710109108	1.63293176379886	4.01966426940751e-05	0.00172449258656553	0.00146543431259793	3599	tags=34%, list=23%, signal=26%	8395	146850	145567	56994	5337	4534	5305	3628	80235	5291	84668	7405	8527	8776	55697	3707	5321	55294	57217	54947	55326	54965	246	9926	25979	1608	57605	54872	10162	5154	10062	10390	3631	9896	5295	1154	5336	23175	10554	8835
GO:0016055	Wnt signaling pathway	367	0.376557099452018	1.50485755510834	4.07989298408216e-05	0.00173809147265934	0.00147699033461289	3794	tags=33%, list=25%, signal=25%	7088	998	51701	2263	79705	2887	9839	23291	23043	6468	4088	8312	5311	9209	7041	27185	79718	9686	3090	25	6801	7091	4772	8994	84133	22881	8945	23499	2932	1456	59352	5300	283149	6477	5916	337867	2776	8861	440193	8658
GO:1903311	regulation of mRNA metabolic process	269	-0.434366275045897	-1.60455972444015	4.14037381468527e-05	0.00173952808821122	0.00147821113761323	2049	tags=23%, list=13%, signal=21%	9584	57721	10605	26135	4691	22938	79882	10181	328	3190	4904	87178	1660	79171	1153	54033	10657	54855	79072	10949	8683	4686	7431	22868	170506	3181	9238	55234	1025	6431	10772	51574	79084	10250	6626	23210	29883	6428	27257	27339
GO:1905114	cell surface receptor signaling pathway involved in cell-cell signaling	470	0.355602823579822	1.45495944261099	4.1295522672331e-05	0.00173952808821122	0.00147821113761323	2910	tags=23%, list=19%, signal=19%	7088	998	51701	2263	79705	2887	2030	9839	23291	23043	6468	4088	8312	5311	9209	7041	5530	27185	79718	9686	3090	25	6801	7091	1760	4772	8994	84133	22881	8945	23499	2932	1456	59352	5300	283149	6477	5916	5590	337867
GO:1900182	positive regulation of protein localization to nucleus	80	-0.57491871270022	-1.83732299720403	4.20510726515938e-05	0.00175462420954459	0.00149103947585103	1695	tags=30%, list=11%, signal=27%	9451	5743	10445	84455	10694	9531	11315	3326	908	51574	6950	22948	7203	983	55696	7037	5901	10542	8882	4869	10576	3320	51068	10575
GO:0018212	peptidyl-tyrosine modification	319	0.396135368587024	1.54286394504401	4.68754694801675e-05	0.00194262149709647	0.001650795266047	2512	tags=24%, list=16%, signal=20%	7006	2263	5770	28996	79705	55024	3717	5581	8440	5159	3565	2623	80310	2039	146433	640	79834	2064	7039	9149	6850	5607	1859	26228	10464	25	7060	55294	6464	3815	9467	10006	64092	5590	2074	7132	117157	51738	7294	868
GO:0198738	cell-cell signaling by wnt	369	0.377505107864049	1.5072336544438	4.79549200917898e-05	0.00197392819729178	0.00167739898301154	3794	tags=33%, list=25%, signal=26%	7088	998	51701	2263	79705	2887	9839	23291	23043	6468	4088	8312	5311	9209	7041	27185	79718	9686	3090	25	6801	7091	4772	8994	84133	22881	8945	23499	2932	1456	59352	5300	283149	6477	5916	337867	2776	8861	440193	8658
GO:0016266	O-glycan processing	36	0.676423315882937	1.95619553444205	4.94180727961292e-05	0.00201775804422278	0.0017146445833168	2754	tags=50%, list=18%, signal=41%	55568	2650	283464	2590	51809	2591	6480	2589	63917	6482	55624	56913	9334	10678	93010	152002	11226	6484
GO:0050821	protein stabilization	184	-0.4731993739129	-1.68514699602664	4.96821580159909e-05	0.00201775804422278	0.0017146445833168	1385	tags=21%, list=9%, signal=20%	10694	9531	389856	11315	9529	3326	3009	908	5202	55172	6950	10471	8863	23560	22948	8575	7411	7203	6125	9349	84515	79031	483	56658	5479	3329	51616	811	10728	4869	10576	3320	6135	5203	8409	10575	6201	819	573
GO:0009144	purine nucleoside triphosphate metabolic process	206	-0.462187512877101	-1.6596702929494	5.00318883451339e-05	0.00201850505826858	0.00171527937874778	2425	tags=31%, list=16%, signal=26%	4731	2023	4537	3948	89	7167	10201	7114	65990	4713	4709	64223	25939	513	10059	5027	4706	4712	30968	4728	5230	51024	318	195827	4700	506	168537	4832	3692	55967	63979	4716	6391	4722	3939	516	515	498	509	4707
GO:0046854	phosphatidylinositol phosphate biosynthetic process	61	0.598749114882607	1.91747740840394	5.0453373630063e-05	0.00202211810627858	0.00171834966421503	1520	tags=23%, list=10%, signal=21%	8395	146850	145567	5305	3628	5291	84668	7405	3707	57217	3631	9896	5295	1154
GO:0009205	purine ribonucleoside triphosphate metabolic process	201	-0.461412768302983	-1.65137440864842	5.08629828359168e-05	0.0020252110551399	0.00172097798133498	2425	tags=30%, list=16%, signal=26%	4731	2023	4537	3948	89	7167	10201	7114	65990	4713	4709	64223	513	10059	5027	4706	4712	30968	4728	5230	51024	318	195827	4700	506	168537	4832	3692	55967	63979	4716	6391	4722	3939	516	515	498	509	4707	54539
GO:0002768	immune response-regulating cell surface receptor signaling pathway	235	0.411677614782709	1.58360318014699	5.71277063333027e-05	0.00225988303235377	0.00192039685404773	2887	tags=28%, list=19%, signal=23%	7006	5144	10451	55024	4773	5581	163486	23180	57181	23228	640	2213	2206	89857	6850	121665	131450	148823	26228	25	5599	7410	5583	3815	673	29760	930	933	5579	7294	868	7535	6654	2241	84433	5336	153579	2534	23547	6885
GO:0051085	chaperone cofactor-dependent protein refolding	30	-0.731923086377331	-1.9365517591683	5.76638713130356e-05	0.00226637615509041	0.00192591456106967	2550	tags=50%, list=17%, signal=42%	972	27348	202052	6388	10808	3337	6767	3305	3313	3309	3306	10728	3312	6782	573
GO:0000245	spliceosomal complex assembly	67	-0.604100021693432	-1.8595165834011	6.52472386263314e-05	0.00254798831866417	0.00216522212931375	2007	tags=41%, list=13%, signal=36%	10569	23451	10946	10181	55015	8683	4686	6431	84844	10772	6628	51631	27339	79753	27316	79833	6633	6632	6606	6430	6636	83443	51639	6629	6631	6627	6637	6635
GO:0043410	positive regulation of MAPK cascade	389	0.366226889366285	1.46424337448779	6.58431547948426e-05	0.00255488215930052	0.00217108035723122	2013	tags=19%, list=13%, signal=17%	146850	8482	998	2263	5770	28996	55024	57007	5031	6899	3717	5581	5159	5151	222166	23043	80310	146433	8312	2213	5149	9590	2064	23236	8844	7039	23008	6850	5607	25	50488	9475	55294	22881	10392	9500	6464	7057	3815	673
GO:0046034	ATP metabolic process	181	-0.46630204538051	-1.65800255320032	6.78868912422179e-05	0.00261751228764298	0.00222430200619072	2713	tags=35%, list=18%, signal=29%	84277	2026	2597	203	3458	51085	4731	2023	4537	3948	89	7167	7114	65990	4713	4709	64223	513	10059	5027	4706	4712	30968	4728	5230	51024	318	195827	4700	506	3692	55967	63979	4716	6391	4722	3939	516	515	498
GO:0097553	calcium ion transmembrane import into cytosol	141	0.474293205001846	1.71399048695975	6.98954877674783e-05	0.0026780082482986	0.00227571008831816	2585	tags=28%, list=17%, signal=24%	3709	5144	3708	5031	9474	55636	5581	5311	5530	25	84959	57192	776	53373	51393	930	1729	2946	2316	5532	5336	3064	2815	9002	7442	2534	356	80024	596	5023	57190	493	2185	22821	7226	2811	3710	784	2149	6546
GO:0019731	antibacterial humoral response	37	-0.693990280645439	-1.92329659235815	7.48050673482631e-05	0.00284820293928512	0.00242033763959709	1119	tags=32%, list=7%, signal=30%	8344	6039	8343	3512	8349	2197	8346	85236	6170	283	140686	8339
GO:0051205	protein insertion into membrane	53	-0.641682248741333	-1.89855478478459	7.94547525359035e-05	0.00300644939409145	0.00255481185336106	2095	tags=42%, list=14%, signal=36%	284361	3308	93380	23065	285521	9868	90580	26517	23471	56993	55831	51234	1678	56851	140823	9141	26521	64112	3320	26520	9804	819
GO:0071806	protein transmembrane transport	57	-0.633687623373605	-1.89184129877622	8.25303785003588e-05	0.00308667757522646	0.0026229879246231	2511	tags=44%, list=16%, signal=37%	6729	5190	5830	29927	134266	9131	29090	9179	5189	131474	9868	10972	10855	23471	56993	80273	5193	131118	10440	3309	3329	140823	10952	23480	9804
GO:0018108	peptidyl-tyrosine phosphorylation	317	0.391591173526082	1.52563374884956	8.2588385548574e-05	0.00308667757522646	0.0026229879246231	2512	tags=23%, list=16%, signal=20%	7006	2263	5770	28996	79705	55024	3717	5581	8440	5159	3565	2623	80310	2039	146433	640	79834	2064	7039	9149	6850	5607	1859	26228	10464	25	7060	55294	6464	3815	9467	10006	64092	5590	2074	7132	117157	51738	7294	868
GO:1990173	protein localization to nucleoplasm	13	-0.853683932502621	-1.90469610771219	8.38944207893547e-05	0.00311637080151676	0.00264822054840851	1385	tags=69%, list=9%, signal=63%	10694	908	51574	6950	22948	7203	55135	10576	10575
GO:0001732	formation of cytoplasmic translation initiation complex	15	-0.837161784903273	-1.94063375865561	8.54946075958348e-05	0.00313754909321582	0.00266621737575343	1109	tags=62%, list=7%, signal=58%	8666	8894	51386	8665	8664	27335	3646	1983	10480	8668
GO:1904874	positive regulation of telomerase RNA localization to Cajal body	15	-0.836976133032256	-1.94020339705198	8.54946075958348e-05	0.00313754909321582	0.00266621737575343	1385	tags=60%, list=9%, signal=55%	10694	908	6950	22948	55505	7203	55651	10576	10575
GO:0048667	cell morphogenesis involved in neuron differentiation	482	0.348955970279315	1.42815636580962	8.69744574326602e-05	0.00317274487832195	0.00269612594802284	3742	tags=29%, list=24%, signal=23%	8482	998	10611	2263	7414	104	29904	9637	27067	7204	57679	288	729920	23043	4130	494470	2909	5530	27185	2064	23334	1605	25	50488	79006	10512	2017	23499	2932	59352	10090	23303	84062	6477	673	10006	23363	4205	64072	51393
GO:0000075	cell cycle checkpoint signaling	171	-0.479235151193339	-1.68655766079678	8.9722195932677e-05	0.00323424625811757	0.00274838841231333	2692	tags=32%, list=18%, signal=27%	27183	891	5810	60561	261726	55872	11200	8318	9183	1843	701	9587	84101	79968	25949	9212	988	58493	10116	332	29980	1111	55143	84126	1063	54465	9184	991	11130	4998	84142	146956	8883	7272	51499	675	10403	79035	3014	27339
GO:0031647	regulation of protein stability	285	-0.422675934287312	-1.56768140740779	8.95208277034899e-05	0.00323424625811757	0.00274838841231333	1428	tags=18%, list=9%, signal=17%	92703	10694	1650	9531	389856	11315	9529	3326	3009	23411	908	5202	55172	6950	54344	10471	1512	8863	23560	22948	8575	7411	10403	7203	10169	55602	6125	9349	84515	9572	79031	483	56658	5479	3329	51616	811	10728	4869	3312
GO:0030111	regulation of Wnt signaling pathway	262	0.395086511170089	1.52995968393295	9.26490909069981e-05	0.0033201074223849	0.00282135126365707	3927	tags=36%, list=26%, signal=27%	7088	51701	2263	79705	2887	9839	4088	8312	27185	79718	9686	3090	25	7091	4772	8994	84133	22881	8945	23499	2932	1456	59352	5300	337867	2776	440193	8658	219771	27130	79577	9368	55182	6597	100113407	9580	3836	5218	8629	1950
GO:0006458	'de novo' protein folding	37	-0.689991836323042	-1.91221546549734	9.36368361842545e-05	0.00333588073704373	0.00283475506527648	2550	tags=51%, list=17%, signal=43%	972	27348	202052	6388	10808	3337	131474	9403	6767	3305	3313	3309	3329	3306	10728	3312	6782	10576	573
GO:0009141	nucleoside triphosphate metabolic process	225	-0.449378394742093	-1.62536964318435	9.95816154291141e-05	0.00352704186740792	0.00299719941664861	2128	tags=29%, list=14%, signal=25%	4731	2023	4537	3948	89	7167	10201	7114	65990	4713	4709	64223	25939	513	10059	5027	4706	4712	30968	4728	51727	5230	51024	318	195827	4700	506	168537	4832	7298	3692	55967	63979	4716	6391	4722	3939	516	515	498
GO:1901798	positive regulation of signal transduction by p53 class mediator	24	-0.752112981984248	-1.92358999459538	0.000101252318538634	0.00356548626900208	0.00302986858882265	1245	tags=42%, list=8%, signal=38%	5366	7314	9349	1984	10614	6167	6135	6201	6224	1655
GO:0072331	signal transduction by p53 class mediator	150	-0.488028248256023	-1.6893260391808	0.000102212243946774	0.00357860339151579	0.00304101521917867	1829	tags=29%, list=12%, signal=26%	4291	972	11200	7159	51147	83667	6659	54700	10467	9212	22938	3190	90809	55702	84154	133746	1111	133383	64065	5366	23411	7314	51499	675	5716	6125	9349	1984	55003	10614	3622	51616	51065	4869	6167	6615	6135	6201	6224	6790
GO:1904814	regulation of protein localization to chromosome, telomeric region	14	-0.834565917846064	-1.89801769760231	0.000104737101968262	0.00364604814394659	0.00309832822544309	1385	tags=71%, list=9%, signal=65%	10694	26354	7013	908	6950	22948	7203	55135	10576	10575
GO:1904667	negative regulation of ubiquitin protein ligase activity	12	-0.862049189737103	-1.88387657874726	0.000109395568871189	0.00378657844070047	0.00321774765375901	604	tags=75%, list=4%, signal=72%	84101	26271	6125	9349	6167	6135	4085	6201	6224
GO:0009199	ribonucleoside triphosphate metabolic process	208	-0.452428893855496	-1.62274987372193	0.000112547713205399	0.00387367609518242	0.00329176124617395	2425	tags=29%, list=16%, signal=25%	4731	2023	4537	3948	89	7167	10201	7114	65990	4713	4709	64223	513	10059	5027	4706	4712	30968	4728	5230	51024	318	195827	4700	506	168537	4832	3692	55967	63979	4716	6391	4722	3939	516	515	498	509	4707	54539
GO:0000165	MAPK cascade	632	0.327021477880295	1.36273986245298	0.000114090682770422	0.00390472156987309	0.00331814297968619	2013	tags=17%, list=13%, signal=16%	146850	151742	8482	998	59340	51701	2263	5770	28996	2887	55024	57007	5031	6899	5291	3717	5581	5159	5151	222166	9020	23043	80310	4088	146433	8312	2213	5149	9590	2064	83737	23236	8844	7039	23008	11183	6850	10771	5607	5536
GO:0090630	activation of GTPase activity	97	0.522715343023347	1.80440363739249	0.000115630618352128	0.00393531691062102	0.00334414219968106	4226	tags=47%, list=28%, signal=35%	9779	83478	23094	9910	83874	9712	57186	55633	57148	208	23637	7813	23061	146923	23603	23216	23102	55357	26230	202243	23158	93627	129049	2185	54828	9905	25771	107080638	116987	23526	115704	391	11138	26000	119016	10563	9938	23513	4943	6494
GO:0051052	regulation of DNA metabolic process	484	-0.38031923147587	-1.47422651279841	0.000120569295403337	0.00408060081998406	0.00346760113914393	2203	tags=21%, list=14%, signal=19%	9131	2072	54726	80174	9913	5984	81931	54929	28984	57599	55063	157570	9837	10721	9212	5930	64710	5429	10039	30968	1660	890	10445	1676	26271	29980	1111	9275	54108	84126	7334	10694	64210	170506	54780	2671	3181	4751	54069	8295
GO:0007186	G protein-coupled receptor signaling pathway	584	0.332173021704613	1.37457138139932	0.000124954031124737	0.0042056351249276	0.00357385242844696	2838	tags=19%, list=18%, signal=16%	146850	1269	221188	57105	998	5029	2015	59340	5144	29933	10316	57007	5031	81442	5291	3717	2781	8527	9934	5159	5729	11251	128372	340481	5149	9590	23236	9289	29767	387509	57406	442197	9475	1232	5141	5910	79823	643	552	59352
GO:0045785	positive regulation of cell adhesion	406	0.352437447957943	1.41427628857581	0.000125692979782545	0.00420726171887508	0.00357523467073775	3068	tags=27%, list=20%, signal=22%	146850	2650	6239	998	10451	1435	864	3717	9780	7168	196528	288	5581	8440	3565	4092	3987	7704	4088	4690	57492	2039	59339	8546	5530	27185	4602	22920	2064	8874	9289	51206	6850	3707	1605	25	55626	6251	3559	8728
GO:0051283	negative regulation of sequestering of calcium ion	96	0.50788204344717	1.74664830065091	0.000137155504772787	0.00456585429003178	0.0038799584266469	2585	tags=32%, list=17%, signal=27%	3709	5144	3708	5031	9474	55636	5581	5311	25	84959	57192	53373	930	1729	2946	2316	5336	3064	2815	9002	7442	356	80024	57190	2185	22821	7226	2811	3710	2149	6546
GO:0030100	regulation of endocytosis	176	0.438609285636249	1.6375343020752	0.000140455091741682	0.00462514821021799	0.00393034504230779	2262	tags=24%, list=15%, signal=21%	998	5770	9779	5867	29904	4043	5291	8527	3565	1191	114781	55589	79890	5530	6850	26228	25	84062	2624	246	60682	933	7036	196527	3092	10062	5532	5336	408	80230	85439	57126	27	22848	1950	10211	4289	79772	977	9026
GO:0006310	DNA recombination	289	-0.415499949943353	-1.54481118924677	0.000139829888614822	0.00462514821021799	0.00393034504230779	2636	tags=25%, list=17%, signal=21%	147872	7516	56941	959	6832	55317	11077	11144	8318	57820	64769	2072	375757	9156	57599	2547	55063	25939	10721	64710	8438	328	10039	3148	58493	10445	4841	1111	5965	7334	64210	54780	8295	3009	3981	3146	51659	64110	2021	7247
GO:0008033	tRNA processing	127	-0.514174589700768	-1.74038034267063	0.000145293443673106	0.00471879700316482	0.00400992564218208	2250	tags=34%, list=15%, signal=29%	55039	55006	54974	64172	1653	84267	27304	138716	8270	4234	10248	25940	26995	10978	51367	25917	3028	51605	24140	339175	126789	51493	23587	79074	9836	81605	2926	93587	83480	6741	55798	54931	11157	10556	55623	55152	3735	10775	51504	79693
GO:0007160	cell-matrix adhesion	199	0.421448553778184	1.59704493927908	0.000145471345018171	0.00471879700316482	0.00400992564218208	2436	tags=24%, list=16%, signal=20%	7414	1435	3696	5291	55966	3987	4088	3674	2039	10894	79834	59339	27185	5786	8874	23332	23122	3693	1605	25	50488	9475	2017	3683	23499	2932	7057	5921	5590	7402	8861	3684	23603	340485	51057	5295	596	7059	8631	4289
GO:0032990	cell part morphogenesis	570	0.333053804247759	1.37635792675899	0.000145622757156104	0.00471879700316482	0.00400992564218208	4048	tags=31%, list=26%, signal=24%	53335	8482	6239	998	10611	2263	4534	7414	104	29904	9637	27067	7204	598	57679	26999	288	729920	23043	4130	494470	2909	5530	27185	2064	8874	50618	23334	1605	25	50488	79006	10512	2017	23499	2932	59352	10090	23303	84062
GO:0000054	ribosomal subunit export from nucleus	15	-0.827130639078712	-1.91738045137835	0.000154757186349463	0.00496200410126805	0.00421659746518925	1057	tags=47%, list=7%, signal=43%	3692	55781	55341	5901	6059	4869	51068
GO:0033750	ribosome localization	15	-0.827130639078712	-1.91738045137835	0.000154757186349463	0.00496200410126805	0.00421659746518925	1057	tags=47%, list=7%, signal=43%	3692	55781	55341	5901	6059	4869	51068
GO:0007339	binding of sperm to zona pellucida	30	-0.715108219277533	-1.89206230246395	0.000166933354360073	0.00529403965360368	0.00449875367460741	2517	tags=43%, list=16%, signal=36%	53340	10574	54760	10694	6950	3305	22932	22948	7203	5016	7417	10576	10575
GO:0018210	peptidyl-threonine modification	109	0.488175127172057	1.69722317827155	0.000167238878580887	0.00529403965360368	0.00449875367460741	2233	tags=28%, list=15%, signal=24%	51701	28996	2590	91	4092	2039	8312	2591	2589	9149	1859	51422	9475	63917	5599	2932	3093	57521	27347	51719	7048	8658	388228	7046	6872	90	1950	596	6794	351	54541
GO:0031589	cell-substrate adhesion	314	0.383654243353548	1.4989863869238	0.000167719903668009	0.00529403965360368	0.00449875367460741	2489	tags=21%, list=16%, signal=18%	6239	998	7414	1435	3696	5291	55966	3717	5581	3987	4088	3674	2039	10894	79834	59339	6480	27185	5786	8874	23332	23122	3693	1605	25	6251	5467	50488	9475	2017	3683	23499	2932	7057	673	5921	246	5590	7402	8861
GO:0048729	tissue morphogenesis	488	0.341016867649256	1.39733570631333	0.00016889622654991	0.00530368975330955	0.00450695410836928	3118	tags=23%, list=20%, signal=19%	2650	2821	161882	6239	998	9420	2263	7414	104	55727	1435	6899	51676	55966	83478	7168	55636	4092	4087	51684	60412	4088	8312	5311	7041	2909	9095	23332	23122	9653	27245	1605	25	84133	10512	22881	1739	9500	8945	2132
GO:0046488	phosphatidylinositol metabolic process	148	0.451069212289767	1.63650428882099	0.000170569445315034	0.00532876441466249	0.00452826198142692	2410	tags=25%, list=16%, signal=21%	8395	146850	145567	4534	5305	3628	3633	80235	5291	84668	7405	5159	8776	55697	23236	3707	57217	54965	3632	9926	57605	54872	5154	3631	9896	5295	1154	5336	8835	55529	22908	79837	23556	93210	128869	23167	5297
GO:0006123	mitochondrial electron transport, cytochrome c to oxygen	15	-0.822864863214535	-1.90749191036015	0.000178237239316231	0.00553990439752285	0.00470768390417414	638	tags=73%, list=4%, signal=70%	1329	4514	9167	54205	1340	9377	1347	1350	1345	1349	4697
GO:0006626	protein targeting to mitochondrion	93	-0.542237606110406	-1.76384722009646	0.000190454086911728	0.00584610036301774	0.0049678822243704	1461	tags=34%, list=10%, signal=31%	3998	665	10531	10134	134266	9131	29090	3308	51024	79778	9531	131474	9868	59286	9512	90580	26517	3305	56993	80273	1678	131118	10440	3329	140823	10456	9141	93974	26521	3320	26520	9804
GO:0043087	regulation of GTPase activity	314	0.382348494796185	1.49388465966249	0.000190967493801794	0.00584610036301774	0.0049678822243704	4231	tags=39%, list=28%, signal=29%	9779	10451	10982	55103	57679	83478	23094	7107	23143	3987	163486	9649	9910	83874	9712	2909	2064	8874	57186	55633	57148	208	6251	55843	7410	5910	23637	2932	7813	5300	5921	23061	146923	23161	23603	9827	57589	25782	10565	868
GO:0048812	neuron projection morphogenesis	532	0.336033788968276	1.38610036352096	0.000189402880156961	0.00584610036301774	0.0049678822243704	4048	tags=31%, list=26%, signal=23%	53335	8482	998	10611	2263	7414	104	29904	9637	27067	7204	57679	26999	288	729920	23043	4130	494470	2909	5530	27185	2064	50618	23334	1605	25	50488	79006	10512	2017	23499	2932	59352	10090	23303	84062	6477	673	10006	23363
GO:0006470	protein dephosphorylation	229	0.406405251686377	1.55243941245148	0.000196574609794873	0.00598766261435184	0.00508817858405888	2803	tags=26%, list=18%, signal=21%	151742	23075	5770	4534	26051	8073	4249	26469	3717	5159	23291	57181	4690	8189	57460	5530	5786	121665	5536	55626	84959	9475	8945	2932	5300	5529	8555	2768	55197	54434	5520	8732	5802	58490	4659	333926	5532	3064	5778	6305
GO:0051204	protein insertion into mitochondrial membrane	28	-0.714535404885892	-1.87457599461227	0.000203129163821514	0.00606240530974881	0.0051516932151475	1263	tags=50%, list=8%, signal=46%	3308	285521	9868	90580	26517	56993	1678	140823	9141	26521	64112	3320	26520	9804
GO:1903405	protein localization to nuclear body	11	-0.868353281890741	-1.86484769644839	0.000204004118269617	0.00606240530974881	0.0051516932151475	1385	tags=82%, list=9%, signal=74%	10694	908	51574	6950	22948	7203	55135	10576	10575
GO:1904867	protein localization to Cajal body	11	-0.868353281890741	-1.86484769644839	0.000204004118269617	0.00606240530974881	0.0051516932151475	1385	tags=82%, list=9%, signal=74%	10694	908	51574	6950	22948	7203	55135	10576	10575
GO:0070203	regulation of establishment of protein localization to telomere	11	-0.868088372688011	-1.86427878592916	0.000204004118269617	0.00606240530974881	0.0051516932151475	1385	tags=82%, list=9%, signal=74%	10694	7013	908	6950	22948	7203	55135	10576	10575
GO:0060627	regulation of vesicle-mediated transport	467	0.340741168549314	1.39298691691456	0.000203883082627685	0.00606240530974881	0.0051516932151475	3950	tags=33%, list=26%, signal=25%	55512	998	9498	5770	9779	5337	5867	29904	4043	5291	53407	8527	9474	3565	2623	1191	114781	55589	640	2213	79890	5530	134957	27032	6850	23332	23122	3560	26228	25	208	57120	5413	2932	84062	2624	673	246	7260	28964
GO:0010762	regulation of fibroblast migration	36	0.648360750351516	1.87503945349606	0.000209427019840977	0.00619334662558851	0.00526296414705123	1473	tags=33%, list=10%, signal=30%	79899	5581	2039	9590	8874	7057	673	2768	23603	9368	51057	2241
GO:0007015	actin filament organization	397	0.354256525455155	1.41838085057895	0.000212771453328104	0.00626185359263194	0.00532117979897085	3718	tags=32%, list=24%, signal=25%	998	23075	57553	22836	9873	3717	7168	26999	5581	8440	1730	9124	4088	4690	2039	6710	253980	9050	51019	2909	118	93663	29767	10634	23332	23122	3693	25	9475	1739	2017	7126	9844	90550	832	23221	673	5921	246	55114
GO:0051168	nuclear export	152	-0.476010222536052	-1.65474654808455	0.000218449164689887	0.0063980399581288	0.00543690785397198	1614	tags=24%, list=11%, signal=21%	1660	10657	2010	1434	4686	9531	3181	11315	55746	51808	3087	3692	55110	80145	55308	2810	55781	11097	6741	6428	55341	29107	10212	3313	10482	55696	56943	22916	5901	6059	10189	811	4869	4116	51068	9775
GO:1904816	positive regulation of protein localization to chromosome, telomeric region	12	-0.850045568699692	-1.85764450196817	0.000219871559334838	0.00640888774864991	0.0054461260579639	1385	tags=75%, list=9%, signal=68%	10694	26354	908	6950	22948	7203	55135	10576	10575
GO:0051084	'de novo' post-translational protein folding	35	-0.690360873980247	-1.90491302594716	0.000233569507601026	0.00677574019193073	0.00575786886406942	2550	tags=51%, list=17%, signal=43%	972	27348	202052	6388	10808	3337	131474	9403	6767	3305	3313	3309	3306	10728	3312	6782	10576	573
GO:0007093	mitotic cell cycle checkpoint signaling	130	-0.495803997178931	-1.68707982904458	0.000237556464601874	0.00684382608831296	0.00581572669978283	1597	tags=33%, list=10%, signal=30%	27183	891	60561	55872	11200	9183	1843	701	9587	84101	25949	9212	58493	332	29980	1111	55143	1063	9184	991	11130	4998	84142	146956	8883	7272	51499	10403	79035	983	56984	2177	56658	25906	147841	990	51065	900	4085	55055
GO:0006816	calcium ion transport	346	0.366263576688271	1.44925743127414	0.000238163350414043	0.00684382608831296	0.00581572669978283	2587	tags=23%, list=17%, signal=20%	3753	57419	59283	3709	5144	10316	59285	3708	5031	9474	55636	5581	6786	5159	159371	489	30845	5311	5530	27032	56344	57620	25	55858	84959	90550	57192	776	63892	64072	53373	4638	51393	930	54836	1729	57053	2946	5579	140803
GO:0006446	regulation of translational initiation	77	-0.553548370272731	-1.7458808666361	0.000242592997420288	0.00693838751307227	0.00589608283327391	1960	tags=35%, list=13%, signal=31%	10605	1982	51247	1965	23645	10959	7458	9451	1975	10657	4686	28969	84919	54505	23521	4528	10289	22916	5436	468	27335	4869	1974	9689	3646	1983	10209
GO:0042026	protein refolding	19	-0.781819850776425	-1.91738741641577	0.000249565124464964	0.0071044427020587	0.00603719273053957	1202	tags=68%, list=8%, signal=63%	567	10294	3300	9529	3305	3301	3313	3309	3329	3306	3312	6782	3320
GO:0010543	regulation of platelet activation	44	0.618234059532018	1.84772880062849	0.000255831980426696	0.00724896941748572	0.00616000822393386	2975	tags=50%, list=19%, signal=40%	7006	3717	2039	640	51206	6850	5321	84959	928	6403	2776	18	7294	5154	2316	2815	2811	10019	388931	22915	5578	239
GO:0065002	intracellular protein transmembrane transport	48	-0.638137705435569	-1.85810276635986	0.000257350229172392	0.00725822961165839	0.00616787732490167	2511	tags=44%, list=16%, signal=37%	6729	5190	5830	29927	134266	9131	29090	5189	131474	9868	23471	80273	5193	131118	10440	3309	3329	140823	10952	23480	9804
GO:0043547	positive regulation of GTPase activity	228	0.405150110883452	1.54509088828269	0.000258649773030247	0.00726126459585376	0.00617045638497577	2645	tags=25%, list=17%, signal=21%	9779	10982	55103	57679	83478	23094	3987	163486	9649	9910	83874	9712	2909	2064	8874	57186	55633	57148	208	6251	5910	23637	2932	7813	5300	5921	23061	146923	23161	23603	9827	57589	22841	23216	6654	23102	55357	55255	26230	8853
GO:0032925	regulation of activin receptor signaling pathway	18	0.764569940595173	1.87515877436402	0.000262964860016308	0.00734854095054748	0.0062446218327388	361	tags=28%, list=2%, signal=27%	91	408050	4092	23592	4087
GO:0051209	release of sequestered calcium ion into cytosol	95	0.508909542465567	1.73911692653801	0.000274193127347272	0.00762732662922183	0.00648152751883626	2585	tags=33%, list=17%, signal=27%	3709	5144	3708	5031	9474	55636	5581	5311	25	84959	57192	53373	930	1729	2946	2316	5336	3064	2815	9002	7442	356	80024	57190	2185	22821	7226	2811	3710	2149	6546
GO:0050830	defense response to Gram-positive bacterium	67	-0.581275572559364	-1.789259274764	0.000275644732330822	0.00763285322436076	0.00648622389283723	2685	tags=31%, list=17%, signal=26%	388646	4049	81929	219972	3592	8970	5027	3148	4069	8344	948	6039	8343	8349	140823	2197	8346	85236	6170	283	8339
GO:0070198	protein localization to chromosome, telomeric region	30	-0.7049328398577	-1.86513987129265	0.000279953157485378	0.00771707979819421	0.00655779770665914	1385	tags=40%, list=9%, signal=36%	10694	26354	7013	908	6950	675	22948	7203	79035	55135	10576	10575
GO:0051985	negative regulation of chromosome segregation	47	-0.632210489677717	-1.83494236535736	0.000283692681745752	0.00775002608607677	0.00658579470769699	2431	tags=47%, list=16%, signal=40%	9183	1843	701	9587	84101	9212	332	26271	55143	1063	9184	991	11130	7272	10403	56984	25906	147841	4085	55055	9232	56155
GO:1905819	negative regulation of chromosome separation	47	-0.632210489677717	-1.83494236535736	0.000283692681745752	0.00775002608607677	0.00658579470769699	2431	tags=47%, list=16%, signal=40%	9183	1843	701	9587	84101	9212	332	26271	55143	1063	9184	991	11130	7272	10403	56984	25906	147841	4085	55055	9232	56155
GO:2001020	regulation of response to DNA damage stimulus	290	-0.412447806431152	-1.53291024178448	0.000285465134050144	0.00776363212782803	0.00659735681042579	2400	tags=24%, list=16%, signal=21%	220042	51147	11143	64769	6659	2072	9913	79624	10467	54929	57599	79968	55063	10721	5429	10039	3190	55702	1660	10445	10116	26271	1111	9275	84126	7334	64210	54465	54780	8295	5366	1025	23411	3146	64110	2021	84142	51499	675	63979
GO:0002684	positive regulation of immune system process	740	0.309516371655534	1.30443804128109	0.000288435508185843	0.0078095516260807	0.00663637814857534	2664	tags=22%, list=17%, signal=19%	7006	146850	2821	8482	23075	8809	5144	10451	55024	1435	51744	5291	4773	864	3717	55269	196528	10417	5581	8440	3565	2623	7704	1191	163486	23180	57181	80310	4690	57492	23228	4352	146433	640	10894	2213	51279	30009	89857	8546
GO:0090670	RNA localization to Cajal body	19	-0.777348548910709	-1.90642169595752	0.000300756830131724	0.00796613308331506	0.00676943748552778	1385	tags=53%, list=9%, signal=48%	10694	908	6950	22948	55505	7203	55651	55135	10576	10575
GO:0090671	telomerase RNA localization to Cajal body	19	-0.777348548910709	-1.90642169595752	0.000300756830131724	0.00796613308331506	0.00676943748552778	1385	tags=53%, list=9%, signal=48%	10694	908	6950	22948	55505	7203	55651	55135	10576	10575
GO:0090672	telomerase RNA localization	19	-0.777348548910709	-1.90642169595752	0.000300756830131724	0.00796613308331506	0.00676943748552778	1385	tags=53%, list=9%, signal=48%	10694	908	6950	22948	55505	7203	55651	55135	10576	10575
GO:0090685	RNA localization to nucleus	19	-0.777348548910709	-1.90642169595752	0.000300756830131724	0.00796613308331506	0.00676943748552778	1385	tags=53%, list=9%, signal=48%	10694	908	6950	22948	55505	7203	55651	55135	10576	10575
GO:1904666	regulation of ubiquitin protein ligase activity	24	-0.733553264760565	-1.87612201144768	0.00029575348175615	0.00796613308331506	0.00676943748552778	2093	tags=58%, list=14%, signal=50%	84101	10059	26271	991	11065	84930	6125	9349	6167	6135	4085	6201	6224	27338
GO:0035855	megakaryocyte development	19	0.760303263515299	1.87978043371684	0.000311458781123882	0.00821388266063503	0.00697996940335955	2510	tags=63%, list=16%, signal=53%	161882	5305	80739	2313	3815	10006	2316	4211	2815	2811	10163	10019
GO:0140694	non-membrane-bounded organelle assembly	330	-0.39669079607369	-1.49262303832056	0.000313799396016593	0.0082399393126426	0.00700211174958986	2350	tags=25%, list=15%, signal=22%	5119	284403	9802	9493	6624	64105	9897	64946	115106	9787	6193	22974	6491	1965	9212	9908	440145	1060	9133	56647	55239	22919	54627	1153	332	26271	84154	79959	10733	55143	22868	80817	64147	1063	3567	51001	55299	991	4751	79003
GO:0033046	negative regulation of sister chromatid segregation	46	-0.63869009356951	-1.84056996043836	0.000329779216231214	0.00851277536135828	0.00723396157638318	2431	tags=48%, list=16%, signal=40%	9183	1843	701	9587	84101	9212	332	26271	55143	1063	9184	991	11130	7272	10403	56984	25906	147841	4085	55055	9232	56155
GO:0033048	negative regulation of mitotic sister chromatid segregation	46	-0.63869009356951	-1.84056996043836	0.000329779216231214	0.00851277536135828	0.00723396157638318	2431	tags=48%, list=16%, signal=40%	9183	1843	701	9587	84101	9212	332	26271	55143	1063	9184	991	11130	7272	10403	56984	25906	147841	4085	55055	9232	56155
GO:2000816	negative regulation of mitotic sister chromatid separation	46	-0.63869009356951	-1.84056996043836	0.000329779216231214	0.00851277536135828	0.00723396157638318	2431	tags=48%, list=16%, signal=40%	9183	1843	701	9587	84101	9212	332	26271	55143	1063	9184	991	11130	7272	10403	56984	25906	147841	4085	55055	9232	56155
GO:0009101	glycoprotein biosynthetic process	276	0.38101087385158	1.48029755404167	0.000326360626197863	0.00851277536135828	0.00723396157638318	2754	tags=28%, list=18%, signal=24%	25825	55568	2650	28	147991	283464	64131	2590	4249	55501	51809	2623	957	729920	4248	256435	29929	8705	2591	6480	23236	22906	338596	2589	9653	55858	4864	9215	27087	63917	8702	6482	2132	10090	79147	120071	29940	2135	10565	340485
GO:0006335	DNA replication-dependent chromatin assembly	18	-0.771999472990528	-1.84844454703911	0.00034498695734202	0.00886776600897714	0.0075356245001468	2270	tags=80%, list=15%, signal=68%	8357	554313	554313	554313	554313	8356	554313	554313	554313	25842	554313	8355	554313	554313	554313	121504	554313	4678	8352	8358	8968	5928	8353	8350
GO:0030203	glycosaminoglycan metabolic process	108	0.489375809786046	1.69765820198068	0.000353940777677942	0.00905969419165555	0.00769872067501157	3957	tags=43%, list=26%, signal=32%	55512	64131	55501	5159	23670	10894	2720	9653	27087	8702	84068	6482	2132	10090	29940	2651	9394	9957	2131	54480	11046	166012	1950	6448	3600	10402	50515	3425	10678	93010	8993	6484	11046	51363	55790	4790	26229	26035	9435	7040
GO:0070585	protein localization to mitochondrion	116	-0.503305190528284	-1.68734674590943	0.000360707553153094	0.00919426951384372	0.00781307970229869	2586	tags=33%, list=17%, signal=27%	3998	665	1649	10531	10134	134266	9131	29090	3308	10059	285521	51024	79778	9531	131474	9868	59286	9512	90580	26517	3305	56993	80273	3301	1678	131118	23788	10440	3329	140823	10456	9141	93974	26521	64112	3320	26520	9804
GO:0034332	adherens junction organization	50	0.58654589339536	1.79254327414668	0.000368927444811375	0.00932575101158047	0.00792480966840944	3780	tags=38%, list=25%, signal=29%	998	7414	3801	4092	118	9788	2241	9231	1445	6904	83700	25930	102	222256	654	5339	6714	2043	144100
GO:0045841	negative regulation of mitotic metaphase/anaphase transition	45	-0.621851756771305	-1.77947567912871	0.00036786401946782	0.00932575101158047	0.00792480966840944	2431	tags=47%, list=16%, signal=39%	9183	1843	701	9587	84101	9212	332	26271	55143	1063	9184	991	11130	7272	10403	56984	25906	147841	4085	55055	56155
GO:0006493	protein O-linked glycosylation	80	0.515455603276416	1.70689337647627	0.00039597341716161	0.00996805808821705	0.00847062751457502	2754	tags=39%, list=18%, signal=32%	55568	2650	283464	2590	51809	729920	2591	6480	22906	338596	2589	9215	63917	6482	79147	120071	55624	56913	200424	3600	9334	51006	10678	93010	160418	10724	152002	11226	54790	8473	6484
GO:0038093	Fc receptor signaling pathway	53	0.585000926806064	1.8235119686776	0.000407416725235374	0.0101993505950696	0.00866717459075793	3070	tags=47%, list=20%, signal=38%	10451	5581	2213	2206	6850	131450	25	5599	7410	3815	6654	2241	5336	2534	23547	6885	919	5601	7189	3551	64005	7525	5747	961	6416
GO:0060348	bone development	185	0.4196842581151	1.57329062184273	0.00041185821509966	0.0101993505950696	0.00866717459075793	2510	tags=25%, list=16%, signal=22%	55512	161882	2263	5305	64131	79705	80739	7704	54808	56987	2313	3953	23508	860	55294	79648	84068	3815	2132	10006	5916	54796	4090	7048	9249	124976	51738	4057	2316	202018	4211	4664	2815	1112	6715	2131	4054	1893	51141	7059
GO:0006913	nucleocytoplasmic transport	296	-0.40895524873851	-1.52440222314339	0.000411168803002492	0.0101993505950696	0.00866717459075793	2359	tags=25%, list=15%, signal=22%	4927	2254	653489	11261	5569	7295	5469	9939	6815	23165	3843	3429	729540	84248	84220	5743	55916	1660	10527	7341	10657	2010	1434	84455	4686	5501	29098	5902	9531	3181	11315	3326	9221	55746	51808	3087	55027	3692	55110	80145
GO:0051169	nuclear transport	296	-0.40895524873851	-1.52440222314339	0.000411168803002492	0.0101993505950696	0.00866717459075793	2359	tags=25%, list=15%, signal=22%	4927	2254	653489	11261	5569	7295	5469	9939	6815	23165	3843	3429	729540	84248	84220	5743	55916	1660	10527	7341	10657	2010	1434	84455	4686	5501	29098	5902	9531	3181	11315	3326	9221	55746	51808	3087	55027	3692	55110	80145
GO:0043550	regulation of lipid kinase activity	58	0.571916977798319	1.80923341004367	0.000416081557935549	0.0102622220685966	0.00872060132932891	3601	tags=45%, list=23%, signal=34%	146850	998	5305	10451	5159	55626	7410	3815	930	5295	1154	8835	124997	5925	79837	64805	2185	8525	5747	23533	64127	5343	100287171	6714	7040	2322
GO:0044262	cellular carbohydrate metabolic process	244	0.395468837921229	1.52752473198436	0.000434898868514283	0.010683080270117	0.00907823699216147	4021	tags=41%, list=26%, signal=30%	5465	6652	3628	3633	5031	5257	51744	5581	2585	85414	32	3953	2720	6521	8850	9653	51422	208	5321	2632	140710	55276	2932	3632	2132	6120	23417	673	57521	28964	5163	5834	3099	5208	5256	79158	1196	9759	2820	9611
GO:1903321	negative regulation of protein modification by small protein conjugation or removal	87	-0.537538462797302	-1.74712068486689	0.000458462764775732	0.0112166874016617	0.00953168411400148	1324	tags=26%, list=9%, signal=24%	9184	991	11315	9529	23560	3301	374969	23376	6125	9349	8864	5582	5478	80758	6188	1407	6167	6135	4085	150678	6201	6224	819
GO:0050851	antigen receptor-mediated signaling pathway	161	0.432167380411514	1.5881845244202	0.000460999321388871	0.011233631463604	0.00954608278985461	2830	tags=29%, list=18%, signal=24%	7006	5144	10451	55024	4773	163486	23180	57181	23228	640	2213	89857	6850	121665	148823	26228	25	5583	673	29760	930	933	5579	7294	868	7535	84433	5336	153579	2534	6885	1445	919	596	6794	8631	7189	54542	115352	3551
GO:0045727	positive regulation of translation	123	-0.494210480873805	-1.67583679556269	0.000474674736497881	0.0115207908157175	0.00979010423190011	2225	tags=33%, list=14%, signal=29%	6659	6203	1968	57721	10605	55005	60558	23645	1938	4904	1660	26995	1153	10657	79072	7431	22868	84300	170506	28958	7555	3692	29081	54505	6895	54931	84769	6125	1984	708	27230	8664	51065	10600	5436	4869	5935	10140	3646	6191
GO:0050865	regulation of cell activation	553	0.325921970701211	1.34653360919104	0.000477205722968674	0.0115362589854173	0.00980324872832054	2371	tags=21%, list=15%, signal=19%	7006	146850	1269	10451	55024	4773	864	3717	196528	7107	8440	5159	3565	2623	4092	7704	1209	57181	4690	57492	2039	4352	640	2213	6935	30009	8546	5530	4602	2064	83737	9760	51206	6850	3707	26228	10464	25	55626	5321
GO:0019730	antimicrobial humoral response	69	-0.575017212813772	-1.77787019894755	0.000483796714344444	0.011635407263787	0.00988750266497986	1356	tags=23%, list=9%, signal=21%	4069	8344	6039	8343	3512	8349	6223	140823	2197	6156	8346	85236	6170	283	140686	8339
GO:0044087	regulation of cellular component biogenesis	836	0.301138380581712	1.27490626485691	0.000485126960768532	0.011635407263787	0.00988750266497986	3224	tags=25%, list=21%, signal=21%	55512	998	10611	54874	23075	63908	5337	4534	5305	7414	10806	26051	29904	9637	27067	9873	51112	83478	9780	53407	7168	26999	9474	5581	8440	3987	1191	4134	55062	4088	4690	2039	6710	79834	23514	2909	84464	134957	5786	118
GO:0034109	homotypic cell-cell adhesion	83	0.511987568132405	1.7064517110115	0.000490197553154558	0.0117109156620297	0.00995166797281369	3946	tags=48%, list=26%, signal=36%	7414	375033	5291	3717	288	2623	2039	4352	640	51206	6850	84959	928	18	3043	2316	10398	64805	10077	1824	2811	3611	10019	388931	22915	3716	5578	239	4627	5318	7094	5341	8600	6814	54825	23657	83706	5294	5588	634
GO:0008593	regulation of Notch signaling pathway	72	0.539521384758322	1.76295180278059	0.000493036363343981	0.0117327247089513	0.00997020080150369	3062	tags=33%, list=20%, signal=27%	22905	81619	55589	3955	55294	3993	63917	6721	3815	2624	51341	408	157285	10098	55662	22848	51006	1840	4242	102	64127	182	9139	57178
GO:0006661	phosphatidylinositol biosynthetic process	123	0.463441528532624	1.63301943364673	0.000499739111366812	0.0118459559005705	0.0100664220753716	2669	tags=28%, list=17%, signal=23%	8395	146850	145567	4534	5305	3628	80235	5291	84668	7405	8776	55697	3707	57217	54965	57605	54872	5154	3631	9896	5295	1154	5336	8835	22908	79837	23556	93210	128869	23167	5297	51604	8897	5287
GO:0050855	regulation of B cell receptor signaling pathway	21	0.724869384610782	1.84054372274838	0.000504064337389444	0.0119021703231647	0.0101141918044932	1280	tags=48%, list=8%, signal=44%	57181	23228	640	2213	148823	26228	5583	930	933	5579
GO:0048646	anatomical structure formation involved in morphogenesis	926	0.299543520569595	1.27785034028677	0.000520661357707298	0.0122465984214396	0.0104068789156858	3430	tags=24%, list=22%, signal=20%	22905	146850	2034	55512	2821	161882	5465	2263	10451	10806	28996	26051	57007	6899	3696	5291	26469	83478	4773	7168	91010	80739	6786	5159	23648	3565	2623	4087	51684	60412	4088	3674	79602	4352	23081	23670	8312	3953	5292	23251
GO:0044770	cell cycle phase transition	493	-0.358774860763992	-1.39086667837493	0.000527359189077716	0.0123564314610056	0.0105002125177498	2772	tags=25%, list=18%, signal=21%	5884	54443	8462	8317	1019	9134	27183	891	5810	8450	1876	60561	261726	4291	55872	11200	8318	9183	1843	51147	6241	9833	701	5569	2071	9587	80174	54619	9787	84101	28984	79968	2935	25949	2059	8697	6491	899	199	9212
GO:1904872	regulation of telomerase RNA localization to Cajal body	18	-0.763423604960306	-1.82791083289655	0.000536391528241392	0.0125199126055424	0.0106391350509827	1385	tags=50%, list=9%, signal=46%	10694	908	6950	22948	55505	7203	55651	10576	10575
GO:0006887	exocytosis	323	0.366794888034231	1.43758157455355	0.000540525697609741	0.0125670538064151	0.0106791945640443	3946	tags=33%, list=26%, signal=25%	55512	401258	9498	63908	57553	9522	9805	5729	3565	2623	60412	2039	640	2213	9145	51019	134957	54536	6850	23332	6453	23122	3993	5413	2932	3815	84062	2624	673	55114	28964	3684	10257	5579	94121	10565	5873	22841	8825	8832
GO:0009887	animal organ morphogenesis	794	0.303578586467385	1.28494559362428	0.000542536958484436	0.0125670538064151	0.0106791945640443	3587	tags=25%, list=23%, signal=20%	7088	2650	55512	161882	998	5465	9420	5090	2263	104	55252	28996	55727	27067	1435	5079	6899	51676	55966	7168	196528	55636	6786	5159	4092	23291	4087	51684	60412	4088	2313	6935	5311	5292	8546	5530	10194	9927	3955	9095
GO:0061844	antimicrobial humoral immune response mediated by antimicrobial peptide	44	-0.620814142090508	-1.77515256157552	0.000547544815718455	0.0126350114293819	0.0107369433959464	1119	tags=30%, list=7%, signal=27%	8344	6039	8343	8349	6223	140823	2197	6156	8346	85236	6170	283	8339
GO:0007094	mitotic spindle assembly checkpoint signaling	43	-0.623501455230659	-1.77328672213004	0.000566055545034601	0.0128193694436832	0.0108936066150662	2431	tags=47%, list=16%, signal=39%	9183	1843	701	9587	84101	9212	332	55143	1063	9184	991	11130	7272	10403	56984	25906	147841	4085	55055	56155
GO:0071173	spindle assembly checkpoint signaling	43	-0.623501455230659	-1.77328672213004	0.000566055545034601	0.0128193694436832	0.0108936066150662	2431	tags=47%, list=16%, signal=39%	9183	1843	701	9587	84101	9212	332	55143	1063	9184	991	11130	7272	10403	56984	25906	147841	4085	55055	56155
GO:0071174	mitotic spindle checkpoint signaling	43	-0.623501455230659	-1.77328672213004	0.000566055545034601	0.0128193694436832	0.0108936066150662	2431	tags=47%, list=16%, signal=39%	9183	1843	701	9587	84101	9212	332	55143	1063	9184	991	11130	7272	10403	56984	25906	147841	4085	55055	56155
GO:0070972	protein localization to endoplasmic reticulum	59	-0.587289805281019	-1.76657006004769	0.000565031936454069	0.0128193694436832	0.0108936066150662	1206	tags=29%, list=8%, signal=27%	23645	54557	9789	23471	6727	60559	58477	6731	3309	9709	6747	10952	6726	28972	689	23480	90637
GO:0006109	regulation of carbohydrate metabolic process	154	0.422945183319177	1.538549420703	0.000560665363521508	0.0128193694436832	0.0108936066150662	3978	tags=38%, list=26%, signal=29%	55512	5465	5031	26137	51744	5581	85414	32	3953	6521	8850	51422	208	140710	2932	23417	57521	51341	28964	5163	5208	1196	9759	9611	3607	10499	10447	1950	6794	2203	2908	351	2185	54541	221937	5164	3091	8473	2308	3952
GO:0098868	bone growth	21	0.721580492665459	1.83219277076548	0.000573932497699644	0.0129496176888379	0.0110042885913717	2108	tags=48%, list=14%, signal=41%	55512	2263	3953	5916	54796	7048	2131	1893	7059	5447
GO:0000966	RNA 5'-end processing	22	-0.729546298918289	-1.85102933436844	0.000582764851351638	0.013052218656008	0.0110914765439139	2228	tags=50%, list=15%, signal=43%	54974	27340	138716	10248	87178	51367	3028	6741	54931	10556	10775
GO:0032956	regulation of actin cytoskeleton organization	312	0.367210271728315	1.43290907216439	0.000580812827156588	0.013052218656008	0.0110914765439139	3682	tags=32%, list=24%, signal=25%	998	23075	22836	27067	9873	7168	26999	5581	8440	5159	4088	4690	2039	6710	51019	2909	118	23433	93663	200539	29767	23332	23122	26228	25	9475	1739	2017	832	23221	673	5921	246	55114	9788	54434	7840	10565	5154	2316
GO:0031397	negative regulation of protein ubiquitination	80	-0.530459776428699	-1.69524130071646	0.000598943671298918	0.0133654389946997	0.0113576440156086	1324	tags=28%, list=9%, signal=25%	9184	991	11315	9529	23560	3301	374969	23376	6125	9349	8864	5582	5478	80758	6188	1407	6167	6135	4085	6201	6224	819
GO:0043408	regulation of MAPK cascade	548	0.327160067436862	1.35160747992918	0.000606449813956918	0.0134835484183414	0.0114580106993474	2013	tags=17%, list=13%, signal=15%	146850	8482	998	59340	2263	5770	28996	55024	57007	5031	6899	5291	3717	5581	5159	5151	222166	23043	80310	146433	8312	2213	5149	9590	2064	83737	23236	8844	7039	23008	6850	10771	5607	1605	25	56981	50488	9475	55294	22881
GO:1903320	regulation of protein modification by small protein conjugation or removal	227	-0.417855791705072	-1.51693723949195	0.000627020737198435	0.0138902193855013	0.01180359037528	2312	tags=26%, list=15%, signal=22%	701	11261	23640	330	6659	54726	84101	57599	23328	3300	9978	9373	57761	10054	55765	10987	26271	7334	9184	991	11315	26354	648	9529	3326	11065	84930	553115	7314	23560	5716	9318	3301	374969	51138	23376	10920	6125	9349	83932
GO:0050685	positive regulation of mRNA processing	29	-0.687469422871217	-1.81369708112276	0.000637764094438663	0.0139757513069077	0.0118762734435795	1912	tags=45%, list=12%, signal=39%	4691	22938	1153	4686	170506	79084	27339	27316	22916	5935	3312	11051	6434
GO:0007059	chromosome segregation	338	-0.382638160123478	-1.44560664648696	0.00063766244170781	0.0139757513069077	0.0118762734435795	2702	tags=27%, list=18%, signal=23%	9134	27183	891	147872	146909	81929	4288	79892	23397	2669	10051	11144	55166	9183	1843	57820	81930	5119	157313	701	9493	57082	64105	9587	64946	2072	9787	84101	220134	55063	56271	55355	8815	157570	8697	9212	1060	10270	9928	22919
GO:0006886	intracellular protein transport	770	-0.333272617567983	-1.32437661005724	0.000635823078634848	0.0139757513069077	0.0118762734435795	2550	tags=23%, list=17%, signal=21%	972	3458	8934	665	6729	8675	10971	84313	5190	5830	285966	10755	10531	83548	58533	29927	51226	1315	4927	2254	653489	11261	8774	7534	10134	5569	379	7295	10113	5469	134266	3799	9131	29090	51763	6815	112755	29800	22863	221079
GO:1904851	positive regulation of establishment of protein localization to telomere	10	-0.864966126502035	-1.80730790339089	0.00064340144079859	0.0140487511732796	0.01193830705847	1385	tags=80%, list=9%, signal=73%	10694	908	6950	22948	7203	55135	10576	10575
GO:0031577	spindle checkpoint signaling	44	-0.616416712130975	-1.76257857440646	0.000646348175782977	0.0140626895959639	0.0119501516109048	2431	tags=45%, list=16%, signal=38%	9183	1843	701	9587	84101	9212	332	55143	1063	9184	991	11130	7272	10403	56984	25906	147841	4085	55055	56155
GO:0070131	positive regulation of mitochondrial translation	15	-0.798104297647005	-1.85009417638535	0.000659648461791279	0.0142825309466742	0.0121369677568068	1952	tags=60%, list=13%, signal=52%	55005	26995	79072	22868	84300	28958	54931	84769	708
GO:0006261	DNA-templated DNA replication	154	-0.454446386577064	-1.58189979116575	0.00066114145222622	0.0142825309466742	0.0121369677568068	2176	tags=25%, list=14%, signal=21%	80174	5984	4999	9837	25939	10721	64710	222229	55388	30968	10293	26271	29980	5965	54465	6240	64318	7013	1025	4998	51659	2021	146956	675	5427	4173	54107	84515	84296	990	23594	6742	10189	8882	9188	56655	5111	10926
GO:0043406	positive regulation of MAP kinase activity	100	0.486623341609484	1.69124976858121	0.000669906756374637	0.0144207489746795	0.0122544222720865	3787	tags=46%, list=25%, signal=35%	146850	5770	5159	80310	146433	8312	2064	7039	6850	5607	9500	7057	3815	51347	7186	5154	10454	8654	6885	1445	100133941	1950	4216	1857	7189	2185	11214	23533	64127	10178	4294	8600	4217	101	2081	5608	6714	4208	5058	7040
GO:0045839	negative regulation of mitotic nuclear division	52	-0.611015550941346	-1.80635553267399	0.000680511039388399	0.0145974410280075	0.0124045711331066	2431	tags=46%, list=16%, signal=39%	9183	1843	701	9587	10201	84101	9212	332	26271	54998	1111	55143	1063	9184	991	11130	7272	10403	56984	25906	147841	4085	55055	56155
GO:0034110	regulation of homotypic cell-cell adhesion	33	0.644155068000649	1.82515946680531	0.000695228243717744	0.0148608086341351	0.0126283748941971	2975	tags=45%, list=19%, signal=37%	3717	288	2039	640	51206	6850	84959	928	18	10019	388931	22915	3716	5578	239
GO:1904869	regulation of protein localization to Cajal body	10	-0.862746788829543	-1.80267069692362	0.000705522017754836	0.0149757495894162	0.0127260490860748	1385	tags=90%, list=9%, signal=82%	10574	10694	908	51574	6950	22948	7203	10576	10575
GO:1904871	positive regulation of protein localization to Cajal body	10	-0.862746788829543	-1.80267069692362	0.000705522017754836	0.0149757495894162	0.0127260490860748	1385	tags=90%, list=9%, signal=82%	10574	10694	908	51574	6950	22948	7203	10576	10575
GO:0033120	positive regulation of RNA splicing	34	-0.656932782291288	-1.79940334114242	0.000714797701150619	0.0151199569285055	0.0128485931807703	1912	tags=41%, list=12%, signal=36%	4691	22938	54407	1153	4686	79084	27339	27316	55696	6430	8882	5935	3312	6434
GO:0072655	establishment of protein localization to mitochondrion	112	-0.496406209832744	-1.6539187269449	0.000732529405709403	0.0154414157078951	0.0131217614907261	2586	tags=32%, list=17%, signal=27%	3998	665	1649	10531	10134	134266	9131	29090	3308	285521	51024	79778	9531	131474	9868	59286	9512	90580	26517	3305	56993	80273	3301	1678	131118	10440	3329	140823	10456	9141	93974	26521	64112	3320	26520	9804
GO:0033047	regulation of mitotic sister chromatid segregation	51	-0.60522665797966	-1.78196283905397	0.00074093036655807	0.0155646475623164	0.0132264810988479	2431	tags=43%, list=16%, signal=36%	9183	1843	701	9587	84101	9212	332	26271	55143	1063	9184	991	11130	7272	10403	56984	25906	147841	4085	55055	9232	56155
GO:0045055	regulated exocytosis	211	0.389650478874519	1.48419310863472	0.000764139164560328	0.015997030207909	0.013593909970366	4354	tags=37%, list=28%, signal=27%	401258	9498	63908	5729	3565	2623	2039	640	2213	9145	134957	6850	5413	2932	3815	84062	2624	673	55114	28964	3684	10257	5579	5873	22841	8832	5908	5532	2241	284021	321	57126	6688	5023	1488	8448	6809	3566	136	2242
GO:0001833	inner cell mass cell proliferation	13	-0.813021965623092	-1.81397319833247	0.000769036154374147	0.0160444118234497	0.0136341737823073	1937	tags=54%, list=13%, signal=47%	9837	1111	675	9318	84296	8882	51119
GO:0002429	immune response-activating cell surface receptor signaling pathway	209	0.396626003579699	1.51056571174162	0.000777794430533395	0.016116747179624	0.0136956427116478	2887	tags=26%, list=19%, signal=22%	7006	5144	10451	55024	4773	5581	163486	23180	57181	23228	640	2213	89857	6850	121665	148823	26228	25	7410	5583	673	29760	930	933	5579	7294	868	7535	84433	5336	153579	2534	6885	1445	919	596	6794	8631	7189	1240
GO:0002757	immune response-activating signal transduction	209	0.396626003579699	1.51056571174162	0.000777794430533395	0.016116747179624	0.0136956427116478	2887	tags=26%, list=19%, signal=22%	7006	5144	10451	55024	4773	5581	163486	23180	57181	23228	640	2213	89857	6850	121665	148823	26228	25	7410	5583	673	29760	930	933	5579	7294	868	7535	84433	5336	153579	2534	6885	1445	919	596	6794	8631	7189	1240
GO:0055074	calcium ion homeostasis	247	0.374648017397815	1.4447880222368	0.00078180368017532	0.016144908541112	0.013719573591801	2355	tags=23%, list=15%, signal=20%	57419	3709	5144	3708	5031	5291	9474	55636	5581	6786	159371	489	5311	27185	27032	57620	25	8805	55858	1760	84959	9217	5910	118987	84068	90550	57192	63892	64072	53373	930	1729	2946	5579	2316	5336	3064	7225	2815	9002
GO:0007265	Ras protein signal transduction	315	0.360379389549108	1.40786693423746	0.000798264578668333	0.016429148017728	0.0139611137905081	3914	tags=37%, list=25%, signal=28%	998	5337	5867	79109	10982	1435	83892	55103	5291	57679	83478	5159	9649	23096	253980	2909	9927	9855	8844	9289	3707	25	9475	7126	9844	1026	5921	55114	9909	28964	2768	10565	27314	10251	5908	6654	28988	22800	8452	408
GO:0006839	mitochondrial transport	163	-0.451479227192294	-1.58315585488004	0.000801625974612165	0.016442779250294	0.0139726972998144	2280	tags=27%, list=15%, signal=23%	10134	134266	9131	29090	291	3308	7755	285521	599	84266	282991	578	815	28978	51024	79778	400916	9531	131474	9868	59286	5366	9512	90580	26517	3305	56993	80273	1678	131118	10440	51522	7417	3329	140823	10456	9141	93974	26521	64112
GO:0009100	glycoprotein metabolic process	338	0.356213797126253	1.39847438012736	0.00080456181425993	0.0164476193707097	0.0139768103233145	2948	tags=27%, list=19%, signal=22%	25825	55568	2650	28	147991	283464	64131	2590	4249	55768	4126	55501	51809	2623	957	729920	4248	256435	29929	8705	2591	6480	23236	22906	338596	2589	9653	55858	5467	4864	9215	27087	63917	8702	6482	2132	10090	79147	120071	29940
GO:1990830	cellular response to leukemia inhibitory factor	82	-0.529294722158558	-1.70119406128232	0.000812663853780663	0.0165576862783672	0.0140703426611276	1316	tags=23%, list=9%, signal=21%	2731	23411	221830	4801	5372	4144	6428	6217	1491	8467	9774	7037	9314	27101	29088	5277	1974	6432	56155
GO:0007268	chemical synaptic transmission	574	0.316370256048257	1.3100175330439	0.000856231733383359	0.0173294475739914	0.0147261677383436	2535	tags=16%, list=17%, signal=14%	59283	1269	6196	9498	59340	63908	104	27067	9873	2030	57679	3717	5581	30819	4900	60412	114781	4130	23228	23096	9145	253980	5530	134957	27185	5786	9590	54899	23236	29767	6146	25	57406	1760	50488	6571	1182	1739	22839	5413
GO:0098916	anterograde trans-synaptic signaling	574	0.316370256048257	1.3100175330439	0.000856231733383359	0.0173294475739914	0.0147261677383436	2535	tags=16%, list=17%, signal=14%	59283	1269	6196	9498	59340	63908	104	27067	9873	2030	57679	3717	5581	30819	4900	60412	114781	4130	23228	23096	9145	253980	5530	134957	27185	5786	9590	54899	23236	29767	6146	25	57406	1760	50488	6571	1182	1739	22839	5413
GO:0072507	divalent inorganic cation homeostasis	281	0.374998239379502	1.45396543130801	0.000861478475911117	0.0173779035604322	0.0147673445260749	2355	tags=23%, list=15%, signal=20%	57419	3709	5144	3708	5031	5291	9474	55636	288	5581	6786	159371	489	57181	5311	8546	27185	27032	57620	25	8805	55858	1760	84959	9217	5910	118987	84068	90550	57192	63892	147138	64072	53373	930	1729	2946	5579	26504	2316
GO:0001731	formation of translation preinitiation complex	11	-0.840737363210005	-1.80554063397614	0.000868640865816414	0.0174645549655234	0.0148409789059758	2457	tags=100%, list=16%, signal=84%	8562	1968	28985	1939	7458	1975	8894	54505	23521	1983
GO:2000573	positive regulation of DNA biosynthetic process	71	-0.556916636509439	-1.72694450957995	0.000872763977024893	0.0174897307501173	0.014862372711248	2112	tags=31%, list=14%, signal=27%	5984	28984	9837	9212	10694	2671	4751	3326	908	51659	6950	22948	7203	84296	55135	7398	9314	10728	10576	3320	10575	5111
GO:0046580	negative regulation of Ras protein signal transduction	45	0.581924072712274	1.75256328769262	0.000915297153395815	0.0182221903872134	0.015484800138977	2249	tags=36%, list=15%, signal=30%	79109	83892	83478	253980	2909	9927	7126	5921	10251	8452	27	202243	2203	57493	22821	5922
GO:0031396	regulation of protein ubiquitination	189	-0.430370212903676	-1.53500090831332	0.000913786318882436	0.0182221903872134	0.015484800138977	2312	tags=26%, list=15%, signal=23%	701	11261	23640	330	6659	84101	57599	23328	3300	9978	9373	57761	55765	26271	7334	9184	991	11315	648	9529	3326	11065	84930	553115	7314	23560	5716	3301	374969	23376	6125	9349	83932	3309	8864	5582	5478	9709	80758	6188
GO:0000462	maturation of SSU-rRNA from tricistronic rRNA transcript (SSU-rRNA, 5.8S rRNA, LSU-rRNA)	38	-0.637291409086243	-1.78310331431729	0.000978709084151295	0.0193581030540574	0.0164500727131103	2179	tags=47%, list=14%, signal=41%	55813	27340	88745	55127	55720	23160	84916	84294	6208	51077	25879	6217	404672	6227	25983	6223	6202	57050
GO:0000723	telomere maintenance	137	-0.474950147210841	-1.62591357171111	0.000977185718455176	0.0193581030540574	0.0164500727131103	1829	tags=23%, list=12%, signal=20%	9212	64858	328	10039	10445	10694	170506	54780	3181	4751	26354	7013	3326	908	6950	675	22948	55505	7203	79035	55651	55135	54433	10728	10576	3320	51002	10575	6119	5514	5111
GO:0048025	negative regulation of mRNA splicing, via spliceosome	23	-0.723137204299673	-1.84784752014602	0.000989543502057029	0.0195090582994544	0.0165783510240725	1703	tags=48%, list=11%, signal=43%	3190	79171	8683	3181	6431	10772	27316	708	10284	4869	6432
GO:0048015	phosphatidylinositol-mediated signaling	156	0.408190101950835	1.49100927265669	0.000993751195115457	0.019528813808527	0.0165951388033203	4354	tags=37%, list=28%, signal=27%	8395	767	79899	26051	375033	5291	3717	5159	80310	23228	55615	2064	23236	5467	3815	6403	57605	9368	5154	5295	1950	55763	5297	3082	59338	2149	5287	8473	4150	5747	23533	10507	5289	3952	22876	5343	6714	3480	25948	5728
GO:0048666	neuron development	933	0.290456488130506	1.23960357093093	0.000998405456973798	0.0195571898517183	0.016619252115069	3042	tags=22%, list=20%, signal=19%	53335	8482	411	998	1719	10611	5090	2263	7414	104	29904	9637	27067	7204	29967	57679	864	64764	3717	26999	288	8440	729920	23043	4134	30819	4690	4130	640	494470	23251	2909	5530	27185	23294	10129	2064	9855	9760	50618
GO:0006986	response to unfolded protein	126	-0.478605822302702	-1.62273169133004	0.00101604771581771	0.0197755996318259	0.016804851745053	2092	tags=32%, list=14%, signal=28%	91319	3308	3300	1965	10808	23645	10959	10488	9451	578	10987	3337	10347	9531	51009	3326	467	84919	168620	3305	23471	3301	23376	55829	10399	1491	7494	7873	3313	3309	27230	9709	3329	3306	27248	468	3312	6782	3320	4189
GO:0072359	circulatory system development	903	0.294337899276012	1.25234081070739	0.00101466831397004	0.0197755996318259	0.016804851745053	2996	tags=22%, list=20%, signal=19%	22905	146850	6196	2034	161882	998	5465	85329	10611	2263	10451	28996	26051	57007	6899	3696	5291	51676	83478	4773	7168	196528	9474	91010	55636	6786	5159	4092	32	4087	51684	9124	80310	4088	3674	79602	23670	3953	5311	5292
GO:0044743	protein transmembrane import into intracellular organelle	32	-0.666280048147204	-1.78879904985044	0.00102526487164813	0.0198914445798739	0.0169032941292843	2494	tags=47%, list=16%, signal=39%	5190	5830	134266	9131	29090	5189	131474	9868	80273	5193	131118	10440	3329	140823	9804
GO:0032069	regulation of nuclease activity	22	-0.716330211847515	-1.81749703506154	0.00107016892871528	0.0206967273451857	0.0175876049838655	1617	tags=41%, list=11%, signal=37%	3148	1676	7013	23411	3146	6188	6059	4869	5111
GO:0008360	regulation of cell shape	140	0.42713435937781	1.54032106837547	0.00108119915022577	0.0208438772885297	0.0177126496362769	3613	tags=37%, list=24%, signal=29%	22836	7168	91010	2039	2909	23433	93663	1605	8994	55843	1739	23221	3815	5921	2768	1729	9368	7429	51057	10428	121512	157285	30011	2534	55558	2035	9886	23370	4289	399	9948	2185	56990	29780	2242	57471	5365	5747	5361	755
GO:1902100	negative regulation of metaphase/anaphase transition of cell cycle	46	-0.614992384114989	-1.77227816666805	0.00110049733896881	0.0210163943228778	0.0178592506617674	2431	tags=46%, list=16%, signal=39%	9183	1843	701	9587	84101	9212	332	26271	55143	1063	9184	991	11130	7272	10403	56984	25906	147841	4085	55055	56155
GO:0051493	regulation of cytoskeleton organization	469	0.322341565472533	1.31882923326457	0.0010944751158742	0.0210163943228778	0.0178592506617674	3718	tags=32%, list=24%, signal=25%	998	23075	10982	22836	27067	9873	7168	26999	5581	8440	5159	4088	4690	4130	2039	6710	51019	2909	118	23433	93663	8874	8850	200539	29767	10634	23332	23122	1859	26228	25	9475	1739	2017	146057	2932	832	23221	55755	26146
GO:0006974	cellular response to DNA damage stimulus	789	-0.329143767439006	-1.31092089575228	0.00109990780936702	0.0210163943228778	0.0178592506617674	2636	tags=23%, list=17%, signal=20%	147872	7516	56949	8450	56941	1069	60561	261726	4157	972	55872	55317	11077	11144	1649	54936	11200	8318	5887	220042	51147	11143	83667	9937	64769	221443	2071	6659	2072	1653	9913	79624	10467	375757	5984	9156	54929	57599	79968	2547
GO:0090151	establishment of protein localization to mitochondrial membrane	32	-0.664912644810486	-1.78512790616802	0.00114388799877541	0.0217767677766868	0.0185053986117679	1263	tags=44%, list=8%, signal=40%	3308	285521	9868	90580	26517	56993	1678	140823	9141	26521	64112	3320	26520	9804
GO:0043508	negative regulation of JUN kinase activity	12	-0.818388408249228	-1.78846262252059	0.00115722068611724	0.0219152854825506	0.0186231077864298	1313	tags=42%, list=9%, signal=38%	11221	171392	3301	9479	2950
GO:0050801	ion homeostasis	504	0.322596496556764	1.32525651355482	0.00115835881900546	0.0219152854825506	0.0186231077864298	2355	tags=20%, list=15%, signal=17%	57419	2034	9498	5029	3709	5144	3708	5031	391059	9633	5291	9474	55636	288	5581	6786	159371	489	57181	114781	66002	84329	212	5311	8546	27185	27032	6521	23545	57620	25	8805	55858	1760	84679	5169	84959	9217	1182	57217
GO:1903706	regulation of hemopoiesis	345	0.34538671008366	1.36658588511764	0.00117082590811615	0.0220825740936334	0.01876526581755	2467	tags=23%, list=16%, signal=20%	146850	161882	1435	8328	864	196528	7107	91	3565	2623	4092	7704	1209	222166	57492	4352	146433	2213	6935	30009	4850	440712	8546	5530	4602	2064	9760	6850	3707	54681	25	55626	3559	84959	55294	6595	2624	673	5916	5590
GO:0000463	maturation of LSU-rRNA from tricistronic rRNA transcript (SSU-rRNA, 5.8S rRNA, LSU-rRNA)	15	-0.783287607374989	-1.81574744693359	0.00118716690240165	0.0223216690414532	0.0189684432294065	1523	tags=60%, list=10%, signal=54%	84154	285855	23560	84365	55759	9326	11224	6129	8886
GO:0090330	regulation of platelet aggregation	26	0.665094528465643	1.76824113684083	0.00120685936952381	0.0226221147050433	0.0192237550747145	2975	tags=50%, list=19%, signal=40%	3717	2039	640	51206	6850	84959	928	18	10019	388931	22915	5578	239
GO:0006605	protein targeting	282	-0.403339016377215	-1.4935460232333	0.00121999638077014	0.022738944595203	0.0193230344401992	2612	tags=28%, list=17%, signal=24%	53371	3998	7529	665	6729	10971	5190	5830	285966	10755	10531	29927	11261	7534	10134	134266	9131	29090	51763	29800	22863	23463	9179	3308	5584	950	85377	5189	5621	54557	51024	79778	9531	6745	131474	9868	59286	9789	9512	125170
GO:0045944	positive regulation of transcription by RNA polymerase II	986	0.28700291149168	1.22854392208617	0.00122055726898086	0.022738944595203	0.0193230344401992	2487	tags=22%, list=16%, signal=20%	2034	161882	6239	5465	5090	2263	55809	166793	55252	28996	55628	4261	158431	8328	5079	6899	4773	64764	3717	4899	9839	55636	9442	8440	23648	3565	2623	7704	80095	57623	23635	4087	284443	64754	4088	4690	2313	23060	6935	5325
GO:0070199	establishment of protein localization to chromosome	27	-0.686028946261289	-1.79323156975837	0.00123190264213897	0.022863515492044	0.0194288919359077	1714	tags=48%, list=11%, signal=43%	222229	10694	7013	3009	908	6950	675	22948	7203	79035	55135	10576	10575
GO:1990542	mitochondrial transmembrane transport	80	-0.516686532394809	-1.6512248207332	0.00123569103233302	0.022863515492044	0.0194288919359077	2212	tags=32%, list=14%, signal=28%	5664	134266	9131	29090	291	10166	91689	30968	54946	87178	51660	131474	9868	9512	25874	168620	80273	131118	10440	55186	3329	140823	7416	5250	292	9804
GO:0050900	leukocyte migration	316	0.352330099299673	1.37662369602254	0.00123850297314093	0.022863515492044	0.0194288919359077	4045	tags=38%, list=26%, signal=29%	1269	2650	55512	998	9420	23075	10451	1435	51676	23143	3565	6374	80310	146433	10894	30009	79890	23236	6850	23604	131450	148823	26228	25	7060	11240	643	3683	928	90550	7057	3815	6403	27347	124976	83692	196527	140885	4354	7535
GO:0003015	heart process	199	0.391235293527329	1.48255425245578	0.00127464589473974	0.0234596458935181	0.0199354699008747	1759	tags=16%, list=11%, signal=14%	3753	6196	2034	998	5144	3717	7168	9474	4092	489	30819	30845	157378	1760	10659	23171	1739	5910	552	2132	776	4205	4090	80763	2946	2316	7442	10699	2131	8654	2534
GO:0046649	lymphocyte activation	655	0.308311754471801	1.29100473496478	0.00128000885980199	0.0234873914876919	0.0199590474714844	2371	tags=21%, list=15%, signal=19%	146850	161882	23075	8809	10451	115350	55024	5079	10320	51744	112616	4773	864	3717	196528	9474	55636	8440	3565	4092	7704	1209	57181	4088	4690	57492	23228	4352	640	2213	6935	3953	30009	8546	5530	4602	2064	3955	83737	9760
GO:1990403	embryonic brain development	12	-0.816456419899222	-1.78424055764736	0.00130074921778631	0.0237962889932558	0.0202215414985714	1398	tags=33%, list=9%, signal=30%	51645	6134	54903	6434
GO:0032410	negative regulation of transporter activity	58	0.547179664032883	1.73097804033695	0.00131408837912424	0.023968342531811	0.0203677486559503	1458	tags=22%, list=9%, signal=20%	3753	288	5581	5311	54602	5530	57120	63892	27347	51719	2946	9368	5532
GO:0006379	mRNA cleavage	18	-0.740633492146413	-1.77334310165956	0.00132349242995871	0.0239961782241323	0.0203914027899027	1434	tags=50%, list=9%, signal=45%	51585	4686	1478	5438	30834	51692	22916	11051	81608
GO:0036260	RNA capping	18	-0.740630348564107	-1.77333557479228	0.00132349242995871	0.0239961782241323	0.0203914027899027	2151	tags=56%, list=14%, signal=48%	8731	27340	55783	4686	6628	6633	6632	6636	6637	6635
GO:0006874	cellular calcium ion homeostasis	226	0.384992861607558	1.46748467071565	0.00134255681031043	0.0242696026362348	0.0206237525944298	2346	tags=24%, list=15%, signal=21%	57419	3709	5144	3708	5031	5291	9474	55636	5581	6786	159371	489	5311	27185	27032	57620	25	55858	1760	84959	9217	5910	118987	84068	90550	57192	63892	64072	53373	930	1729	2946	5579	2316	5336	3064	7225	2815	9002	7442
GO:0051282	regulation of sequestering of calcium ion	98	0.47551457927902	1.64028706155091	0.00136253403365417	0.0245578619320154	0.020868708743417	2585	tags=32%, list=17%, signal=26%	3709	5144	3708	5031	9474	55636	5581	5311	25	84959	57192	53373	930	1729	2946	2316	5336	3064	2815	9002	7442	356	80024	57190	2185	22821	7226	2811	3710	2149	6546
GO:0048017	inositol lipid-mediated signaling	160	0.416990412796545	1.53022946307311	0.00140621231212829	0.0252703404291609	0.0214741566559446	4354	tags=37%, list=28%, signal=27%	8395	767	79899	5337	26051	375033	5291	3717	5159	80310	23228	55615	2064	23236	5467	3815	6403	57605	9368	5154	5295	1950	55763	5297	3082	59338	2149	5287	8473	4150	5747	23533	10507	5289	3952	22876	5343	6714	3480	25948
GO:0048589	developmental growth	527	0.320441971429797	1.32262488158425	0.00145137893184729	0.0260052954494521	0.0220987046031733	2325	tags=18%, list=15%, signal=16%	7006	55512	53335	8482	5465	10743	10611	2263	4534	7414	104	1435	26999	196528	55636	5159	4092	5890	55777	32	4087	4088	26058	3953	5292	5530	3275	27185	23236	79718	50618	9686	83481	1605	25	5467	9215	10512	49855	2017
GO:0034502	protein localization to chromosome	100	-0.490774740447423	-1.5926511652528	0.00145929741734155	0.0260704981420666	0.0221541123583446	2460	tags=43%, list=16%, signal=36%	55166	9183	10574	701	57082	554313	100129583	554313	554313	554313	157570	8970	9212	222229	10039	554313	554313	113130	10694	9184	554313	554313	26354	7013	1025	79003	3009	908	554313	554313	6950	554313	7272	121504	554313	675	22948	10403	7203	79035
GO:0072503	cellular divalent inorganic cation homeostasis	253	0.370932442950042	1.43272642910129	0.00146832333215791	0.0261550460219473	0.0222259592106882	2346	tags=23%, list=15%, signal=20%	57419	3709	5144	3708	5031	5291	9474	55636	5581	6786	159371	489	57181	5311	8546	27185	27032	57620	25	55858	1760	84959	9217	5910	118987	84068	90550	57192	63892	64072	53373	930	1729	2946	5579	2316	5336	3064	7225	2815
GO:0033119	negative regulation of RNA splicing	28	-0.666655436411335	-1.74896340927155	0.00149699144657177	0.0265879647012106	0.0225938435913457	2036	tags=46%, list=13%, signal=40%	6231	3190	79171	8683	3181	6431	10772	27316	708	10284	6207	4869	6432
GO:0010562	positive regulation of phosphorus metabolic process	728	0.302559624242735	1.27435088251771	0.00150677076515701	0.0266065144966275	0.0226096067827374	2516	tags=20%, list=16%, signal=17%	146850	8482	998	5465	79899	2263	5770	10451	28996	26051	79109	79705	55024	1435	5031	6899	26137	51744	57679	3717	5159	5151	3565	2623	1191	23043	57181	64754	80310	4088	8189	146433	8312	79817	55615	3953	5311	2064	55697	7039
GO:0045937	positive regulation of phosphate metabolic process	728	0.302559624242735	1.27435088251771	0.00150677076515701	0.0266065144966275	0.0226096067827374	2516	tags=20%, list=16%, signal=17%	146850	8482	998	5465	79899	2263	5770	10451	28996	26051	79109	79705	55024	1435	5031	6899	26137	51744	57679	3717	5159	5151	3565	2623	1191	23043	57181	64754	80310	4088	8189	146433	8312	79817	55615	3953	5311	2064	55697	7039
GO:0007188	adenylate cyclase-modulating G protein-coupled receptor signaling pathway	180	0.400863950740205	1.50089496617958	0.00151284249575365	0.0266365216304372	0.0226351061579448	2984	tags=21%, list=19%, signal=17%	1269	221188	2015	59340	5144	2781	11251	9590	9289	1232	5141	776	2775	54331	2776	165140	2768	9368	9630	2316	64784	2869	5196	64805	493	136	576	10163	11214	2696	84658	53637	89894	5142	5578	575	1902
GO:0099537	trans-synaptic signaling	581	0.312395462745686	1.29324762887641	0.00151799960412881	0.0266502985255121	0.0226468134479159	2215	tags=15%, list=14%, signal=13%	59283	1269	6196	9498	59340	63908	104	27067	9873	2030	57679	3717	5581	30819	4900	60412	114781	4130	23228	23096	9145	253980	5530	134957	27185	5786	9590	54899	23236	29767	1605	6146	25	57406	1760	50488	6571	1182	1739	22839
GO:0043551	regulation of phosphatidylinositol 3-kinase activity	47	0.565003993005234	1.71489247133741	0.00153143193303894	0.0267320439429032	0.0227162788318067	3601	tags=47%, list=23%, signal=36%	146850	998	10451	5159	55626	7410	3815	930	5295	1154	8835	124997	64805	2185	5747	23533	64127	5343	100287171	6714	7040	2322
GO:0030166	proteoglycan biosynthetic process	56	0.536849505989322	1.69036721946001	0.00152800560898103	0.0267320439429032	0.0227162788318067	3915	tags=43%, list=25%, signal=32%	64131	55501	9653	27087	2132	10090	29940	2135	9394	9957	2131	54480	166012	50515	81031	51363	55790	2137	26229	26035	64132	337876	55454	9953
GO:0051444	negative regulation of ubiquitin-protein transferase activity	22	-0.707915341864937	-1.79614654475579	0.00155889897787506	0.0271337502091853	0.0230576396186151	1542	tags=64%, list=10%, signal=57%	701	84101	26271	9184	991	11315	9529	6125	9349	6167	6135	4085	6201	6224
GO:0071243	cellular response to arsenic-containing substance	18	-0.736742271397031	-1.76402611890611	0.00156890493777911	0.0272301107719383	0.0231395246183766	1684	tags=39%, list=11%, signal=35%	54407	79752	170506	467	9446	468	90637
GO:0050686	negative regulation of mRNA processing	25	-0.695857118073518	-1.81187606472908	0.00157809998151177	0.027234518661104	0.0231432703416576	1775	tags=48%, list=12%, signal=43%	79882	3190	79171	8683	3181	6431	10772	27316	708	10284	4869	6432
GO:0031346	positive regulation of cell projection organization	314	0.358842115329556	1.40204221705494	0.0015774487591615	0.027234518661104	0.0231432703416576	3566	tags=33%, list=23%, signal=26%	8482	411	6239	998	54874	29904	27067	64764	4690	2909	27185	23433	8874	9760	25	79006	51517	23499	2932	3815	673	23363	57787	51393	5274	23603	23373	2316	7429	9896	28988	202018	5295	7046	3064	23394	5604	10494	27020	26259
GO:0045039	protein insertion into mitochondrial inner membrane	11	-0.826438316289912	-1.77483245878242	0.00160261187980171	0.0275324190586305	0.0233964192781465	1263	tags=64%, list=8%, signal=58%	9868	90580	26517	1678	140823	26521	26520
GO:0035966	response to topologically incorrect protein	147	-0.448375348731416	-1.55240574220708	0.00160440065098717	0.0275324190586305	0.0233964192781465	2092	tags=29%, list=14%, signal=25%	91319	3308	3300	2161	1965	10808	23645	10959	10488	9451	578	10987	3337	10347	9531	51009	3326	467	84919	168620	3305	23471	3301	23376	55829	10399	1491	7494	7873	3313	3309	27230	9709	3329	3306	27248	468	3312	6782	3320
GO:0030219	megakaryocyte differentiation	48	0.566458099060291	1.71792224054423	0.00166974221683065	0.0285732291711582	0.0242808758792819	1764	tags=28%, list=11%, signal=25%	161882	5305	80739	2623	222166	2313	4850	4602	3815	2624	10006	10826	6886	2316	4211	2815	5196
GO:0034329	cell junction assembly	349	0.340517739311963	1.34955101613933	0.00170536912744101	0.0291011448861922	0.0247294865656933	3551	tags=25%, list=23%, signal=19%	998	10611	7414	29904	27067	4092	3987	4088	2039	79834	5786	8874	23332	23122	421	24146	25	6801	9475	1739	2017	5583	928	23499	7057	23363	8861	51738	23603	51057	10207	5908	28988	2241	9231	23394	27020	23229	51225	8292
GO:0035967	cellular response to topologically incorrect protein	110	-0.469009178925349	-1.56465627932656	0.00171961845338789	0.0292623341286006	0.0248664614929774	1848	tags=28%, list=12%, signal=25%	1965	23645	10959	10488	9451	578	10987	10347	9531	51009	467	84919	168620	3305	23376	55829	10399	1491	7494	3313	3309	27230	9709	3329	3306	27248	468	3312	6782	80311	4189
GO:0051893	regulation of focal adhesion assembly	58	0.539918744041043	1.70800844938782	0.00174192359013368	0.0294772180863732	0.0250490649598755	1442	tags=26%, list=9%, signal=24%	7414	3987	4088	2039	79834	5786	23332	23122	25	9475	23499	7057	8861	23603	51057
GO:0090109	regulation of cell-substrate junction assembly	58	0.539918744041043	1.70800844938782	0.00174192359013368	0.0294772180863732	0.0250490649598755	1442	tags=26%, list=9%, signal=24%	7414	3987	4088	2039	79834	5786	23332	23122	25	9475	23499	7057	8861	23603	51057
GO:0006022	aminoglycan metabolic process	117	0.446142834354771	1.5703453555623	0.00176561258334724	0.0296311621425658	0.0251798830938139	4019	tags=43%, list=26%, signal=32%	55512	64131	55501	5159	23670	10894	2720	9653	27087	8702	84068	6482	2132	10090	29940	2651	9394	9957	2131	54480	11046	166012	1950	6448	3600	10402	9334	50515	3425	10678	93010	8993	6484	11046	51363	55790	4790	374907	26229	26035
GO:0034504	protein localization to nucleus	272	-0.396587905062229	-1.46788601899841	0.00176517277967383	0.0296311621425658	0.0251798830938139	2388	tags=25%, list=16%, signal=21%	10574	27348	4927	2254	11143	653489	83667	11261	5569	7295	5469	3068	9913	3843	729540	84220	9451	5743	55916	10527	10445	7341	23568	84154	1434	84455	29098	10694	10347	400916	9531	11315	3326	9221	908	55746	3087	51574	6950	55027
GO:0030001	metal ion transport	721	0.296787662108232	1.24961878778046	0.00176558724642395	0.0296311621425658	0.0251798830938139	2587	tags=18%, list=17%, signal=16%	3753	57419	59283	201266	9498	91749	3709	28968	5144	10316	59285	3708	5031	9474	55636	288	5581	6786	5159	159371	489	30819	57181	30845	3748	54503	5311	54602	5530	27032	56344	8514	57620	25	55858	1760	84679	84959	23171	1739
GO:0006260	DNA replication	260	-0.394165206128157	-1.44647233123997	0.00178274534422639	0.0298364962555691	0.0253543713212995	2461	tags=25%, list=16%, signal=21%	8318	55704	5931	51147	6241	11143	64769	80174	374393	5984	4999	157570	9837	25939	10721	5930	64710	5429	222229	55388	30968	10293	1660	890	10445	26271	29980	1111	54108	5965	54465	6240	64318	7013	1025	9768	3981	4998	51659	2021
GO:0090305	nucleic acid phosphodiester bond hydrolysis	215	-0.411047553614428	-1.47654593409953	0.00179441634484325	0.0299495462268085	0.0254504385982383	2537	tags=26%, list=17%, signal=22%	56915	81875	28987	23404	9937	201164	2071	51163	55106	2072	1653	27340	51585	6036	9156	88745	65080	25939	28990	10248	55720	64858	328	87178	51367	4686	55629	84294	5511	2021	7247	146956	51077	1478	6039	29883	5438	283254	51110	30834
GO:0001953	negative regulation of cell-matrix adhesion	30	0.642500761921745	1.79605041204026	0.00181997657418187	0.0300567634095792	0.0255415493050957	4488	tags=67%, list=29%, signal=47%	55966	2039	23122	7057	5921	23603	340485	5295	395	54828	182	90102	6714	5728	8573	5054	8751	4771	1029	604
GO:1990823	response to leukemia inhibitory factor	83	-0.521485859820256	-1.68349015537437	0.00181738572561241	0.0300567634095792	0.0255415493050957	1316	tags=23%, list=9%, signal=21%	2731	23411	221830	4801	5372	4144	6428	6217	1491	8467	9774	7037	9314	27101	29088	5277	1974	6432	56155
GO:0002062	chondrocyte differentiation	87	0.482912911909543	1.61757614650379	0.00182242431282866	0.0300567634095792	0.0255415493050957	2227	tags=22%, list=14%, signal=19%	55512	864	64764	4092	7704	4088	860	2132	129642	5916	7048	7227	7046	2131	4054	1893	5925	5447	50515
GO:0060047	heart contraction	189	0.39361608407994	1.48109742219781	0.00182200062644963	0.0300567634095792	0.0255415493050957	1711	tags=15%, list=11%, signal=14%	3753	6196	2034	998	5144	3717	7168	9474	4092	489	30819	30845	157378	1760	10659	23171	1739	552	2132	776	4205	4090	80763	2946	2316	7442	10699	2131	8654
GO:0051726	regulation of cell cycle	944	-0.317300568044784	-1.28047811266879	0.00182550926814582	0.0300567634095792	0.0255415493050957	2860	tags=24%, list=19%, signal=21%	79733	51053	3726	22809	7101	259266	56241	9738	51441	3135	5884	54443	8317	1019	9134	7051	27183	891	5810	2124	7976	56992	4616	8450	1069	4288	60561	261726	4291	55771	23397	55872	55787	10051	1649	11200	8318	9183	10755	22846
GO:0006401	RNA catabolic process	262	-0.388966610910666	-1.42921697148549	0.00184858299124394	0.030354629602852	0.0257946691755928	2020	tags=21%, list=13%, signal=19%	2935	57721	10605	26135	6499	79882	328	4904	87178	51690	1660	1153	54855	79072	10128	10949	4686	55596	7431	22868	170506	9238	55629	5511	51808	6050	2926	55110	23708	6039	29883	81892	6741	11157	27257	3182	54555	1797	51154	22916
GO:0045576	mast cell activation	58	0.538650051484221	1.70399499804788	0.0018641624943416	0.030519939708882	0.0259351459184231	2447	tags=29%, list=16%, signal=25%	1269	401258	5729	3565	2623	640	6850	5169	3815	2624	8832	2241	284021	399	3566	136	2242
GO:0006405	RNA export from nucleus	78	-0.521360725872963	-1.64817929535717	0.00186866997889248	0.030519939708882	0.0259351459184231	1795	tags=29%, list=12%, signal=26%	84248	1660	10657	4686	3181	55746	51808	3087	55110	80145	55308	6741	6428	29107	10212	10482	56943	22916	5901	10189	4869	4116	9775
GO:0006654	phosphatidic acid biosynthetic process	33	0.616181102168162	1.74589757615261	0.00187984422464838	0.0305386960441544	0.0259510846226546	3562	tags=45%, list=23%, signal=35%	5337	8527	55326	1608	23175	10554	56895	56894	79888	51205	8525	63874	80339	137964	51099
GO:0045786	negative regulation of cell cycle	332	-0.374679612348048	-1.41195086534223	0.00187831101183776	0.0305386960441544	0.0259510846226546	2860	tags=27%, list=19%, signal=22%	79733	51053	22809	56241	9738	3135	5884	27183	891	5810	7976	60561	261726	55872	11200	8318	9183	1843	7159	701	5774	9587	10201	84101	28984	79968	25949	3843	899	9212	5743	988	1050	10527	58493	10116	332	26271	54998	29980
GO:0007189	adenylate cyclase-activating G protein-coupled receptor signaling pathway	110	0.447893856818115	1.55897686802863	0.00189720940323833	0.0307388289482126	0.0261211529818761	2984	tags=21%, list=19%, signal=17%	1269	221188	2015	5144	9289	5141	54331	2776	9368	64784	5196	493	136	576	11214	2696	84658	53637	89894	5142	5578	575	1902
GO:2001242	regulation of intrinsic apoptotic signaling pathway	142	-0.451851599530853	-1.56325423454688	0.00190892919890026	0.0308466755429719	0.0262127985486291	2550	tags=32%, list=17%, signal=27%	972	1649	219790	2023	220042	5034	10134	54700	54929	10059	599	10488	3190	9451	5743	10961	4841	51024	11315	5366	9529	23411	7314	51499	63979	3301	8575	4722	55829	10399	7494	1984	9774	7417	9479	5478	9709	6188	3622	51616
GO:0034620	cellular response to unfolded protein	91	-0.49758511343154	-1.61069386044249	0.00192874507293729	0.0310844311754867	0.0264148378410069	1848	tags=33%, list=12%, signal=29%	1965	23645	10959	10488	9451	578	10987	10347	9531	51009	467	84919	168620	3305	23376	55829	10399	1491	7494	3313	3309	27230	9709	3329	3306	27248	468	3312	6782	4189
GO:0002764	immune response-regulating signaling pathway	377	0.338998930486737	1.35413401814611	0.00194351710610761	0.031239858074954	0.026546916061206	3240	tags=26%, list=21%, signal=21%	7006	5144	10451	6565	55024	4773	5581	163486	23180	57181	23228	640	2213	2206	89857	8546	83737	6850	121665	131450	148823	26228	25	23151	10392	5599	7410	5583	3815	55666	673	29760	930	26057	58509	933	5579	7294	868	4057
GO:0007409	axonogenesis	369	0.336273801200612	1.34261280104278	0.00194921656976188	0.0312490193236563	0.0265547010805788	3694	tags=28%, list=24%, signal=22%	8482	2263	7414	104	9637	7204	57679	288	729920	4130	494470	2909	27185	2064	23334	1605	25	79006	10512	2017	23499	2932	59352	10090	23303	6477	673	51393	3730	23390	5802	4684	5532	6654	28988	3475	23394	5604	10494	2131
GO:0018107	peptidyl-threonine phosphorylation	101	0.466602969529653	1.62235229250288	0.00199709421977059	0.0319325406478804	0.0271355418506196	4112	tags=47%, list=27%, signal=34%	51701	28996	91	4092	2039	8312	9149	1859	51422	9475	5599	2932	3093	57521	27347	51719	7048	8658	388228	7046	6872	90	1950	596	6794	351	54541	345611	5578	161742	4294	8851	10253	1457	2011	7040	85456	5594	207	9578
GO:0050730	regulation of peptidyl-tyrosine phosphorylation	210	0.381126245325135	1.45106453235569	0.00201507870323947	0.0321357577490441	0.0273082310899193	2512	tags=24%, list=16%, signal=20%	5770	79705	55024	3717	5581	8440	3565	2623	80310	2039	146433	7039	6850	26228	10464	25	7060	55294	6464	3815	9467	10006	64092	5590	2074	7132	117157	51738	868	57732	5154	5336	9640	23394	2534	1270	100133941	90	1950	285489
GO:0099116	tRNA 5'-end processing	15	-0.766113271560334	-1.77593543393271	0.00203773559268538	0.0324122329781705	0.0275431734088956	2228	tags=67%, list=15%, signal=57%	11102	54974	138716	10248	51367	3028	6741	54931	10556	10775
GO:0018208	peptidyl-proline modification	34	-0.628150883617434	-1.72056689693648	0.00208635362961046	0.0330991310197576	0.0281268836360314	1734	tags=38%, list=11%, signal=34%	55239	285755	28989	51645	10465	10450	10536	5478	5479	2288	53938	51661	10549
GO:0035036	sperm-egg recognition	35	-0.64339279625173	-1.77531399094839	0.00209775446911653	0.0331935590282023	0.0282071263953933	2517	tags=40%, list=16%, signal=34%	53340	10574	54760	2350	10694	6950	3305	22932	22948	7203	5016	7417	10576	10575
GO:0008217	regulation of blood pressure	142	0.413845666049519	1.49199526877086	0.0021165376539674	0.0334040087771227	0.0283859617731433	2914	tags=22%, list=19%, signal=18%	6296	6196	5465	5144	7168	4088	66002	1359	5742	552	2132	27347	80763	83988	2768	18	3043	7442	10699	2131	2982	5023	3784	2621	947	2149	5973	4204	9424	3952	585
GO:0097421	liver regeneration	23	-0.708373517359562	-1.81012156421637	0.00212484723901287	0.0334426269280564	0.0284187785935276	1624	tags=35%, list=11%, signal=31%	5774	87178	2671	7298	6430	57817	6790	5111
GO:0007004	telomere maintenance via telomerase	63	-0.543846851637066	-1.65642001966997	0.00212996376363853	0.0334426269280564	0.0284187785935276	1385	tags=25%, list=9%, signal=23%	10694	4751	7013	3326	908	6950	22948	55505	7203	55651	55135	54433	10728	10576	3320	10575
GO:1903510	mucopolysaccharide metabolic process	86	0.489318332018015	1.63467025013183	0.00214069636715301	0.0335247359092445	0.0284885529256081	3957	tags=44%, list=26%, signal=33%	55512	64131	55501	23670	10894	2720	9653	8702	84068	6482	2132	10090	29940	2131	54480	11046	166012	1950	3600	10402	50515	3425	10678	93010	6484	11046	51363	55790	4790	26035	9435	7040	64132	337876	3038	55454	2990	5155
GO:0098771	inorganic ion homeostasis	496	0.318207393058508	1.30546705790572	0.00214785736520555	0.0335506335098263	0.0285105601135787	2355	tags=20%, list=15%, signal=17%	57419	2034	9498	3709	5144	3708	5031	391059	9633	5291	9474	55636	288	5581	6786	159371	489	57181	114781	66002	84329	212	5311	8546	27185	27032	6521	23545	57620	25	8805	55858	1760	84679	5169	84959	9217	1182	57217	5910
GO:0045165	cell fate commitment	190	0.38617925929241	1.45471113823363	0.00216466910717086	0.0337267626621096	0.0286602306341803	2080	tags=17%, list=14%, signal=15%	2034	161882	998	2263	6899	2623	4087	51684	30009	7041	9095	9760	114836	860	2624	673	4090	6929	6886	79577	7046	3475	84695	2114	116448	836	9580	2131	8543	90	596	151449	324
GO:0051236	establishment of RNA localization	148	-0.437421128365145	-1.50935490993883	0.00219517391296517	0.0341147945861832	0.0289899712780953	1821	tags=23%, list=12%, signal=20%	9908	84248	55916	4904	87178	1660	10657	10128	4686	3181	7013	55746	51808	3087	55110	80145	55308	11097	6741	6428	29107	10212	10482	1070	56943	22916	5901	10189	4869	4116	51637	9775	6432	9804
GO:1901987	regulation of cell cycle phase transition	378	-0.362273950385123	-1.37553819443934	0.00222293583477984	0.0344583336017272	0.0292819028671414	2772	tags=26%, list=18%, signal=22%	5884	54443	8317	1019	27183	891	5810	8450	60561	261726	4291	55872	11200	8318	9183	1843	51147	6241	701	5569	2071	9587	80174	9787	84101	28984	79968	25949	8697	6491	199	9212	328	134353	988	9928	58493	10116	332	26271
GO:0006278	RNA-templated DNA biosynthetic process	64	-0.540600274818453	-1.6510033620163	0.00224595195721525	0.0347267495516633	0.0295099965952034	1385	tags=25%, list=9%, signal=23%	10694	4751	7013	3326	908	6950	22948	55505	7203	55651	55135	54433	10728	10576	3320	10575
GO:2001251	negative regulation of chromosome organization	85	-0.507957434579834	-1.64938556617496	0.00226813293121222	0.0349809261188478	0.0297259900218567	2431	tags=31%, list=16%, signal=26%	9183	1843	701	9587	2072	84101	9212	332	26271	55143	1063	9184	991	11130	7013	7272	10403	7153	56984	8467	25906	147841	4085	55055	9232	56155
GO:0098789	pre-mRNA cleavage required for polyadenylation	12	-0.802809278128389	-1.75441681782486	0.00228981113273785	0.0352260843955529	0.0299343199117616	1434	tags=42%, list=9%, signal=38%	4686	1478	22916	11051	81608
GO:0006029	proteoglycan metabolic process	80	0.477229297344248	1.58030977162644	0.00230873761437837	0.0354277822337356	0.0301057181161681	3915	tags=35%, list=25%, signal=26%	64131	55501	9653	5467	27087	2132	10090	29940	2135	9394	9957	2131	54480	166012	6448	50515	3425	81031	51363	55790	2137	26229	26035	64132	337876	55454	2990	9953
GO:0006892	post-Golgi vesicle-mediated transport	96	0.454580756353875	1.56334077142204	0.00232507302202727	0.0355888061562566	0.0302425525583976	3895	tags=45%, list=25%, signal=34%	9522	114879	288	23230	55062	60412	30845	143187	27032	9980	54536	54520	57120	23499	55297	23256	163882	27252	2060	55614	8729	2803	1445	150684	23041	55763	23233	9135	200312	10139	80262	6293	55770	63971	23163	51542	3916	10890	55204	4905
GO:0050770	regulation of axonogenesis	144	0.411055555275913	1.48446998010292	0.00233109579741814	0.0355915679144645	0.0302448994372838	3875	tags=34%, list=25%, signal=26%	8482	2909	27185	79006	10512	23499	2932	10090	23303	673	51393	5802	28988	3475	23394	5604	10494	26230	2803	6794	6259	374946	55558	57154	118813	1954	5365	57142	5605	5361	85458	10509	11344	10507	51199	4155	5362	1600	2664	22902
GO:0002521	leukocyte differentiation	504	0.315229747367963	1.29499322039948	0.00238599961543113	0.0363387741430161	0.0308798581807639	2356	tags=22%, list=15%, signal=19%	146850	139716	161882	998	8809	79705	1435	5079	3696	10320	112616	864	196528	9474	7107	55636	3565	2623	4092	7704	1209	57492	23228	146433	640	2213	6935	3953	30009	8546	5530	4602	2064	9855	3955	9760	114836	6850	4066	3707
GO:0006614	SRP-dependent cotranslational protein targeting to membrane	16	-0.760771108037705	-1.79429090533573	0.00239511385190697	0.0363866174209907	0.0309205143028704	871	tags=56%, list=6%, signal=53%	6729	29927	23471	6727	58477	6731	6747	10952	6726
GO:1902253	regulation of intrinsic apoptotic signaling pathway by p53 class mediator	24	-0.689549758032637	-1.76357947156805	0.00240125256829876	0.0363891309603882	0.0309226502510953	1703	tags=46%, list=11%, signal=41%	972	54700	3190	23411	7314	51499	1984	3622	51616	6135	6201
GO:0002274	myeloid leukocyte activation	200	0.374370611621221	1.4183592409934	0.00240857502824731	0.0364095262334555	0.0309399816871366	2335	tags=23%, list=15%, signal=20%	1269	401258	1435	3696	1773	3717	7107	5581	5729	3565	2623	1191	640	2213	6850	26228	5321	5169	7057	3815	2624	27347	7048	4317	3684	10062	8832	2241	64784	4345	5336	1794	7442	284021	79155	57126	3600	6688	7189	10077
GO:0019932	second-messenger-mediated signaling	245	0.359272358047365	1.38580143280356	0.00242705514355355	0.0365980691448719	0.0311002011359989	2585	tags=23%, list=17%, signal=20%	3709	5144	10316	3708	57007	4773	11251	2039	5530	8844	6850	121665	1760	4772	1232	643	552	90550	2932	3632	7057	57192	10335	6403	83988	4775	2946	933	7535	5532	5336	3064	23394	84687	5140	9455	8654	2982	2983	64805
GO:0046434	organophosphate catabolic process	143	0.418248922228325	1.50517256520843	0.00252084657532889	0.0379185119429718	0.0322222831902988	1097	tags=15%, list=7%, signal=14%	272	55512	5337	10908	5144	3628	3633	51071	5151	957	56953	23236	57406	5321	953	5169	23171	5141	3632	23417	1806
GO:0048016	inositol phosphate-mediated signaling	47	0.553098533331556	1.67875718129529	0.00254089893396996	0.0380347606294145	0.0323210686621731	2427	tags=36%, list=16%, signal=31%	3709	10316	3708	4773	5530	121665	4772	2932	3632	4775	5532	5336	9455	493	3710	10725	576
GO:1900180	regulation of protein localization to nucleus	123	-0.465790835906541	-1.57946755898001	0.00254106165071761	0.0380347606294145	0.0323210686621731	1695	tags=28%, list=11%, signal=25%	10574	11143	83667	11261	5569	3843	9451	5743	10445	7341	84455	10694	9531	11315	3326	9221	908	51574	6950	948	22948	7203	983	55696	7037	5901	10542	8882	51569	4869	10576	3320	51068	10575
GO:0006672	ceramide metabolic process	92	0.465472165355684	1.58059712126307	0.00259807674573277	0.0387163177158532	0.032900240267921	3349	tags=33%, list=22%, signal=26%	55512	3696	55331	259230	285848	256435	8705	338596	253782	2581	8702	6482	340485	123099	5023	64781	9334	8611	5518	9331	23410	10087	91012	55750	79603	7357	6610	166929	7903	7368
GO:0000725	recombinational repair	157	-0.433525182920206	-1.50847896757435	0.00261201683867624	0.0387163177158532	0.032900240267921	2636	tags=27%, list=17%, signal=22%	147872	7516	55317	11144	8318	64769	2072	375757	57599	2547	25939	10721	64710	8438	58493	1111	5965	7334	64210	54780	8295	51659	64110	675	63979	158880	4173	79035	3014	113510	54556	84515	84296	10635	55135	10933	6421	2521	119392	9643
GO:0000724	double-strand break repair via homologous recombination	154	-0.43139793890734	-1.50166956900455	0.0026075365353509	0.0387163177158532	0.032900240267921	2636	tags=27%, list=17%, signal=22%	147872	7516	55317	11144	8318	64769	2072	375757	57599	25939	10721	64710	8438	58493	1111	5965	7334	64210	54780	8295	51659	64110	675	63979	158880	4173	79035	3014	113510	54556	84515	84296	10635	55135	10933	6421	2521	119392	9643	80311
GO:0002064	epithelial cell development	177	0.389354241001349	1.45222067453396	0.00260929733235797	0.0387163177158532	0.032900240267921	3515	tags=28%, list=23%, signal=22%	3753	2034	5144	7414	26051	23094	2623	5991	340481	118	23236	3295	2194	9475	2317	2932	2624	5916	10818	7132	440193	83605	5908	2241	56913	57493	4301	10152	2683	3551	639	3091	128637	5906	6768	4643	182	2889	1021	22862
GO:0050657	nucleic acid transport	145	-0.435182327567031	-1.50628565707486	0.00263914265416758	0.0389289516929514	0.033080931752762	1821	tags=23%, list=12%, signal=20%	9908	84248	55916	4904	87178	1660	10657	10128	4686	3181	55746	51808	3087	55110	80145	55308	11097	6741	6428	29107	10212	10482	1070	56943	22916	5901	10189	4869	4116	51637	9775	6432	9804
GO:0050658	RNA transport	145	-0.435182327567031	-1.50628565707486	0.00263914265416758	0.0389289516929514	0.033080931752762	1821	tags=23%, list=12%, signal=20%	9908	84248	55916	4904	87178	1660	10657	10128	4686	3181	55746	51808	3087	55110	80145	55308	11097	6741	6428	29107	10212	10482	1070	56943	22916	5901	10189	4869	4116	51637	9775	6432	9804
GO:0030177	positive regulation of Wnt signaling pathway	125	0.435626553889842	1.54711116724949	0.00267273802960047	0.0393292755466813	0.0334211177970382	3927	tags=40%, list=26%, signal=30%	2263	79705	9839	4088	27185	79718	25	22881	23499	1456	59352	5300	8658	79577	55182	6597	8629	1950	54764	4300	64750	53944	81847	3516	3611	9736	65981	10927	5494	85458	51339	63977	25805	147699	10023	4790	79971	7097	8932	1457
GO:0001522	pseudouridine synthesis	18	-0.720490497793578	-1.7251135246	0.00269528806437829	0.0395655298510663	0.0336218812951488	1798	tags=50%, list=12%, signal=44%	142940	83448	26995	126789	27079	83480	55505	55651	54433
GO:0006281	DNA repair	534	-0.334629177654136	-1.30426441398065	0.00271450675432906	0.0397518633350304	0.0337802232231537	2726	tags=24%, list=18%, signal=20%	8317	286257	7507	5810	147872	7516	56949	8450	56941	1069	4157	55317	11077	11144	54936	11200	8318	5887	11143	9937	64769	2071	2072	1653	9913	375757	5984	9156	54929	57599	2547	55063	157570	9978	25939	10721	7319	64710	54969	5429
GO:0010812	negative regulation of cell-substrate adhesion	47	0.551354226024992	1.6734628833704	0.00274747170309943	0.0401381237776541	0.034108458502696	4548	tags=55%, list=30%, signal=39%	55966	2039	23122	7057	5921	23603	340485	2651	5295	6904	395	81	54828	4070	182	90102	6714	5728	8573	5054	23189	8751	4771	1029	604	1946
GO:0007006	mitochondrial membrane organization	103	-0.479980643949609	-1.57255463497385	0.00276072081079329	0.0402351942089778	0.0341909467325142	2170	tags=29%, list=14%, signal=25%	291	3308	7755	285521	599	84266	282991	578	815	28978	400916	9868	5366	27069	90580	26517	56993	1678	3313	7417	140823	9141	93974	26521	125988	64112	3320	292	26520	9804
GO:0097581	lamellipodium organization	81	0.481819191679778	1.5983517944854	0.00280973943288486	0.0408518678404167	0.0347149818639059	2604	tags=33%, list=17%, signal=28%	6239	998	10451	7414	8440	4690	2039	8874	2017	7410	832	3815	10006	9459	23603	7429	2241	5295	51225	26053	64805	10152	22885	29780	10163	6642	5365
GO:0006665	sphingolipid metabolic process	142	0.40878018762898	1.47373321975716	0.00284334875624473	0.0412420967215307	0.035046589431608	2737	tags=26%, list=18%, signal=22%	55512	151742	3696	55331	259230	285848	256435	8705	2720	338596	253782	2581	9215	8702	6482	3815	79993	124976	221	340485	123099	5023	64781	9334	8611	81537	5518	9331	23410	10087	91012	55750	80772	3995	55852	79603	256987
GO:0048026	positive regulation of mRNA splicing, via spliceosome	20	-0.728885404276738	-1.80699472026656	0.00287592554650411	0.0414778877333708	0.0352469592343224	1912	tags=50%, list=12%, signal=44%	4691	22938	1153	4686	79084	27339	27316	5935	3312	6434
GO:0046473	phosphatidic acid metabolic process	34	0.612205036473095	1.74039556556227	0.00288683919877695	0.0414778877333708	0.0352469592343224	3562	tags=44%, list=23%, signal=34%	5337	8527	55326	1608	23175	10554	56895	56894	79888	51205	8525	63874	80339	137964	51099
GO:2001257	regulation of cation channel activity	139	0.416102191118113	1.49628000766775	0.00288322912842905	0.0414778877333708	0.0352469592343224	2841	tags=26%, list=18%, signal=21%	3753	59283	5144	5031	288	6786	30819	1612	30845	5311	5530	56344	57620	134145	50488	1739	2946	7871	5532	5336	3064	84766	3755	57190	351	2185	57657	3784	79026	784	57010	5142	149111	81832	3787	823
GO:0055080	cation homeostasis	481	0.316419490961013	1.29465267014922	0.00288096711322774	0.0414778877333708	0.0352469592343224	2355	tags=20%, list=15%, signal=17%	57419	2034	9498	3709	5144	3708	5031	391059	9633	5291	9474	55636	288	5581	6786	159371	489	57181	114781	66002	84329	212	5311	8546	27185	27032	6521	23545	57620	25	8805	55858	1760	84679	84959	9217	1182	57217	5910	552
GO:0098787	mRNA cleavage involved in mRNA processing	13	-0.772946918461438	-1.72455979433245	0.00292908246649243	0.0419858126726398	0.0356785822172379	1434	tags=38%, list=9%, signal=35%	4686	1478	22916	11051	81608
GO:1905939	regulation of gonad development	10	-0.826580839599066	-1.72710356906139	0.0029575754865945	0.0421355989355997	0.0358058671536924	90	tags=30%, list=1%, signal=30%	57647	2661	10370
GO:0000079	regulation of cyclin-dependent protein serine/threonine kinase activity	90	-0.482878052173956	-1.56389085379931	0.00296028173743215	0.0421355989355997	0.0358058671536924	2139	tags=32%, list=14%, signal=28%	54619	904	28984	3843	899	9133	56647	8812	1050	10527	890	27013	995	9088	3087	1033	894	2810	23560	5716	79935	57018	1031	10614	990	1164	900	1163	29950
GO:0006898	receptor-mediated endocytosis	224	0.366919504277438	1.4010402213755	0.00295885358890496	0.0421355989355997	0.0358058671536924	2262	tags=18%, list=15%, signal=15%	59283	54874	9779	4043	9873	57007	5291	8527	3565	1191	55589	10894	2213	79890	50618	6850	6453	2017	928	84062	7048	60682	55788	3684	7036	3092	283420	2060	28988	5336	408	5898	157	22848	1950	10211	4289	9026	338692	636
GO:0002385	mucosal immune response	28	-0.644568633433018	-1.6910189178191	0.00297477059397014	0.0422359088200651	0.0358911081966133	2103	tags=46%, list=14%, signal=40%	6036	8970	64284	8344	8343	6375	8349	2197	8346	100141515	85236	6170	8339
GO:0000380	alternative mRNA splicing, via spliceosome	68	-0.512941854929413	-1.58305228761385	0.00298941700927335	0.0422359088200651	0.0358911081966133	2007	tags=29%, list=13%, signal=26%	10569	10084	10181	1660	54033	10657	8683	4686	55234	6431	27316	10284	6421	22916	23543	4116	6427	11171	1655	6434
GO:0006935	chemotaxis	484	0.315712458358529	1.29204147366223	0.00299506116386541	0.0422359088200651	0.0358911081966133	2821	tags=21%, list=18%, signal=18%	1269	8482	9420	23075	5337	10451	9637	1435	57007	7204	5291	112616	5159	3565	6374	55848	729920	11251	4363	80310	4088	146433	494470	79890	2909	6480	2064	6850	23604	1605	26228	7060	1232	10512	11240	643	90550	7057	59352	3815
GO:0042330	taxis	484	0.315712458358529	1.29204147366223	0.00299506116386541	0.0422359088200651	0.0358911081966133	2821	tags=21%, list=18%, signal=18%	1269	8482	9420	23075	5337	10451	9637	1435	57007	7204	5291	112616	5159	3565	6374	55848	729920	11251	4363	80310	4088	146433	494470	79890	2909	6480	2064	6850	23604	1605	26228	7060	1232	10512	11240	643	90550	7057	59352	3815
GO:0070527	platelet aggregation	62	0.515802495793083	1.65308914152028	0.00302932040019048	0.0426203692331649	0.0362178138522834	3173	tags=45%, list=21%, signal=36%	7414	375033	5291	3717	2623	2039	4352	640	51206	6850	84959	928	18	3043	2316	10398	64805	10077	2811	3611	10019	388931	22915	5578	239	4627	7094	5341
GO:0090136	epithelial cell-cell adhesion	16	0.735850676591259	1.73723152446101	0.003045238651412	0.0426220171501446	0.0362192142143987	963	tags=31%, list=6%, signal=29%	7414	3801	3693	7060	3815
GO:0097428	protein maturation by iron-sulfur cluster transfer	14	-0.757759425388707	-1.72333996531356	0.00304760857485605	0.0426220171501446	0.0362192142143987	1382	tags=57%, list=9%, signal=52%	51218	64210	122961	64110	388962	51647	84191	81689
GO:0051058	negative regulation of small GTPase mediated signal transduction	52	0.551315275134651	1.70891028199109	0.00305742309497918	0.0426220171501446	0.0362192142143987	2249	tags=33%, list=15%, signal=28%	79109	83892	83478	253980	2909	9927	7126	5921	10251	8452	27	202243	2203	94134	57493	22821	5922
GO:0001501	skeletal system development	398	0.327631344837873	1.31339293717435	0.00305310743580889	0.0426220171501446	0.0362192142143987	2467	tags=21%, list=16%, signal=18%	55512	161882	10743	2263	5305	64131	79705	5079	6899	3696	864	64764	80739	55636	4092	7704	54808	4087	4088	56987	2313	6935	3953	23508	860	55294	79648	1739	389084	84068	3815	2132	129642	55112	10006	5916	54796	4090	7048	9249
GO:0034330	cell junction organization	588	0.305122830157429	1.26642440274508	0.00314231311632264	0.0437054143941496	0.0371398603847026	3580	tags=24%, list=23%, signal=19%	998	10611	7414	29904	10982	27067	3801	57679	288	4092	3987	4088	2039	79834	2213	27185	5786	118	2064	11079	8874	23332	23122	421	1605	24146	25	6801	1760	81926	9475	29841	1739	2017	5583	928	23499	7057	5300	84062
GO:0010975	regulation of neuron projection development	391	0.327065874727606	1.30792505089101	0.00315193604833498	0.0437393950033182	0.0371687363282854	3900	tags=31%, list=25%, signal=24%	53335	8482	411	10611	29904	27067	64764	23043	4690	23251	2909	5530	27185	9760	25	79006	10512	51517	23499	2932	10090	23303	84062	673	23363	154141	51393	5274	1608	23373	5802	2316	9896	28988	3475	23394	5604	10494	157285	27020
GO:0031532	actin cytoskeleton reorganization	100	0.454502161104012	1.57961324305665	0.00320193275088756	0.044031996204079	0.0374173821287038	2447	tags=32%, list=16%, signal=27%	998	5770	51676	23043	2039	27032	9855	26228	25	50488	2017	6464	90550	3815	84062	221981	2316	2241	27	2549	51225	5898	26053	11132	4289	2185	7226	54828	2934	29780	57091	2242
GO:0045216	cell-cell junction organization	175	0.392785424314924	1.46420695489459	0.00319969861933406	0.044031996204079	0.0374173821287038	3780	tags=31%, list=25%, signal=24%	998	7414	3801	4092	3987	4088	118	421	24146	6801	9475	29841	1739	5583	928	9788	83605	2316	10207	2241	9231	7046	2131	57126	1445	6904	324	57493	4301	9948	3551	83700	25930	2149	5818	102	222256	3982	5578	389813
GO:0033044	regulation of chromosome organization	229	-0.398310847940582	-1.44576380096316	0.00319580365838951	0.044031996204079	0.0374173821287038	1586	tags=19%, list=10%, signal=17%	10445	332	26271	9275	55143	113130	10694	1063	170506	54780	9184	3181	991	4751	26354	11130	7013	3981	908	11065	6950	7272	55781	64151	22948	10403	7203	79035	7153	56984	8467	25906	147841	990	6742	6421	10576	4085	246184	55055
GO:0071417	cellular response to organonitrogen compound	530	0.30801610289879	1.2715622404926	0.00319588563032336	0.044031996204079	0.0374173821287038	2274	tags=18%, list=15%, signal=16%	3753	57105	55512	53335	5029	3709	59340	5770	5305	29904	2887	5031	598	3717	2781	2623	55777	57727	4363	80310	4690	2039	2213	6935	5311	23235	23514	5786	23433	23236	8850	25	84861	208	4149	9475	10392	140710	5910	6464
GO:0032413	negative regulation of ion transmembrane transporter activity	51	0.548819652095377	1.69466010281452	0.00324814792709516	0.0444936414763298	0.0378096777102999	1458	tags=24%, list=9%, signal=21%	3753	288	5581	5311	5530	57120	63892	27347	51719	2946	9368	5532
GO:0055065	metal ion homeostasis	411	0.32565027862332	1.30653869173458	0.00325011005531299	0.0444936414763298	0.0378096777102999	2355	tags=21%, list=15%, signal=18%	57419	2034	3709	5144	3708	5031	391059	9633	5291	9474	55636	288	5581	6786	159371	489	57181	114781	66002	212	5311	8546	27185	27032	23545	57620	25	8805	55858	1760	84959	9217	57217	5910	552	118987	84068	90550	57192	2132
GO:0072332	intrinsic apoptotic signaling pathway by p53 class mediator	67	-0.521720573530666	-1.6059394529771	0.00328345523099286	0.0448493481327544	0.0381119490819515	1809	tags=25%, list=12%, signal=22%	22938	3190	133746	64065	5366	23411	7314	51499	675	1984	3622	51616	51065	6135	6201	3094	1655
GO:0071467	cellular response to pH	23	0.667802007907591	1.73141939614979	0.00330476913067298	0.0449052251755392	0.0381594321134364	1615	tags=22%, list=11%, signal=19%	3753	84329	89872	57192	7442
GO:0016482	cytosolic transport	161	0.398982015704417	1.4662306587331	0.00329995906164821	0.0449052251755392	0.0381594321134364	3656	tags=35%, list=24%, signal=27%	9779	5305	22836	23230	10228	55062	83874	30845	143187	63893	9980	112936	7109	7813	55297	7260	25938	150368	23085	9827	57589	9482	27252	2316	2060	55614	5604	27236	8729	124997	1639	23041	9905	55275	25930	26115	6642	5605	5289	10139
GO:0000280	nuclear division	420	-0.344771996105094	-1.32474174724242	0.00330965957055435	0.0449052251755392	0.0381594321134364	2702	tags=25%, list=18%, signal=22%	9134	27183	891	5810	56992	147872	146909	81929	4288	23397	10051	11077	11144	11200	9183	1843	57820	81930	5119	157313	701	9493	64105	9587	9897	2072	10201	9787	84101	28984	56603	55063	8815	22974	2059	5719	157570	8697	9212	440145
GO:1901889	negative regulation of cell junction assembly	26	0.632542166163373	1.68169640724125	0.00332249432649139	0.0449791898599679	0.0382222856086191	3718	tags=50%, list=24%, signal=38%	2039	23122	9475	7057	23603	395	54828	3551	90102	7097	6714	5728	6093
GO:0002027	regulation of heart rate	82	0.470675535411078	1.56314680095284	0.00339207127528705	0.0458192864945648	0.0389361804921502	2613	tags=18%, list=17%, signal=15%	3753	2034	5144	7168	23171	552	776	80763	7442	1824	57657	3784	6546	274	153396
GO:0035520	monoubiquitinated protein deubiquitination	33	-0.611998590988603	-1.66054061624356	0.00342544899951048	0.0461677772234908	0.0392323199338439	1257	tags=24%, list=8%, signal=22%	8295	6879	27097	7398	56943	117143	10600	83443
GO:0030433	ubiquitin-dependent ERAD pathway	83	-0.505817171091238	-1.6329076079741	0.00346214868198445	0.0464796964287074	0.0394973817321048	2870	tags=31%, list=19%, signal=26%	29978	10206	29979	23190	54431	10134	202052	91319	3300	9354	821	79089	54557	80020	7993	51009	5706	7184	55829	3309	9709	27248	10952	811	11160	4189
GO:0031175	neuron projection development	819	0.287093371812837	1.21372231924261	0.00346385130969028	0.0464796964287074	0.0394973817321048	3742	tags=28%, list=24%, signal=23%	53335	8482	411	998	1719	10611	2263	7414	104	29904	9637	27067	7204	29967	57679	64764	3717	26999	288	8440	729920	23043	4134	4690	4130	640	494470	23251	2909	5530	27185	10129	2064	9760	50618	23334	1605	25	6801	50488
GO:0050654	chondroitin sulfate proteoglycan metabolic process	33	0.596014542183151	1.6887573164574	0.00349539316809148	0.0467998575384908	0.0397694473121432	3760	tags=45%, list=24%, signal=34%	64131	55501	27087	29940	2131	54480	166012	50515	3425	51363	55790	26229	64132	337876	55454
GO:0034250	positive regulation of cellular amide metabolic process	147	-0.430239292956758	-1.48961344730233	0.00354390881734143	0.0473453783229034	0.0402330183833913	2027	tags=27%, list=13%, signal=23%	1968	57721	10605	55005	60558	23645	1938	4904	1660	26995	1153	10657	79072	7431	22868	84300	170506	28958	7555	3692	29081	54505	6895	54931	84769	6125	1984	708	27230	8664	51065	10600	5436	4869	5935	10140	3646	6191	9775
GO:0150116	regulation of cell-substrate junction organization	63	0.512515418739224	1.64925422918282	0.00358986325371557	0.0477609368225962	0.0405861504809635	1482	tags=27%, list=10%, signal=24%	7414	10982	3987	4088	2039	79834	5786	23332	23122	25	9475	23499	7057	8861	23603	51057	5295
GO:0022407	regulation of cell-cell adhesion	407	0.328031787793923	1.31513085005945	0.003590694199729	0.0477609368225962	0.0405861504809635	3068	tags=26%, list=20%, signal=22%	146850	2650	5465	23075	864	3717	9780	196528	288	8440	3565	4092	7704	4690	57492	2039	640	2213	30009	340481	8546	5530	4602	22920	2064	83737	51206	6850	5607	3707	25	55626	3559	8728	50488	84959	1739	6595	928	115650
GO:0072583	clathrin-dependent endocytosis	45	0.54968682508776	1.65547533527359	0.0036166193493325	0.0480009696647791	0.0407901248939737	3198	tags=36%, list=21%, signal=28%	54874	9873	5291	8527	55589	50618	6453	60682	55788	3092	22848	9026	161	115548	22876	163
GO:0060396	growth hormone receptor signaling pathway	19	0.696305415807231	1.72155159570634	0.00366571057699045	0.0483106454934335	0.041053280322201	2766	tags=42%, list=18%, signal=35%	5770	3717	55777	51738	5295	8835	5747	3716
GO:0071378	cellular response to growth hormone stimulus	19	0.696305415807231	1.72155159570634	0.00366571057699045	0.0483106454934335	0.041053280322201	2766	tags=42%, list=18%, signal=35%	5770	3717	55777	51738	5295	8835	5747	3716
GO:0051054	positive regulation of DNA metabolic process	277	-0.387582884211415	-1.42837500286422	0.00367960267710984	0.0483106454934335	0.041053280322201	2190	tags=22%, list=14%, signal=19%	54726	80174	5984	54929	28984	57599	55063	9837	9212	10039	30968	1660	10445	9275	7334	10694	64210	170506	2671	3181	4751	8295	26354	7013	3326	23411	908	3146	51659	2021	84142	6950	22948	7203	79035	3014	113510	54556	983	8467
GO:0046777	protein autophosphorylation	211	0.365165584691235	1.39092923964771	0.00365233249845486	0.0483106454934335	0.041053280322201	2020	tags=20%, list=13%, signal=18%	51701	2263	29904	3717	10783	5159	91	23043	1612	80310	79834	4140	23235	5292	2064	9149	6850	23604	1859	25	8805	50488	7443	2932	3815	27347	51347	7294	5154	7444	7535	1196	2241	2869	10494	2534	6872	1445	23400	22848
GO:0045596	negative regulation of cell differentiation	509	0.307781009901843	1.26785808641661	0.00367953927304729	0.0483106454934335	0.041053280322201	3048	tags=22%, list=20%, signal=18%	53335	161882	8482	5465	7204	6899	4773	864	7107	3565	4092	7704	51684	4088	2039	8312	2213	6935	30009	7041	5530	4602	22920	2064	51232	22882	3707	5467	4772	8994	84959	55294	10512	6595	2932	94241	55755	2624	23506	5916
GO:0015012	heparan sulfate proteoglycan biosynthetic process	29	0.617135962325493	1.70310353265362	0.00368930212389125	0.0483338248145064	0.0410729775784882	3915	tags=48%, list=25%, signal=36%	64131	9653	2132	29940	2135	9394	9957	2131	55790	2137	26229	26035	64132	9953
GO:0099536	synaptic signaling	601	0.30637309225357	1.27148332122859	0.00371657080237026	0.0485865865408576	0.0412877687057984	2215	tags=15%, list=14%, signal=13%	59283	1269	6196	9498	59340	63908	104	27067	9873	2030	57679	3717	5581	30819	4900	60412	114781	4130	23228	23096	9145	253980	5530	134957	27185	5786	9590	54899	23236	29767	1605	6146	25	57406	1760	50488	6571	1182	1739	22839
GO:0001944	vasculature development	598	0.303268923522982	1.25840987045522	0.00372847709751757	0.0486378639787517	0.041331343098369	2992	tags=23%, list=19%, signal=19%	22905	146850	2034	85329	2263	10451	28996	26051	57007	6899	3696	5291	83478	4773	196528	91010	55636	6786	5159	4092	51684	80310	3674	79602	23670	3953	5311	23251	2064	9289	7039	83854	6850	5607	4066	1605	25	83943	4772	6678
GO:0010833	telomere maintenance via telomere lengthening	72	-0.510945511662127	-1.59605667769808	0.00375579547125053	0.0488895427582441	0.041545213962236	1829	tags=28%, list=12%, signal=25%	9212	64858	10694	170506	3181	4751	7013	3326	908	6950	22948	55505	7203	55651	55135	54433	10728	10576	3320	10575
GO:1904029	regulation of cyclin-dependent protein kinase activity	93	-0.483938979824351	-1.57420734866128	0.00377329625913822	0.0490126243297869	0.0416498058634088	2139	tags=32%, list=14%, signal=28%	54619	904	28984	3843	899	9133	56647	8812	1050	10527	890	27013	995	3326	9088	3087	1033	894	2810	23560	5716	79935	57018	1031	10614	990	1164	900	1163	29950
[truncated: 241 more columns]

## Sheet: Table S17
Table S17: The results of rank-based gene set enrichment analysis for the overall 15,363 pro-tein-coding genes against the WikiPathways database (CeAD vs. normal).
ID	Description	setSize	enrichmentScore	NES	pvalue	p.adjust	qvalue	rank	leading_edge	core_enrichment
WP477	Cytoplasmic ribosomal proteins	81	-0.856559772151688	-2.72935857212006	2.60544086752128e-25	1.66227127347858e-22	1.42339348446689e-22	896	tags=77%, list=6%, signal=72%	6159	6205	23521	6122	6124	6217	6132	6138	9045	6227	6125	6171	9349	6134	6210	11224	6181	6223	6202	6188	6129	6128	2197	6147	6222	6228	6230	6161	6207	6156	6175	25873	7311	4736	6235	6157	3921	6169	6167	6176
WP111	Electron transport chain: OXPHOS system in mitochondria	85	-0.769109129137497	-2.46868590598934	6.20319451378325e-15	1.97881904989686e-12	1.69445155402816e-12	2221	tags=65%, list=14%, signal=56%	1329	4514	291	9167	4713	4709	513	4706	4712	4728	6341	4700	506	7385	7384	10063	55967	4716	6391	4722	1340	516	515	9377	498	509	7386	4707	29796	1347	4726	4695	93974	10476	27089	4708	4717	4710	522	1350
WP623	Oxidative phosphorylation	49	-0.789613207531786	-2.33638356769071	1.45505558110244e-10	3.09441820247786e-08	2.64973279506023e-08	1879	tags=61%, list=12%, signal=54%	4713	513	4706	4712	4728	4700	506	4716	4722	10159	516	515	498	4707	4726	4695	10476	4708	4717	4710	522	4715	518	514	517	521	4698	4696	4725	4697
WP183	Proteasome degradation	57	-0.736369566801825	-2.22835942994986	1.48238687429859e-08	2.36440706450625e-06	2.02462838884465e-06	1182	tags=42%, list=8%, signal=39%	5706	7316	5705	5690	7314	5686	5720	5692	5721	5716	5718	5701	5694	5714	3014	5685	6185	8335	5713	5699	5684	5704	5688	5689
WP4324	Mitochondrial complex I assembly model OXPHOS system	50	-0.745754298189005	-2.22488264887456	2.4061126268128e-08	3.07019971181313e-06	2.62899463855967e-06	2040	tags=48%, list=13%, signal=42%	4713	4709	4706	4712	4700	29078	55572	55967	4716	4722	90871	4707	54539	55863	4726	4695	4708	4717	4710	4715	4698	4696	4725	4694
WP411	mRNA processing	121	-0.600596508082875	-2.01154368648615	8.43957045361033e-08	8.97407658233898e-06	7.68445099197151e-06	2180	tags=40%, list=14%, signal=35%	1653	8731	9584	23451	10946	22826	10181	3190	4904	51690	1660	10978	4841	8683	4686	3187	3181	10972	6431	84844	10772	10250	6628	6626	1478	6428	51692	3182	27316	6633	10482	1195	6632	9128	6421	22916	6430	2521	6636	83443
WP4396	Nonalcoholic fatty liver disease	127	-0.549929321645346	-1.85723671762735	4.06571420771052e-06	0.000370560809217045	0.000317309123879964	1848	tags=38%, list=12%, signal=34%	9167	4713	4709	1965	4706	4712	9451	4728	1050	578	4700	1537	6347	7385	7384	55967	4716	6391	4722	54205	7494	1340	9377	7386	4707	29796	54539	1347	4726	440567	4695	27089	468	4708	4717	4710	1350	1345	4715	7388
WP2849	Hematopoietic stem cell differentiation	44	0.680230812812435	2.041789072023	6.57753790259955e-06	0.000524558647732314	0.000449176601506469	1004	tags=32%, list=7%, signal=30%	100506403	4261	1435	10320	4773	91	2623	3674	2313	5292	4602	4066	4601	2624
WP107	Translation factors	43	-0.705363701721607	-1.99936691455386	8.9892304669767e-06	0.000637236559770126	0.000545662059925252	2027	tags=58%, list=13%, signal=51%	8669	1968	10605	1967	1965	1938	7458	1936	9451	8666	1975	8894	3692	23708	8665	1915	1984	8664	1974	1933	2107	3646	1983	10209	8668
WP2858	Ectoderm differentiation	116	0.516411699699625	1.82098992681728	2.39147570200764e-05	0.00152576149788087	0.00130650093614944	2677	tags=32%, list=17%, signal=27%	79658	51701	2263	3801	7704	2720	5292	10634	51422	54521	5467	4772	55843	6238	7593	57476	6929	440193	10257	23133	1487	56913	51043	51592	2534	23229	8835	8848	5269	57154	7226	5452	54828	5297	5150	79731	8473
WP2853	Endoderm differentiation	116	0.514549574707516	1.8144236331894	2.69676564382013e-05	0.00156412407341567	0.001339350592481	2256	tags=32%, list=15%, signal=27%	51701	5090	9425	55809	10451	4087	4088	30009	9760	27245	115825	121536	64864	5916	26610	57690	6671	23373	79668	79577	56946	11190	5087	6925	1112	2131	23181	2186	1994	2908	324	1488	8554	27244	351	63035	3720
WP3915	Angiopoietin-like protein 8 regulatory pathway	120	0.506982557269716	1.80438242022414	3.13774078380698e-05	0.00166823218339071	0.00142849777789107	3815	tags=42%, list=25%, signal=32%	6196	5770	79109	5291	9020	23433	11183	5607	51422	2194	208	50488	5599	6464	2932	6721	57521	1326	868	10062	6654	5295	5604	2997	6885	6513	5601	2203	4216	10211	9252	2309	2319	4215	2308	5605	5289	5564	2889	6416
WP3613	Photodynamic therapy-induced unfolded protein response	25	-0.751152093361633	-1.92573554122989	0.000165628761052981	0.00779491811732104	0.00667474427139023	2481	tags=68%, list=16%, signal=57%	1649	7453	7324	10130	23645	57761	9451	467	7184	51726	7494	3309	4677	468	811	83939	4189
WP185	Integrin-mediated cell adhesion	93	0.51620265546964	1.74869465904152	0.000171048359941214	0.00779491811732104	0.00667474427139023	3718	tags=49%, list=24%, signal=38%	998	10451	7414	3696	3674	8874	5607	3693	208	9475	7410	6464	3683	673	3684	5908	6654	5604	10000	2534	1445	11132	10298	3611	726	9815	7145	5906	5605	5747	3680	3681	106821730	823	2889	7094	369	5608	6714	5058
WP2857	Mesodermal commitment pathway	116	0.479542434068537	1.69098016646055	0.000227215418448043	0.00966422913132343	0.00827542471400241	2256	tags=34%, list=15%, signal=29%	51701	5090	55809	10451	6899	3717	4087	4088	8312	8553	9760	27245	115825	8728	121536	23499	2132	5916	8463	26610	23373	79668	56946	11190	5087	3064	4211	6925	84159	8030	268	2131	23181	90	1488	8554	27244	63035	3720
WP51	Regulation of actin cytoskeleton	129	0.46903734783435	1.68281291630659	0.000252949876401229	0.010086376321499	0.00863690696396302	2890	tags=33%, list=19%, signal=27%	8395	998	2263	5305	7414	5291	26999	5159	2909	8874	9475	673	28964	4638	9459	2768	54434	1729	5154	7429	4659	6654	22800	5295	5604	1445	1950	10298	79837	324	10152	2934	10163	2149	54961	85464	5287	5605	5747	23533
WP3937	Microglia pathogen phagocytosis pathway	33	0.674667335084249	1.91396263202995	0.000299521744646248	0.0101304271202767	0.00867462741366706	1529	tags=24%, list=10%, signal=22%	146850	10451	5291	6850	7410	3684	5295	5336
WP531	DNA mismatch repair	23	-0.738358699723189	-1.8915455405255	0.00039696031035567	0.0101304271202767	0.00867462741366706	827	tags=30%, list=5%, signal=29%	5984	9156	5427	54107	56655	6119	5111
WP5027	nsp1 from SARS-CoV-2 inhibits translation initiation in the host cell	14	-0.818560248734997	-1.86225872846997	0.000347645816358143	0.0101304271202767	0.00867462741366706	2227	tags=79%, list=14%, signal=67%	8669	1968	1965	8666	8894	8665	8664	3646	1983	10209	8668
WP4922	Mitochondrial complex IV assembly	26	-0.724226986411871	-1.8538856012565	0.000380404838313314	0.0101304271202767	0.00867462741366706	1200	tags=58%, list=8%, signal=53%	1329	4514	285521	28958	389203	25953	10063	1340	9377	1347	388753	1350	1345	1349	4697
WP5395	Glycosaminoglycan synthesis in fibroblasts	38	0.636804355625631	1.84803694935511	0.000337964410944747	0.0101304271202767	0.00867462741366706	3915	tags=61%, list=25%, signal=45%	64131	55501	9653	27087	2132	10090	29940	2135	9394	9957	2131	54480	166012	50515	51363	55790	2137	26229	26035	64132	337876	55454	9953
WP4320	Effect of progerin on genes involved in Hutchinson-Gilford progeria syndrome	34	-0.662220546702129	-1.80419746942425	0.0003311499478886	0.0101304271202767	0.00867462741366706	2399	tags=41%, list=16%, signal=35%	5931	8357	51763	8356	9219	8355	3066	8352	8358	8968	5928	11335	8353	8350
WP4263	Pancreatic adenocarcinoma pathway	85	0.516976068244924	1.72283526643664	0.000358205124396953	0.0101304271202767	0.00867462741366706	3815	tags=51%, list=25%, signal=38%	998	5337	5291	598	4087	4088	2064	7039	208	5599	1026	673	7048	9459	1869	5295	7046	5604	10000	5898	1950	5601	1871	10298	5925	842	3551	5605	3716	595	106821730	1643	1021	4790	54101	369	5058	7040	5899	5594
WP23	B cell receptor signaling pathway	96	0.499715348596594	1.70879340076423	0.000304251613400511	0.0101304271202767	0.00867462741366706	2203	tags=32%, list=14%, signal=28%	7006	8395	998	26469	4773	4690	640	6850	4149	5599	7410	6464	2932	673	29760	930	4775	933	5579	6654	5295	84433	5336	5604	2534	2549	6885	5601	1871	2002	2969
WP4223	Ras signaling	156	0.439808270396641	1.6187753078163	0.000392805455402437	0.0101304271202767	0.00867462741366706	3914	tags=38%, list=25%, signal=29%	998	2263	5337	5291	598	5159	8844	25	208	5321	5599	6464	3815	5921	54331	5579	5908	7535	6654	22800	5295	5336	2114	5604	27	10000	2549	356	5898	5601	10298	2002	4301	22821	5922	3551	4804	83593	5906	5869
WP306	Focal adhesion	181	0.426741283486296	1.59823265073835	0.000421310647790199	0.0103383151265441	0.00885264073696815	3718	tags=39%, list=24%, signal=30%	998	10451	7414	3696	5291	5159	80310	3674	640	2909	2064	3693	208	7060	9475	5599	7410	6464	2317	2932	7057	673	4638	1729	896	5579	7294	5154	2316	10398	4659	5908	6654	5295	5604	10000	2534	1950	5601	596
WP466	DNA replication	40	-0.635002426331962	-1.79205103890702	0.000631019957120409	0.01491076787566	0.0127680061499217	1163	tags=32%, list=8%, signal=30%	5984	4999	55388	7316	4998	5427	4173	990	23594	7311	6119	5111	10926
WP4540	Hippo signaling regulation pathways	90	0.489576613302969	1.65384651688011	0.000672740453885486	0.0153288717706764	0.0131260261491191	1280	tags=17%, list=8%, signal=15%	998	2263	5581	5159	4087	4088	23236	51422	5583	3815	5590	2776	5577	8463	5579
WP363	Wnt signaling pathway	48	0.59251409968127	1.79735239200077	0.000734907423489945	0.0161679633167788	0.0138445354915166	3048	tags=44%, list=20%, signal=35%	8395	51701	4773	8312	5599	2932	6929	5579	1487	6925	6885	5601	6259	1857	324	53944	1855	595	5578	10023	1021
WP4950	16p11.2 distal deletion syndrome	25	0.706039082388789	1.8626259567703	0.000788344167665186	0.0167654526323463	0.014356162211166	1160	tags=36%, list=8%, signal=33%	5867	10806	4773	3717	3565	4352	7410	7186	930
WP2795	Cardiac hypertrophic response	51	0.578760356441712	1.76800770662736	0.000976705874279204	0.0201012370254881	0.0172125755093687	3779	tags=51%, list=25%, signal=39%	2263	4773	9020	5530	5607	208	5599	2932	4205	7132	9734	9759	7046	5604	6885	1950	3551	5605	5578	6416	4790	5608	7040	5594	207	5609
WP410	Exercise-induced circadian regulation	44	-0.618753852622669	-1.77408777165294	0.0011544325209016	0.0223692952057572	0.0191547008938921	2469	tags=39%, list=16%, signal=33%	3422	9802	50486	1982	10946	7341	9975	3301	5685	8864	9709	2950	1407	11335	8341	3312	10140
WP2034	Leptin signaling pathway	74	0.521490492797001	1.69828834656517	0.00115703251064261	0.0223692952057572	0.0191547008938921	3718	tags=50%, list=24%, signal=38%	998	5770	598	3717	32	3953	2064	9475	5599	6464	2932	6654	5295	1154	5336	5604	5140	2534	8835	2002	8648	3551	2308	5605	5747	3716	595	3952	4790	6714	6195	5728	31	2885	5594	207	6093
WP4921	Mitochondrial complex III assembly	15	-0.784197719424174	-1.80675783454879	0.00127090411145086	0.0232233588531456	0.0198860307618917	1392	tags=60%, list=9%, signal=55%	84300	1537	7385	7384	7386	29796	27089	7388	7381
WP3929	Chemokine signaling pathway	138	0.424771591831664	1.52390306161487	0.00127400871451426	0.0232233588531456	0.0198860307618917	3926	tags=38%, list=26%, signal=29%	998	10451	5291	3717	6374	23236	208	9475	1232	7410	9844	6464	643	2932	673	5590	54331	5579	5908	6654	5295	1794	408	5604	2869	10000	5196	26230	1445	2185	3551	2309	5906	5747	23533	4790	2771	10563	2784	5058
WP4224	Purine metabolism and related disorders	22	-0.71982591180086	-1.8147014871943	0.00144624652317372	0.0256307022718009	0.0219474253078117	2113	tags=45%, list=14%, signal=39%	471	5198	5631	5471	10606	353	4144	4860	2618	7172
WP2637	Interleukin-1 (IL-1) structural pathway	48	0.575838589125829	1.74676833197456	0.00155856542528152	0.0261674931928844	0.0224070763357647	4096	tags=60%, list=27%, signal=44%	9020	5599	257397	1326	10454	23118	5604	10010	6885	8569	5601	2002	7189	9252	54472	3551	6294	4215	5605	3556	4155	6416	4790	5608	5594	5609	2872	3554	1432
WP1403	AMP-activated protein kinase signaling	58	0.559148709872585	1.74033098932855	0.00154259443070705	0.0261674931928844	0.0224070763357647	2182	tags=33%, list=14%, signal=28%	29904	5291	32	79602	3953	23236	3991	51422	2194	208	1026	57521	51719	5295	84254	2997	6794	1994	92335
WP1544	MicroRNAs in cardiomyocyte hypertrophy	74	0.512513876623728	1.66905505689024	0.00166390995401059	0.0272198602733014	0.0233082123112415	3784	tags=46%, list=25%, signal=35%	2263	5291	9020	5530	5607	208	9475	5599	2932	4638	5579	9734	5532	10454	5295	9759	1154	5604	1950	50804	3551	5605	1855	6416	4790	5608	3480	5330	7040	5594	207	6093	5609	5294
WP4752	Base excision repair	29	-0.677191865273586	-1.78885705618369	0.00211425545625112	0.0337223745272054	0.0288762784682719	1141	tags=28%, list=7%, signal=26%	328	3146	5427	7374	10038	54107	56655	5111
WP364	IL6 signaling pathway	38	0.592354961654327	1.71904266451749	0.00254368149745443	0.0395821657408763	0.0338939845232054	3695	tags=50%, list=24%, signal=38%	51701	598	3717	6464	2932	6654	5295	5604	2549	6885	8648	639	5605	3716	3570	6416	2885	5594	207
WP382	MAPK signaling pathway	221	0.37480212112058	1.43743255618406	0.00322339804085135	0.04896495119198	0.0419284106065626	2149	tags=23%, list=14%, signal=20%	59283	998	51701	2263	59285	5159	9020	5530	5607	5536	208	5321	4772	4149	5599	2317	776	673	5921	7048	1326	7132	51347	2768	7186	4775	5154	2316	5908	5532	6654	10454	23118	22800	7046	5778	408	5604	9254	836
[truncated: 31 more columns]
