# Supplementary material for: Peripheral Blood Gene Expression Profiling Reveals Molecular Pathways Associated with Cervical Artery Dissection
Source: Int J Mol Sci. 2024 May 10;25(10):5205. doi: 10.3390/ijms25105205 (PMC11121660; doi:10.3390/ijms25105205)
Supplement: Supplementary file 1 [file ijms-25-05205-s001.zip › Add. file S8. UCTD stigmas.xlsx]

## Sheet: Table S18
Table S18: The stigmas of connective tissue dysplasia selected from criteria of known monogenic heritable disorders of connective tissue.
Connective tissue features assessment
Craniofacial features	· Dolichocephaly;
	· Down-slanting palpebral fissures: when the outer canthus is positioned lower than usual;
	· Epicanthus: a fold of skin extending from the upper eyelid to or over the inner canthus of the eye;
	· Malar hypoplasia (micrognathism);
	· Retrognathia: abnormal posterior positioning of the mandible or, less frequently, the maxilla;
	· Large eyes (mild exophthalmos);
	· The posterior displacement of the eye within the orbit (mild enophthalmos);
	· Small chin;
	· Thin lips and nose;
	· Firm, lobeless ears;
Skeletal features	· Walker-Murdoch sign (wrist sign);
	· Steinberg sign (thumb sign);
	· High arch palate;
	· Reduced upper to lower segment ratio <0,86;
	· Arm span to height ratio >1,03;
	· Foot length to height ratio >15%;
	· Hand length to height ratio >11%;
	· Reduced extension of the elbow (<170°);
	· Scoliosis;
	· Hallux valgus;
	· Pes planus (flat foot) / Talipes equinovarus (clubfoot);
	· Pectus excavatum;
	· Pectus carinatum;
	· Bone fragility
Joints features	· Joint hypermobility: Beighton score ≥4;
	· Small joints hypermobility: hyperextensibility of the joints of the forefinger and middle finger;
	· Dislocations, subluxations in more than one joint or repeated dislocations, subluxations in one joint
Cutaneous features	· Thin, translucent skin;
	· Easy bruising;
	· Skin hyperextensibility (laxity) (> 3 cm);
	· Striae atrophicae (not associated with marked weight loss or pregnancy or Cushing syndrome);
	· Acrogeria (aged appearance to the extremities, particularly the hands);
	· Soft, velvety texture;
	· Widened atrophic scars: have a thin, atrophic, papyraceous appearance or keloid scars;
	· Hyperpigmented spots;
	· Molluscoid pseudotumors and subcutaneous spheroids in the elbows and knees
Muscle features	· Hypotonia, exercise tolerance;
	· Tendon/muscle ruptures;
	· Recurrent or incisional hernias / pelvic floor prolapse (involving bladder, uterus, or bowel);
Other features	· Myopia, astigmatism;
	· Blue sclera;
	· Arterial, uterine, intestinal fragility or rupture;
	· Early-onset varicose veins;
	· Gingival recession (exposure in the roots of the teeth);
	· Hypoplasia of teeth and impaired growth, diastema;
	· Nosebleed (epistaxis);
	· Tendency to constipation;
	· Arterial hypotension (BP 100/60 mm Hg)
