# Supplementary material for: Peripheral Blood Gene Expression Profiling Reveals Molecular Pathways Associated with Cervical Artery Dissection
Source: Int J Mol Sci. 2024 May 10;25(10):5205. doi: 10.3390/ijms25105205 (PMC11121660; doi:10.3390/ijms25105205)
Supplement: Supplementary file 1 [file ijms-25-05205-s001.zip › Add. file S9. Summary of the preanalytic results.xlsx]

## Sheet: Table S19
Table S19: A summary of the pre- and post-sequencing data for all the samples.
Sample	Sex	Age	diagnosis	RNA batch	Library batch	Dissection localisation	Clinical signs	Headache	UCTD stigmas (score)	Aneurism	Recidive	RNA Qubiti concentration, ng/μl	Agilent RIN	Number of input paired reads	STAR alignment rate %
DS02	F	41	dissection	1	6	ICA+ICA	non-ischemic	Yes	9	No	No	144.928	9	54169387	0.6899
DS03	M	36	dissection	1	1	ICA+ICA	non-ischemic	Yes	0	Yes	No	140.845	9.2	54331145	0.7521
DS04	M	29	dissection	1	3	VA	ischemic	No	3	No	Yes	195.695	9	54617249	0.7423
DS07	F	33	dissection	1	5	VA	ischemic	Yes	9	No	No	138.889	8.9	60973489	0.7882
DS08	F	39	dissection	1	6	ICA+VA	non-ischemic	Yes	9	Yes	Yes	90.0901	9	50716071	0.792
DS11	M	38	dissection	2	3	VA+VA	ischemic	No	2	No	No	221.239	9	50498289	0.7789
DS12	F	37	dissection	2	1	ICA	non-ischemic	Yes	13	No	No	90.9091	9.2	54292492	0.7748
DS14	F	44	dissection	2	1	VA	non-ischemic	No	0	No	No	147.493	9.2	50320618	0.7687
DS16	M	45	dissection	2	2	ICA+VA	ischemic	Yes	9	No	Yes	94.3396	9.1	51655316	0.7795
DS17	M	34	dissection	2	1	ICA	ischemic	No	3	Yes	No	163.132	9.1	50176584	0.8
DS18	M	37	dissection	3	2	ICA+VA	ischemic	Yes	4	Yes	No	142.045	9.1	48323512	0.7898
DS19	F	40	dissection	3	6	VA+VA	non-ischemic	Yes	9	No	No	245.098	9	49224941	0.6964
DS25	F	36	dissection	3	5	VA	non-ischemic	Yes	14	No	No	242.718	8.9	47913486	0.7566
DS28	F	41	dissection	3	6	ICA	non-ischemic	Yes	9	No	No	156.006	9.4	76051718	0.715
DS30	F	39	dissection	4	6	VA+VA	non-ischemic	Yes	10	No	No	185.185	9	53227440	0.7992
DS31	F	37	dissection	4	5	ICA	ischemic	Yes	13	No	No	256.41	8.9	54757071	0.7892
DS32	F	40	dissection	4	4	VA+VA	ischemic	No	13	No	No	169.779	9.2	49995407	0.767
DS33	F	32	dissection	4	3	ICA	non-ischemic	No	10	No	No	218.341	9.2	61440840	0.77
DS34	F	37	dissection	4	5	VA+VA	ischemic	Yes	13	No	No	303.03	8.7	49441677	0.7351
N1	F	34	norma	7	9	-	-	-	-	-	-	197.486	9	53783204	0.8068
N2	F	25	norma	7	9	-	-	-	-	-	-	282.713	9.1	29826556	0.8349
N4	F	42	norma	7	7	-	-	-	-	-	-	181.624	8.7	38125634	0.8549
N5	F	27	norma	7	7	-	-	-	-	-	-	107.12	8.9	20040039	0.8224
N10	F	36	norma	8	7	-	-	-	-	-	-	130.689	9	34722678	0.8794
N11	F	28	norma	8	7	-	-	-	-	-	-	122.2	9.1	33246978	0.7821
N14	F	46	norma	8	7	-	-	-	-	-	-	145.992	8.8	27628962	0.7615
N15	F	25	norma	9	7	-	-	-	-	-	-	133.035	8.9	30665679	0.8168
N18	M	43	norma	9	8	-	-	-	-	-	-	137.726	9.1	34501295	0.8474
N19	M	28	norma	9	9	-	-	-	-	-	-	125.774	8.7	36578001	0.88
N20	F	26	norma	9	8	-	-	-	-	-	-	130.689	9	39631797	0.8272
N21	M	28	norma	9	9	-	-	-	-	-	-	103.881	9	35995872	0.8147
N24	F	24	norma	9	9	-	-	-	-	-	-	99.413	9.2	35854663	0.7955
N25	M	24	norma	10	9	-	-	-	-	-	-	130.577	8.8	27268850	0.8625
N27	M	26	norma	10	8	-	-	-	-	-	-	159.284	8.9	29885526	0.8374
N28	F	39	norma	10	8	-	-	-	-	-	-	106.003	9	26730612	0.8146
N29	F	26	norma	10	9	-	-	-	-	-	-	146.104	9.3	29385394	0.8042
N32	M	30	norma	10	8	-	-	-	-	-	-	126.221	8.7	34207736	0.8062

## Sheet: Table S20
																											Table S20: Htseq-counts of protein-coding genes for all the samples
Gene id	Gene	DS02	DS03	DS04	DS07	DS08	DS11	DS12	DS14	DS16	DS17	DS18	DS19	DS25	DS28	DS30	DS31	DS32	DS33	DS34	N1	N2	N4	N5	N10	N11	N14	N15	N18	N19	N20	N21	N24	N25	N27	N28	N29	N32
ENSG00000000003	TSPAN6	19	9	4	8	26	10	13	13	16	8	13	11	10	24	11	8	7	13	17	17	12	23	4	17	15	5	4	14	17	7	13	7	9	6	4	6	9
ENSG00000000005	TNMD	26	5	2	3	20	1	3	7	1	6	2	4	1	26	7	7	6	7	9	1	0	3	2	1	2	1	1	2	1	0	1	3	0	0	0	0	6
ENSG00000000419	DPM1	1030	1338	899	1093	1235	1059	978	916	1084	1097	1146	999	1071	1999	1326	1461	1384	1541	1225	1459	985	1419	689	1112	932	550	831	1098	1190	1127	1057	735	706	978	882	705	1034
ENSG00000000457	SCYL3	750	674	747	839	941	884	691	805	736	746	931	913	1121	1933	1211	1245	1126	1148	1007	1023	764	947	537	660	635	388	712	769	1016	719	812	535	552	739	576	702	770
ENSG00000000460	C1orf112	514	261	278	273	511	355	231	359	260	419	344	360	416	1054	574	553	526	639	416	332	305	395	228	257	251	132	390	418	514	399	305	218	252	286	225	228	329
ENSG00000000938	FGR	7144	7829	8174	9958	7132	12653	7809	12833	11764	13357	10123	10830	13089	15983	10424	12267	10278	12737	9923	11038	7362	6437	4291	6051	4865	3025	5399	8830	9975	6961	6665	9401	4385	7833	5493	6538	6353
ENSG00000000971	CFH	0	0	0	0	0	0	0	0	0	0	0	0	0	0	0	0	1	0	0	1	0	0	0	0	0	0	0	0	0	0	0	0	0	0	0	0	0
ENSG00000001036	FUCA2	215	241	288	294	287	228	198	311	220	287	255	257	333	617	257	265	376	308	303	281	213	196	123	183	212	133	132	181	305	218	186	171	148	196	176	213	149
ENSG00000001084	GCLC	392	427	396	358	470	315	296	349	311	346	466	412	517	1008	597	533	676	498	460	501	298	439	235	448	370	206	327	342	499	343	449	237	294	372	285	317	313
ENSG00000001167	NFYA	855	1348	811	1045	830	1188	801	932	1204	1175	1250	1086	1498	2434	1419	1360	1190	1339	1270	1370	1015	1155	649	953	877	500	978	1244	1391	1194	1263	1031	641	1151	920	1147	1318
ENSG00000001460	STPG1	118	62	79	47	138	83	58	57	70	97	83	89	75	203	146	114	121	84	72	63	49	92	30	55	64	31	77	70	94	68	60	37	23	51	35	39	48
ENSG00000001461	NIPAL3	817	901	994	956	1149	1019	890	866	656	661	1067	1142	1252	2394	2119	1544	1590	1336	1265	1114	723	1387	547	727	763	472	1297	704	1406	764	948	443	498	697	516	655	628
ENSG00000001497	LAS1L	544	565	665	558	728	560	502	457	436	419	635	521	573	1004	765	774	823	707	598	454	316	446	197	403	307	182	410	283	488	319	429	189	204	295	230	242	249
ENSG00000001561	ENPP4	365	507	432	326	383	477	354	320	254	355	592	337	519	818	489	534	545	434	470	560	257	376	242	550	291	230	179	358	507	261	474	226	433	451	282	309	266
ENSG00000001617	SEMA3F	30	11	15	13	20	6	11	6	6	24	10	21	8	45	10	12	10	12	5	2	3	6	5	8	5	3	3	18	5	3	1	7	1	2	0	2	10
ENSG00000001626	CFTR	667	149	175	178	570	75	74	124	128	379	108	211	108	665	142	97	117	238	166	52	28	61	39	98	74	32	32	186	48	56	60	47	20	46	19	27	156
ENSG00000001629	ANKIB1	1160	1065	1071	1121	1408	1268	775	925	904	951	1477	1347	1510	3249	2321	1864	2177	1888	1623	1445	1061	1663	833	949	1161	632	1598	1349	1590	1455	1171	758	991	1219	886	1620	1331
ENSG00000001630	CYP51A1	51	12	26	20	29	10	11	14	10	33	5	21	17	51	23	19	21	23	27	10	11	7	9	11	11	6	11	22	14	3	8	5	5	5	7	8	17
ENSG00000001631	KRIT1	1	0	0	1	0	0	0	0	0	0	1	0	0	0	0	0	0	0	0	0	0	0	0	1	1	0	1	0	0	0	0	0	0	0	0	0	0
ENSG00000002016	RAD52	334	280	385	312	487	350	200	295	257	198	420	291	378	732	483	507	577	407	480	319	257	327	186	217	188	124	328	226	361	183	242	157	185	201	172	174	187
ENSG00000002330	BAD	244	275	229	275	214	324	253	261	326	356	337	295	252	446	390	340	302	354	320	341	205	214	89	193	148	110	177	207	273	230	230	234	177	185	141	147	191
ENSG00000002549	LAP3	757	999	1947	1656	1654	709	1691	9046	781	844	892	1617	2107	3915	780	1729	1938	1463	1500	1018	755	925	1024	1222	2133	411	406	800	986	2323	829	727	609	1036	609	863	934
ENSG00000002586	CD99	1112	1450	1528	1222	1448	1581	1123	1037	1104	1318	1695	1404	1366	2596	2031	1584	1794	1343	1713	1543	826	1033	558	1017	815	558	975	1069	1243	777	1255	691	1130	962	689	772	694
ENSG00000002587	HS3ST1	76	28	33	31	79	33	24	34	20	43	52	45	31	152	59	42	69	51	36	33	8	21	13	20	20	17	20	22	40	17	19	18	35	27	29	14	24
ENSG00000002726	AOC1	74	65	13	13	47	33	53	39	67	137	6	70	53	99	18	71	41	52	43	16	53	9	11	39	13	11	21	56	68	5	12	4	10	7	4	71	19
ENSG00000002745	WNT16	37	18	15	16	33	17	27	10	9	23	18	13	20	38	30	21	32	9	17	5	13	12	11	9	9	2	6	16	10	9	17	10	6	18	15	7	20
ENSG00000002746	HECW1	590	146	181	155	515	77	67	135	98	372	102	214	104	652	142	111	109	183	167	41	28	47	36	111	77	36	41	159	41	65	62	41	8	60	18	16	118
ENSG00000002822	MAD1L1	0	0	0	0	0	0	0	0	0	0	0	0	0	0	0	0	0	1	0	0	0	0	0	0	0	0	0	0	0	0	0	0	0	0	0	0	0
ENSG00000002834	LASP1	6447	6282	5818	7940	4968	9478	6295	6491	7919	7992	7427	8495	10348	13089	8572	8826	6682	8807	8061	8798	5543	4257	2950	3855	3638	2601	4856	5475	7501	5631	5463	6605	3605	5792	4181	5404	5077
ENSG00000002919	SNX11	877	784	746	1177	772	1355	861	971	1098	1024	1118	1043	1237	1793	1075	1207	866	1441	1236	1364	780	650	411	556	509	334	523	653	830	1020	687	826	442	637	630	687	807
ENSG00000002933	TMEM176A	143	100	17	85	123	151	171	281	145	300	38	181	205	326	8	94	222	227	39	29	151	2	15	217	144	4	73	126	386	17	97	15	106	3	39	17	19
ENSG00000003056	M6PR	1472	1862	2034	2243	2194	1725	1684	1997	1712	1601	2131	1868	2349	3608	2168	2135	2638	2257	2099	2170	1250	1452	895	1443	1373	804	771	1198	1775	1266	1576	1004	1080	1385	1065	1236	900
ENSG00000003096	KLHL13	435	65	65	115	319	56	65	82	54	145	76	141	81	440	219	196	251	270	208	71	38	58	43	85	117	31	103	99	69	75	53	73	46	43	35	119	95
ENSG00000003137	CYP26B1	24	1	12	6	46	35	11	5	3	17	4	10	3	212	9	3	8	9	2	3	0	5	64	4	20	2	2	9	36	1	2	2	0	3	0	1	41
ENSG00000003147	ICA1	377	179	165	175	293	246	113	173	170	281	237	224	194	547	263	257	192	211	225	181	133	225	126	132	152	83	135	323	276	202	207	138	110	149	114	165	474
ENSG00000003249	DBNDD1	31	28	42	31	33	33	30	23	13	16	14	26	18	57	44	37	38	24	48	33	16	17	5	16	5	9	8	19	19	14	28	13	14	19	20	15	9
ENSG00000003393	ALS2	641	442	541	577	694	635	348	390	518	389	648	694	666	1125	874	784	1221	1044	1057	617	483	599	292	463	371	220	437	643	608	470	520	353	388	421	367	703	490
ENSG00000003400	CASP10	1012	981	1079	1214	1398	1348	842	1469	1000	937	1151	1123	1561	2604	1943	1529	2108	1604	1511	1428	1065	1382	822	884	1006	567	1255	930	1492	1459	1147	763	773	894	766	897	971
ENSG00000003402	CFLAR	16202	14426	12363	19466	12510	27845	13350	21413	19920	19820	25501	23173	31688	37729	24564	28810	19786	31182	22954	29281	16140	17865	13115	11036	10679	8031	16480	19678	18200	16689	16225	24146	10984	17233	17368	17256	19103
ENSG00000003436	TFPI	226	95	151	148	266	45	51	84	102	125	144	175	43	332	189	140	193	172	133	48	75	71	26	115	72	31	38	89	76	48	103	118	55	102	164	65	113
ENSG00000003509	NDUFAF7	283	314	248	302	376	275	254	229	253	263	352	339	357	654	474	456	426	475	408	378	248	434	198	251	266	163	304	263	353	274	285	203	221	217	237	304	322
ENSG00000003756	RBM5	2857	2987	3258	3801	3263	4307	2917	3214	3355	2921	3871	3602	4556	6784	4196	4316	4009	4727	3729	4303	3168	3502	2069	2581	2360	1402	2777	3011	3643	3044	3311	2723	1875	2712	2400	2610	2780
ENSG00000003987	MTMR7	218	44	64	39	138	29	17	42	41	86	36	63	27	198	50	35	33	74	36	17	15	19	13	23	30	18	12	51	15	14	17	25	8	17	8	6	60
ENSG00000003989	SLC7A2	127	17	53	22	85	16	13	23	13	63	16	50	14	120	30	17	18	45	26	6	4	10	3	16	10	2	8	39	3	4	17	7	2	5	3	1	36
ENSG00000004059	ARF5	485	727	499	620	480	737	623	556	770	804	573	683	727	1119	725	706	626	787	567	839	454	463	233	477	425	244	282	528	574	560	483	420	376	446	346	387	447
ENSG00000004139	SARM1	297	366	417	316	439	399	322	310	255	239	449	441	438	761	764	606	598	505	487	395	268	468	199	298	265	128	329	233	466	247	364	162	195	221	173	209	206
ENSG00000004142	POLDIP2	262	332	373	365	361	389	348	328	353	283	364	341	454	696	410	388	464	418	376	404	308	302	171	277	262	145	201	249	437	286	297	216	250	290	195	288	226
ENSG00000004399	PLXND1	619	731	1086	806	758	557	568	670	481	611	831	834	1038	2181	869	760	913	768	840	835	683	435	306	692	549	363	415	574	1091	661	697	534	401	665	397	731	355
ENSG00000004455	AK2	1255	1378	1348	1501	1604	1344	1351	1229	1250	1234	1354	1407	1369	2307	1533	1663	1877	1648	1626	1456	894	1151	583	1038	993	666	778	820	1405	1036	1039	774	789	988	678	915	788
ENSG00000004468	CD38	476	257	435	400	652	370	273	485	221	314	420	503	631	1294	809	549	785	765	623	413	457	947	469	271	346	236	557	410	921	740	479	332	505	331	344	465	575
ENSG00000004478	FKBP4	249	345	395	489	387	399	352	340	332	280	416	336	449	680	377	422	428	416	388	512	283	308	224	313	235	196	217	239	391	263	316	210	199	265	220	224	167
ENSG00000004487	KDM1A	598	713	773	712	910	655	568	556	494	507	712	676	890	1537	1147	987	1200	911	806	799	515	823	372	669	616	314	650	510	815	524	671	375	480	557	426	587	471
ENSG00000004534	RBM6	3009	3368	3916	3720	3829	3752	2529	2737	2481	2213	4132	3516	3517	6272	5982	5282	6634	5082	4363	3105	2886	3555	1910	2544	2003	1308	3862	2607	3596	3004	2943	2295	1960	2231	2308	2115	2508
ENSG00000004660	CAMKK1	505	232	407	791	397	484	408	356	676	711	594	636	728	755	570	709	446	626	587	308	496	329	188	272	195	161	331	420	734	325	427	659	218	426	263	415	479
ENSG00000004700	RECQL	987	1098	1047	1122	1287	1216	1003	995	949	830	1299	1128	1238	2354	1351	1270	1521	1190	1330	1361	800	1173	649	1185	1006	570	642	916	1302	1049	1100	683	857	1028	822	896	796
ENSG00000004766	VPS50	879	885	940	941	1280	926	636	739	580	689	1139	917	1182	2425	1780	1611	1867	1334	1234	1099	837	1323	693	938	878	492	1193	1007	1276	1011	993	560	642	857	711	860	886
ENSG00000004776	HSPB6	3	2	4	4	2	1	0	0	2	4	1	2	1	3	3	1	2	4	0	3	0	1	1	1	4	0	0	3	0	0	2	2	1	2	0	0	0
ENSG00000004777	ARHGAP33	83	78	100	83	89	80	93	38	79	53	75	118	76	170	146	102	118	106	146	74	66	70	30	67	43	36	43	62	76	45	55	30	24	25	27	50	28
ENSG00000004779	NDUFAB1	425	421	412	486	414	342	454	590	343	469	449	405	385	726	683	436	754	501	483	656	278	353	215	510	319	263	303	330	406	304	354	255	379	279	255	204	301
ENSG00000004799	PDK4	563	148	361	1098	600	657	444	883	565	1064	644	420	612	898	516	526	940	572	527	208	493	401	250	451	473	286	170	821	563	476	380	393	358	594	446	605	477
ENSG00000004809	SLC22A16	95	45	56	46	97	18	25	54	37	69	39	55	46	106	41	43	44	105	64	42	17	21	25	56	42	20	16	67	39	127	34	35	19	12	15	17	43
ENSG00000004838	ZMYND10	30	19	48	32	38	40	22	22	28	26	41	26	37	45	33	36	33	30	31	39	20	33	11	29	12	14	19	18	23	23	43	25	20	16	16	9	20
ENSG00000004846	ABCB5	271	47	63	71	197	21	33	60	41	161	51	75	33	252	59	38	46	67	65	24	9	27	22	42	35	13	20	70	22	19	34	16	8	15	5	8	61
ENSG00000004848	ARX	23	0	2	0	8	2	2	1	0	2	2	0	2	8	4	6	6	5	5	0	0	0	0	0	0	1	1	5	0	5	0	1	0	1	0	1	3
ENSG00000004864	SLC25A13	1115	973	748	937	1043	1253	486	760	705	881	1153	1364	1233	2707	1986	1691	1907	1739	1469	1294	859	1143	633	654	735	496	1320	1485	1325	1264	1123	883	626	893	949	1205	1457
ENSG00000004866	ST7	233	117	133	108	227	115	78	100	77	152	119	143	146	391	209	146	198	169	171	93	62	100	52	95	82	50	85	149	100	81	93	87	58	98	69	72	109
ENSG00000004897	CDC27	1177	1230	1185	1260	1415	1261	1041	1229	1078	1037	1434	1215	1527	3069	2000	1592	1867	1731	1588	1631	1056	1457	794	1122	1065	620	1091	1374	1606	1337	1227	845	928	1192	995	1285	1321
ENSG00000004939	SLC4A1	20	9	29	54	146	12	9	25	10	32	30	58	28	35	51	86	522	48	16	24	7	31	11	76	11	27	81	44	183	67	17	80	8	61	108	70	97
ENSG00000004948	CALCR	255	52	72	49	185	38	24	34	45	130	48	68	23	228	45	39	41	82	55	19	12	40	11	40	36	17	6	71	19	22	28	25	9	19	6	9	55
ENSG00000004961	HCCS	194	160	231	205	205	168	159	271	164	199	232	168	250	449	218	220	282	226	207	228	186	189	94	146	157	87	94	128	219	196	129	126	141	167	147	157	99
ENSG00000004975	DVL2	277	327	362	321	333	401	265	259	309	277	303	336	388	607	434	370	382	358	386	412	262	316	173	309	243	159	229	236	359	239	321	182	248	207	174	203	195
ENSG00000005001	PRSS22	13	8	8	2	7	2	5	11	1	14	6	9	7	9	6	4	9	9	3	2	3	3	3	6	4	4	4	3	13	3	4	5	2	4	1	2	5
ENSG00000005007	UPF1	2579	2621	3215	3833	2362	4065	2703	2493	3590	3018	3695	3217	4343	4847	3648	3937	3211	3879	3629	3471	2446	1948	1394	1858	1725	1178	1883	2320	3129	1971	2664	2414	1679	2274	1568	2036	2219
ENSG00000005020	SKAP2	7575	5457	2499	5134	3251	8695	3555	5207	8461	5815	8180	10274	8893	10549	7621	9159	4641	10945	5828	9742	5852	8952	5914	4272	4820	3819	6527	10558	8969	4918	10027	5848	6211	8098	10986	6585	13350
ENSG00000005022	SLC25A5	870	1231	1187	1280	1162	985	1182	1124	1056	1079	977	1049	1170	1694	930	914	1182	958	971	1432	760	865	509	1057	1000	748	487	717	1329	973	978	813	650	895	721	748	655
ENSG00000005059	MCUB	1035	1196	1191	1186	1674	1450	1032	1007	741	780	1336	1531	1601	3834	3533	2882	2830	2140	1895	1724	1273	2566	1027	1140	1224	797	4139	1440	1966	1874	1770	824	994	976	1053	1342	1120
ENSG00000005073	HOXA11	3	1	0	0	2	1	1	0	0	3	1	0	0	5	0	2	3	3	2	2	0	1	0	1	0	0	2	1	1	2	2	0	0	0	0	0	1
ENSG00000005075	POLR2J	478	584	470	615	521	540	574	613	616	678	670	580	440	617	529	645	626	702	611	600	387	393	200	477	386	262	255	331	446	544	414	368	301	303	322	218	359
ENSG00000005100	DHX33	128	109	149	117	152	110	101	115	102	98	121	129	114	233	212	136	192	131	132	118	123	135	75	105	87	60	121	87	150	109	99	61	72	71	84	93	72
ENSG00000005102	MEOX1	62	18	37	20	55	11	18	18	15	26	24	41	20	56	50	22	30	46	23	17	10	34	6	27	10	18	19	21	43	21	19	17	4	16	13	3	12
ENSG00000005108	THSD7A	970	321	316	376	798	338	180	243	421	524	319	440	407	1177	633	498	1042	764	517	105	122	281	116	220	228	52	76	267	163	129	164	209	74	120	64	95	274
ENSG00000005156	LIG3	304	355	435	442	483	413	360	331	294	286	433	368	590	1009	620	546	622	561	576	541	322	451	221	356	324	152	316	348	598	329	337	207	306	338	217	398	309
ENSG00000005175	RPAP3	825	601	715	886	1102	1119	770	759	922	664	851	1011	1101	2365	1290	1223	1237	1172	1178	1303	858	1062	606	757	774	440	775	1016	903	1010	716	558	668	833	983	1054	1134
ENSG00000005187	ACSM3	430	157	207	228	426	223	177	217	162	234	220	203	168	797	768	1190	1515	1423	1759	429	124	213	101	203	235	80	105	348	318	243	169	122	312	224	144	1063	348
ENSG00000005189	REXO5	134	38	49	55	109	53	19	38	73	74	51	89	61	168	113	102	195	136	95	33	43	60	26	36	41	16	18	53	39	41	31	53	19	23	25	46	40
ENSG00000005194	CIAPIN1	228	322	382	354	465	308	356	257	300	255	363	334	424	625	488	458	487	417	384	356	225	288	175	266	251	160	219	197	394	228	311	180	204	242	147	230	180
ENSG00000005206	SPPL2B	202	156	294	257	186	245	171	176	162	217	199	288	346	449	443	251	326	217	296	257	199	148	104	168	155	92	195	153	297	107	259	148	161	135	85	125	128
ENSG00000005238	FAM214B	1441	1298	1325	1827	1097	2084	1314	1668	1986	2249	1626	1740	2174	2351	1768	2101	1367	2495	1621	1927	1415	827	599	944	777	448	1005	1352	1460	1385	1150	1613	690	1201	981	988	1110
ENSG00000005243	COPZ2	27	25	38	17	39	37	17	43	16	27	19	27	47	46	25	20	32	24	21	26	23	20	14	20	19	6	4	19	8	15	20	12	21	13	13	12	14
ENSG00000005249	PRKAR2B	624	510	1321	1128	2129	239	352	686	550	544	1312	782	526	2322	1963	876	1484	986	1583	501	598	613	283	566	863	277	210	696	897	514	1572	1127	498	1086	812	892	722
ENSG00000005302	MSL3	991	967	1074	1227	1270	1177	1210	2147	1051	1270	1380	1364	1844	3333	2249	1960	1664	1908	1572	2008	1216	1230	733	1088	802	593	1251	853	1310	1382	1036	1187	687	1162	807	1134	762
ENSG00000005339	CREBBP	7323	5886	5043	8313	5051	10173	4673	5903	8017	6666	9066	9472	9910	17025	9557	9320	7202	9515	8128	10511	6438	6479	4716	4029	4353	3028	8066	8106	9109	7622	7052	9442	4150	6049	6500	7682	8553
ENSG00000005379	TSPOAP1	1396	1372	1709	1426	1630	1646	1187	1306	1087	1172	1349	1428	1951	2280	1940	1660	1750	1520	1718	1231	1108	933	733	1159	877	506	993	855	1720	1140	1285	724	1063	807	453	733	689
ENSG00000005381	MPO	117	265	437	225	109	115	119	227	159	574	193	132	122	191	126	199	88	312	103	55	214	56	37	94	106	80	49	182	75	148	45	101	95	54	35	80	80
ENSG00000005421	PON1	51	7	14	8	35	4	3	13	15	29	15	18	4	44	13	10	6	16	10	2	1	1	1	6	5	3	2	11	2	0	5	1	1	1	2	1	4
ENSG00000005436	GCFC2	344	432	423	398	525	351	344	270	272	258	435	365	399	910	733	572	560	464	455	385	324	528	245	343	316	194	461	298	468	286	376	150	270	348	232	278	255
ENSG00000005448	WDR54	69	95	94	80	117	90	91	58	54	57	102	95	69	133	132	110	115	83	92	97	51	74	32	71	57	35	48	31	87	47	57	41	47	34	27	41	22
ENSG00000005469	CROT	281	240	251	222	363	218	188	209	178	175	277	264	275	578	496	397	410	379	384	296	204	371	139	238	152	123	250	234	293	207	261	111	168	210	158	187	168
ENSG00000005471	ABCB4	183	59	148	90	210	123	34	61	61	103	96	117	90	316	191	175	199	153	73	105	89	81	46	63	64	50	58	75	116	52	139	48	69	80	64	56	69
ENSG00000005483	KMT2E	5748	5834	5283	6816	5874	8349	4707	5239	5787	5396	7207	6846	7598	16000	9786	8892	8425	9084	7768	8427	5921	7414	4346	4903	4987	2935	7046	7463	7987	6619	7001	6138	4530	6306	6095	7358	8157
ENSG00000005486	RHBDD2	460	498	509	499	395	523	428	384	486	477	473	507	621	870	613	643	589	611	576	451	316	362	215	282	273	153	288	372	474	355	333	320	214	328	250	258	337
ENSG00000005513	SOX8	9	8	25	10	17	20	19	16	12	11	17	18	12	18	19	9	17	12	14	23	20	10	6	17	8	0	7	7	17	6	13	4	9	8	4	6	6
ENSG00000005700	IBTK	929	915	1031	1076	1366	941	776	870	651	830	1097	891	1149	2299	1522	1302	1602	1295	1283	1324	854	1419	679	1009	929	559	791	902	1338	937	1062	529	747	1004	744	925	697
ENSG00000005801	ZNF195	337	347	299	337	477	310	298	258	221	230	417	352	414	831	670	547	559	430	474	425	285	509	252	373	297	211	393	299	502	360	361	190	260	327	228	315	256
ENSG00000005810	MYCBP2	5495	5446	6225	6476	7525	6843	4556	5438	4668	3965	6724	6450	8204	16368	10726	9329	10358	9036	8725	7733	5466	8000	4253	4886	5702	2973	6830	6891	9090	6402	6407	3923	4533	6125	5074	6709	6982
ENSG00000005812	FBXL3	1557	1832	1546	2030	2009	2166	1813	1733	2087	1971	2300	2043	3041	4715	3147	2963	2606	2968	2558	3083	1678	2417	1073	1557	1605	1024	1464	2155	2436	2059	2138	1775	1458	2136	2021	2277	2253
ENSG00000005844	ITGAL	6807	7909	8788	9066	7502	9149	7645	7201	7743	6996	9099	9473	11090	16047	11015	10285	10994	9759	10873	8803	5953	5925	3752	6075	4376	2760	5572	5580	8364	6310	6636	4762	5447	6199	4333	5463	5589
ENSG00000005882	PDK2	128	112	165	130	176	158	113	133	109	107	153	173	201	306	254	201	231	174	167	183	125	131	52	111	92	50	91	98	189	69	149	93	100	89	48	105	80
ENSG00000005884	ITGA3	88	54	46	55	98	45	74	45	27	53	59	85	64	141	115	94	103	111	71	65	42	60	28	50	24	24	46	56	46	36	49	51	17	62	27	14	33
ENSG00000005889	ZFX	2127	1561	1354	2653	2364	2035	2066	2047	1716	1625	2111	2769	3439	6072	3902	3479	3425	3696	3112	3334	1964	2729	1460	1919	1893	1215	2096	1850	2170	2285	1719	1794	1282	1738	2080	2424	2037
ENSG00000005893	LAMP2	4803	5822	3553	5586	3827	5196	5874	5438	8336	7083	5993	5703	8728	12215	6355	6983	5434	8475	6812	7689	4783	4547	2461	3740	4367	2455	3479	5297	5741	6229	5083	5783	3365	6205	5479	6199	7207
ENSG00000005961	ITGA2B	374	537	1222	904	1550	222	184	777	403	482	1250	810	445	995	1985	561	1672	744	1889	407	396	358	129	362	475	177	156	444	716	526	925	729	257	548	345	448	693
ENSG00000005981	ASB4	89	36	30	18	97	11	10	27	21	54	21	37	27	91	23	23	24	41	28	6	4	8	6	18	12	7	5	24	8	17	15	20	3	11	2	6	22
ENSG00000006007	GDE1	650	798	572	893	573	703	804	775	1069	1042	829	874	1485	1697	967	978	831	1121	987	1303	793	606	385	614	563	320	534	762	1015	717	669	849	587	851	672	810	999
ENSG00000006015	REX1BD	139	187	240	235	159	206	227	165	183	309	206	176	183	311	374	237	239	211	233	281	127	133	66	207	134	98	110	109	176	118	174	142	236	127	128	106	104
ENSG00000006016	CRLF1	50	16	19	23	65	26	29	20	28	52	21	30	22	82	24	19	34	24	23	16	6	17	8	15	11	1	10	17	28	12	9	11	12	4	8	8	12
ENSG00000006025	OSBPL7	302	363	482	355	394	488	322	228	203	234	490	404	402	596	539	555	637	475	477	298	226	304	214	265	193	145	265	191	385	208	398	196	184	199	137	179	133
ENSG00000006042	TMEM98	28	7	11	7	11	6	1	5	8	22	6	7	8	20	8	6	9	12	6	2	0	0	0	5	2	1	2	3	2	3	4	4	1	1	0	0	12
ENSG00000006047	YBX2	7	3	2	3	8	1	0	1	0	6	2	7	0	12	2	3	5	3	3	0	3	2	2	0	3	1	0	3	0	0	1	0	2	3	0	1	4
ENSG00000006059	KRT33A	5	2	2	1	2	2	1	0	1	5	2	6	1	4	2	1	2	0	2	0	1	1	0	0	0	2	0	2	0	0	1	1	0	0	0	0	1
ENSG00000006062	MAP3K14	1283	1002	1159	1374	1253	1775	884	903	1128	875	1567	1624	1859	2622	2089	1848	1950	1658	1548	1462	1059	1150	656	837	682	484	1184	1190	1496	1037	1380	863	724	874	902	912	1224
ENSG00000006071	ABCC8	101	38	36	31	88	16	25	30	14	68	27	38	12	134	21	23	18	33	25	12	3	8	13	30	20	9	5	27	11	14	14	13	2	10	4	0	33
ENSG00000006116	CACNG3	182	32	45	25	152	29	26	52	26	101	34	43	16	153	39	26	29	67	43	15	7	16	7	23	17	12	9	35	14	18	18	23	4	11	3	2	37
ENSG00000006118	TMEM132A	15	8	9	8	20	8	6	6	4	11	9	7	1	17	7	10	6	13	13	2	5	6	4	5	6	1	3	7	16	4	2	4	1	6	1	4	4
ENSG00000006125	AP2B1	2166	2043	1990	2047	2045	2592	1757	1760	1841	1761	2563	2361	2834	6152	3491	2854	3292	2877	2779	2974	1955	2618	1467	1789	1661	949	2160	2519	3162	2272	2182	1784	1641	2106	1833	2590	2380
ENSG00000006128	TAC1	10	5	4	5	6	1	2	3	3	3	4	4	2	17	2	0	1	4	6	0	0	0	1	3	2	0	1	3	0	4	3	1	0	1	0	0	3
ENSG00000006194	ZNF263	58	67	84	99	72	78	58	66	42	63	86	97	77	130	90	125	108	73	86	83	54	89	47	71	45	40	58	44	95	48	84	38	34	61	49	51	68
ENSG00000006210	CX3CL1	20	4	6	0	11	1	6	3	2	8	3	13	5	17	3	2	2	3	2	0	1	3	0	1	1	0	1	5	1	1	1	2	0	0	0	1	1
ENSG00000006282	SPATA20	201	135	174	69	60	59	129	188	165	106	66	259	307	255	203	232	302	198	238	240	189	159	54	102	91	38	115	108	126	72	136	109	109	104	51	118	72
ENSG00000006283	CACNA1G	73	22	31	25	74	17	13	21	14	59	17	22	18	78	18	18	14	38	20	6	6	6	6	18	5	7	5	33	3	11	10	8	4	5	1	2	15
ENSG00000006327	TNFRSF12A	80	97	71	122	66	99	158	60	162	266	99	95	104	94	103	152	92	148	148	152	85	67	18	69	74	21	55	76	89	157	67	83	77	98	49	67	99
ENSG00000006377	DLX6	10	4	5	2	3	2	0	1	2	6	0	1	1	10	0	0	2	1	2	0	0	0	1	0	0	0	0	1	0	0	2	1	0	1	0	1	0
ENSG00000006432	MAP3K9	226	137	219	121	214	132	132	103	94	137	180	180	123	419	374	267	215	180	160	172	140	122	90	146	105	38	160	88	193	78	131	91	92	86	77	97	94
ENSG00000006451	RALA	705	660	668	745	870	780	536	544	552	607	772	876	859	1943	1465	1222	1335	1076	1002	982	517	1038	456	605	634	418	1058	844	1041	782	841	450	561	632	629	724	814
ENSG00000006453	BAIAP2L1	160	50	53	40	130	29	22	46	30	115	41	62	31	167	62	41	44	62	57	24	5	25	11	32	12	10	24	51	20	18	41	16	7	12	6	6	40
ENSG00000006459	KDM7A	4000	3445	3084	4194	3474	5181	3005	3580	4459	3912	4958	4900	6123	9795	5695	5131	4912	6762	5246	6250	4194	4791	2647	2828	3023	1666	4149	5028	5542	4432	4530	4413	2888	4392	4493	5217	6699
ENSG00000006468	ETV1	181	37	49	38	120	16	12	45	23	112	37	64	21	179	33	33	32	57	48	18	5	16	15	38	30	26	12	47	13	16	11	8	3	11	8	6	35
ENSG00000006530	AGK	522	501	499	452	709	409	369	314	324	352	590	451	644	1332	977	754	873	749	745	527	345	630	310	532	351	235	596	437	843	497	531	245	313	391	340	388	378
ENSG00000006534	ALDH3B1	529	459	523	599	435	487	507	706	595	768	462	626	801	1018	551	659	875	648	637	589	443	286	142	307	315	157	259	353	580	389	332	420	291	428	230	523	340
ENSG00000006555	TTC22	192	242	183	165	150	240	148	130	163	188	224	195	225	487	405	271	276	239	301	217	137	170	86	175	86	93	167	172	208	174	186	106	123	164	105	184	133
ENSG00000006576	PHTF2	1270	945	1100	1039	1596	1130	669	855	843	803	1294	1352	1340	3339	2647	2012	2495	2069	1687	1339	971	1724	719	946	1001	487	1485	1412	1499	1444	1285	755	838	1024	1087	1301	1359
ENSG00000006606	CCL26	31	5	6	5	24	3	2	10	3	20	6	14	8	27	4	11	2	10	6	3	2	3	1	3	1	4	2	5	1	2	3	3	0	1	0	1	8
ENSG00000006607	FARP2	527	394	450	432	617	521	256	480	335	376	463	564	474	1209	759	704	822	704	723	564	367	543	214	282	266	140	390	425	476	439	406	226	299	349	267	307	418
ENSG00000006611	USH1C	62	19	26	32	45	15	12	17	11	54	12	32	14	68	17	10	11	21	17	9	3	4	6	7	6	8	7	15	5	8	8	7	2	2	4	0	19
ENSG00000006625	GGCT	9	43	37	36	31	35	31	31	28	28	49	22	32	65	43	39	29	39	32	76	32	46	22	62	45	27	23	29	67	35	32	38	35	32	24	35	26
ENSG00000006634	DBF4	375	649	383	432	526	359	341	230	274	306	385	356	331	704	511	433	433	469	438	526	292	598	332	461	395	229	333	357	527	354	403	213	272	331	229	252	243
ENSG00000006638	TBXA2R	43	48	49	82	117	37	31	57	39	37	68	51	35	92	132	76	96	71	61	28	44	59	23	31	42	28	34	18	56	33	54	45	32	46	40	25	29
ENSG00000006652	IFRD1	297	133	114	228	180	416	137	219	301	370	330	470	403	516	316	561	166	450	304	552	303	242	138	163	137	85	273	344	374	291	338	571	199	277	361	497	560
ENSG00000006659	LGALS14	9	6	3	2	1	1	4	2	2	7	2	4	4	7	6	4	3	5	2	0	1	2	1	3	2	0	1	1	2	0	1	0	0	2	0	0	2
ENSG00000006695	COX10	547	513	512	408	761	459	320	343	273	385	529	584	573	1486	1095	898	933	818	700	506	387	663	270	375	367	236	739	508	702	493	557	246	271	416	328	401	415
ENSG00000006704	GTF2IRD1	209	43	65	54	158	41	31	62	60	124	55	77	35	203	96	39	45	87	47	35	13	21	11	32	44	22	26	57	25	24	32	13	5	13	11	10	45
ENSG00000006712	PAF1	488	705	515	620	473	694	594	548	741	697	586	607	777	917	626	750	574	740	679	673	382	292	221	364	333	241	308	455	558	441	437	420	277	420	311	334	325
ENSG00000006715	VPS41	2775	2172	2377	2588	2912	3366	1899	2130	2682	2098	3473	3413	4073	6805	3495	3924	3947	3863	3613	3674	2589	2477	1758	2291	2367	1224	2440	3174	3349	2494	2743	2030	2085	2161	2592	2682	4097
ENSG00000006740	ARHGAP44	350	84	82	67	240	39	31	70	68	179	49	118	49	335	76	37	72	103	81	43	18	34	19	48	46	8	19	74	24	32	39	35	12	24	8	9	74
ENSG00000006744	ELAC2	354	442	463	455	545	495	420	367	338	385	538	452	672	967	736	573	713	549	593	465	372	454	237	407	309	176	402	325	574	355	435	214	304	296	235	348	256
ENSG00000006747	SCIN	151	45	41	37	101	23	27	34	27	73	24	50	25	144	28	24	36	52	32	17	7	20	16	26	20	6	9	40	17	17	22	23	5	13	2	11	29
ENSG00000006756	ARSD	385	315	403	598	495	280	374	565	284	406	330	446	575	832	427	407	607	526	485	512	326	260	183	387	341	150	178	232	355	375	253	275	157	237	270	359	205
ENSG00000006757	PNPLA4	121	63	79	113	135	60	71	91	57	45	73	79	90	191	132	100	115	111	93	99	77	117	48	88	84	57	59	51	74	72	63	49	41	41	50	67	42
ENSG00000006788	MYH13	97	34	31	33	85	7	14	17	18	67	20	31	18	121	16	23	11	42	19	7	7	8	8	17	10	5	2	28	12	13	9	15	0	5	0	4	17
ENSG00000006831	ADIPOR2	1225	1117	1248	1278	1428	1530	928	985	1000	1000	1489	1417	1627	2867	1780	1693	1955	1829	1804	1538	1015	1336	734	948	916	465	1216	1396	1682	1195	1250	975	931	1234	959	1439	1574
ENSG00000006837	CDKL3	0	0	0	0	0	0	0	0	0	0	0	0	0	0	0	0	0	0	0	0	0	0	0	0	0	0	0	0	0	0	0	0	0	0	0	0	0
ENSG00000007001	UPP2	456	128	168	140	437	89	88	121	90	270	158	231	134	561	258	243	300	311	163	106	57	176	86	93	67	40	140	165	118	115	133	67	55	63	81	51	106
ENSG00000007038	PRSS21	26	46	34	24	35	29	50	25	18	17	19	28	70	244	48	56	46	79	41	48	20	19	16	39	40	10	15	10	25	25	11	16	25	7	30	25	11
ENSG00000007047	MARK4	698	468	531	551	563	695	423	425	384	599	600	614	649	1221	958	741	726	728	522	585	347	423	218	343	310	240	477	397	551	387	347	455	320	318	291	321	310
ENSG00000007062	PROM1	188	41	58	39	142	33	26	38	43	104	51	69	38	171	37	38	28	58	56	15	15	20	11	28	29	14	13	51	19	21	31	23	5	20	8	10	40
ENSG00000007080	CCDC124	150	178	174	188	176	185	177	180	162	154	226	194	153	276	263	244	264	249	215	217	125	153	86	199	98	73	90	114	156	118	137	97	102	96	90	85	75
ENSG00000007129	CEACAM21	446	619	510	649	744	578	702	533	487	459	599	736	809	1854	1636	1002	978	1007	859	661	521	782	240	584	452	270	854	528	899	525	700	312	412	588	270	504	456
ENSG00000007168	PAFAH1B1	3389	3186	2903	3665	3120	4631	2637	3074	3467	3383	4206	3978	4589	7964	5048	4630	4507	4829	4072	4549	2929	3879	2003	2352	2302	1428	3200	3561	3847	3374	3274	3018	2271	2895	2839	3278	3642
ENSG00000007171	NOS2	60	19	18	12	33	8	13	21	21	44	14	21	11	58	17	8	16	19	10	7	3	4	2	16	10	4	12	16	10	6	4	3	5	7	3	0	11
ENSG00000007174	DNAH9	575	128	156	143	497	61	63	134	75	351	109	177	94	548	137	118	102	187	124	43	32	33	41	91	85	26	32	165	39	54	68	48	9	35	16	17	126
ENSG00000007202	KIAA0100	1906	2216	2494	2496	2360	2518	1963	2012	2084	1888	2476	2527	3744	5211	2972	2754	2892	2838	2869	2801	1927	2007	1113	1837	1674	935	1589	1815	2856	1845	1944	1386	1415	2092	1445	1997	1724
ENSG00000007216	SLC13A2	26	5	9	7	32	3	5	7	11	30	8	12	5	27	5	9	5	9	5	3	0	1	1	2	2	4	2	8	3	3	1	1	1	1	3	1	9
ENSG00000007237	GAS7	2691	3226	3109	3291	3547	7374	2682	2774	4110	2827	6347	6360	8768	9821	4823	3615	5156	3905	5387	5402	3989	2981	1966	2228	2149	1511	3368	6222	4094	2493	3219	2905	2215	3279	4131	3142	4744
ENSG00000007255	TRAPPC6A	279	356	361	388	428	377	403	301	299	270	427	428	287	459	543	454	494	380	395	345	214	246	134	267	250	150	255	173	359	223	313	153	153	160	104	130	155
ENSG00000007264	MATK	415	391	383	312	267	434	371	236	199	411	505	377	623	685	548	415	473	397	547	547	225	195	150	469	188	185	269	214	375	199	341	229	511	312	100	232	165
ENSG00000007306	CEACAM7	54	14	19	13	46	15	17	19	13	30	22	27	21	57	14	9	17	16	15	6	5	8	10	8	4	4	4	25	4	0	6	5	4	8	12	1	14
ENSG00000007312	CD79B	21	9	32	24	34	28	7	16	8	1	29	29	15	14	33	26	42	25	8	12	9	11	10	17	4	5	14	2	11	6	14	5	7	12	10	4	3
ENSG00000007314	SCN4A	29	12	26	11	24	9	9	12	7	27	15	20	9	50	17	16	25	28	15	7	2	3	4	5	10	7	6	18	5	2	6	5	7	6	2	7	12
ENSG00000007341	ST7L	478	518	452	486	648	388	416	398	350	374	501	525	479	1087	793	632	674	678	662	595	350	631	258	420	403	231	513	441	583	516	449	323	273	343	317	366	353
ENSG00000007350	TKTL1	113	80	44	57	68	46	61	54	24	59	52	53	49	124	431	79	152	113	85	139	31	40	38	50	46	23	28	47	44	63	57	47	36	26	22	49	39
ENSG00000007372	PAX6	41	11	10	12	36	9	11	15	4	25	8	12	8	44	16	9	8	17	10	5	2	2	2	9	7	3	3	12	1	5	3	2	2	1	0	1	21
ENSG00000007376	RPUSD1	141	137	168	195	150	152	156	164	152	246	178	171	190	279	232	168	147	132	169	202	109	103	62	120	111	68	79	124	172	100	129	111	142	138	89	92	79
ENSG00000007384	RHBDF1	27	21	23	13	30	15	23	27	10	37	20	33	19	57	20	25	22	35	20	15	11	5	10	13	19	4	5	17	9	16	15	5	2	8	3	5	7
ENSG00000007392	LUC7L	906	1312	981	1162	1273	1178	770	762	709	722	1242	1067	1010	2055	1962	1607	1824	1361	1294	1125	876	1243	660	836	724	396	1133	684	1108	818	897	524	593	578	568	491	559
ENSG00000007402	CACNA2D2	337	311	262	230	267	298	153	158	164	209	346	290	363	637	388	251	347	280	287	148	124	113	129	223	79	90	163	178	270	168	281	155	163	183	96	102	158
ENSG00000007516	BAIAP3	250	204	291	869	118	584	492	123	217	378	386	326	349	556	307	163	198	763	274	222	247	122	171	81	170	76	118	306	86	68	205	240	64	440	124	114	155
ENSG00000007520	TSR3	175	179	185	262	156	233	218	147	200	181	214	248	256	277	236	218	247	241	226	250	143	131	94	156	140	64	101	110	195	168	162	130	147	149	104	138	116
ENSG00000007541	PIGQ	167	158	217	205	192	219	151	139	165	161	179	241	209	332	228	201	223	163	241	208	138	116	67	154	101	64	136	129	232	105	175	100	78	107	83	110	96
ENSG00000007545	CRAMP1	142	70	138	106	152	152	84	80	81	82	158	144	123	244	272	195	241	207	177	91	94	98	54	64	43	39	155	123	136	81	116	71	81	75	69	65	81
ENSG00000007866	TEAD3	30	9	22	5	17	6	9	15	7	26	8	13	11	47	14	13	5	14	12	11	1	3	0	3	6	8	3	15	8	5	5	6	1	8	4	4	7
ENSG00000007908	SELE	44	21	18	16	39	10	5	10	9	45	15	16	7	79	18	7	17	16	20	4	3	6	8	6	7	4	0	15	4	4	10	3	2	3	2	2	15
ENSG00000007923	DNAJC11	456	487	628	558	724	604	410	437	371	416	677	628	620	1211	980	866	970	685	692	535	411	627	340	404	305	228	511	396	588	423	497	241	282	333	284	281	266
ENSG00000007933	FMO3	43	13	11	10	40	4	6	4	5	26	5	14	9	42	4	6	10	14	9	2	3	4	1	5	6	2	5	9	1	1	4	6	1	1	2	4	8
ENSG00000007944	MYLIP	1187	2372	1441	2047	1669	1975	1657	1812	2127	1980	2039	1839	2010	5216	2058	2710	2057	2698	2300	3091	1442	2017	1086	1511	1658	842	1610	1596	2294	2219	2239	2016	1363	2012	1354	1929	1606
ENSG00000007952	NOX1	47	8	12	10	54	5	13	12	3	17	3	16	12	48	16	10	19	20	20	7	3	3	3	9	9	7	2	12	5	6	4	6	3	9	2	3	10
ENSG00000007968	E2F2	177	123	124	157	187	119	115	412	138	169	108	255	196	327	228	186	364	241	180	163	118	149	110	124	101	73	67	119	171	171	101	129	104	99	83	139	90
ENSG00000008018	PSMB1	1070	1590	1179	1425	1390	1254	1477	1265	1478	1243	1296	1239	1413	2392	1429	1506	1519	1540	1490	1742	1005	1222	741	1383	1205	770	898	1238	1506	1346	1159	862	938	1174	871	1065	1145
ENSG00000008056	SYN1	4	0	0	0	10	1	3	1	0	0	0	1	1	2	2	1	0	0	1	0	0	0	1	2	1	0	2	2	0	0	1	0	0	2	0	1	0
ENSG00000008083	JARID2	10451	5453	6872	10773	7165	15378	5089	5199	9364	8792	14930	14606	16018	14352	10376	12003	9693	13614	12625	12842	8970	10240	6502	4791	5846	3976	11975	16534	10936	8733	13470	12869	7390	8469	11415	10221	19091
ENSG00000008086	CDKL5	1260	661	666	1039	838	1548	536	889	858	940	1291	1356	1337	2316	1142	1306	1035	1322	1270	1618	875	912	669	581	611	400	1104	1449	1276	1024	1061	1285	644	940	1160	1256	1636
ENSG00000008118	CAMK1G	37	14	23	9	33	12	4	13	9	24	11	17	4	38	14	10	7	11	10	0	3	3	3	7	6	3	2	14	7	3	9	3	0	3	0	0	10
ENSG00000008128	CDK11A	3	4	5	17	1	8	5	6	13	4	10	2	8	10	0	6	3	3	1	3	3	2	2	2	6	2	3	2	3	1	4	5	4	2	0	1	0
ENSG00000008130	NADK	7736	5104	6359	10566	5270	11064	6267	11884	8687	9976	8432	8874	11027	12437	7980	9655	7800	11078	9438	9042	6847	4901	4260	3997	3876	2527	5184	6775	7662	8303	6224	8783	3715	5351	4141	5746	5590
ENSG00000008196	TFAP2B	65	5	13	11	33	6	11	8	3	26	8	7	7	30	12	8	12	19	12	8	1	1	5	9	8	3	3	12	5	6	5	5	0	2	5	0	14
ENSG00000008197	TFAP2D	88	12	40	24	86	13	17	15	25	59	18	41	14	80	11	18	9	26	21	7	4	6	10	7	9	4	8	23	8	10	8	6	2	7	2	2	16
ENSG00000008226	DLEC1	240	101	99	159	235	161	104	80	102	145	146	194	196	405	313	202	159	209	171	159	90	132	71	89	102	50	162	153	116	100	164	75	59	87	82	64	101
ENSG00000008256	CYTH3	445	254	281	282	349	321	190	170	245	299	457	373	309	744	409	461	438	486	379	423	185	181	173	226	206	137	392	283	324	294	368	225	152	187	236	253	387
ENSG00000008277	ADAM22	576	258	236	237	456	189	148	158	124	292	261	247	233	798	436	389	300	281	276	182	108	216	131	188	205	122	278	295	247	153	189	138	77	152	125	174	194
ENSG00000008282	SYPL1	424	475	435	474	702	517	470	414	401	364	589	486	549	1313	873	733	738	596	637	855	532	671	297	555	503	296	371	476	746	424	641	328	371	648	450	546	432
ENSG00000008283	CYB561	357	299	261	362	281	328	397	363	276	238	325	348	236	590	384	434	378	406	379	422	177	314	219	283	237	129	167	242	276	333	241	160	152	168	143	123	152
ENSG00000008294	SPAG9	5902	5468	4096	6697	4342	9664	4277	4453	7356	6281	7690	7735	9525	12673	7010	7953	5528	8674	7085	8823	5453	6277	4186	3778	4279	2741	5779	7681	7218	5956	6401	6852	3870	5920	7355	6312	9507
ENSG00000008300	CELSR3	77	44	107	55	67	93	56	40	57	57	59	92	25	133	55	100	75	57	57	60	46	41	20	37	50	21	37	45	67	14	71	41	24	40	21	20	23
ENSG00000008311	AASS	214	77	140	122	240	123	109	74	70	125	136	86	135	362	209	87	104	138	106	140	68	129	64	95	80	41	133	86	55	68	123	58	81	62	65	44	84
ENSG00000008323	PLEKHG6	29	7	9	5	13	1	2	7	4	23	6	9	3	31	6	10	3	10	5	1	0	4	2	3	5	0	2	7	5	2	1	3	0	0	1	4	10
ENSG00000008324	SS18L2	378	491	434	445	462	363	540	402	474	358	447	389	331	528	410	509	509	422	453	463	250	393	229	375	351	262	182	277	383	374	367	213	277	261	282	204	275
ENSG00000008382	MPND	169	200	234	260	229	228	232	165	170	181	220	231	274	278	276	248	315	232	235	198	147	176	72	151	136	79	133	126	167	168	155	104	108	107	95	102	114
ENSG00000008394	MGST1	506	252	294	328	529	173	263	259	237	363	247	274	261	713	202	237	311	340	272	207	156	179	91	229	226	110	78	239	201	219	183	181	95	170	196	179	200
ENSG00000008405	CRY1	466	660	459	369	551	460	310	274	359	399	429	390	384	953	664	509	545	517	485	556	344	509	270	498	396	180	526	459	576	416	551	296	325	317	239	305	376
ENSG00000008438	PGLYRP1	314	316	80	348	95	137	499	208	329	883	334	273	276	299	644	628	123	572	507	603	220	53	60	114	104	90	283	168	172	329	171	345	82	208	103	237	204
ENSG00000008441	NFIX	194	71	144	105	169	80	63	117	79	136	82	142	143	318	197	136	221	164	96	100	41	60	46	87	49	40	63	94	120	89	75	56	43	69	42	62	71
ENSG00000008513	ST3GAL1	3868	3431	3609	4258	4079	4671	2962	3476	3393	3002	5465	4790	6454	9799	7347	6404	6293	5365	6266	5082	3554	4186	2483	2646	3147	1726	5061	3631	5736	3966	4783	3768	2334	3406	2515	3514	3490
ENSG00000008516	MMP25	8879	14246	7610	12081	5036	12912	7540	12412	10228	13132	12434	11944	16872	15156	12958	14044	8544	29708	12181	12766	9151	4628	4612	4780	3848	3484	6700	8032	8873	6532	7498	10652	3988	7223	5556	11812	10612
ENSG00000008517	IL32	1335	2364	2081	1942	1900	1381	1989	1463	1526	1363	2367	2554	1778	1586	2241	2511	1474	2784	2646	1197	1076	1492	663	1633	1241	931	820	906	1172	804	1215	814	810	1036	514	595	650
ENSG00000008710	PKD1	458	455	558	525	499	542	565	448	376	453	599	690	892	1256	1157	592	726	496	716	690	460	406	208	375	328	203	635	408	791	316	574	294	346	396	237	299	260
ENSG00000008735	MAPK8IP2	18	3	11	10	26	15	9	20	8	18	8	8	7	31	9	17	11	11	11	2	8	7	3	2	8	3	6	5	19	8	13	5	3	7	2	3	7
ENSG00000008838	MED24	415	359	451	392	495	397	345	346	308	301	467	452	515	863	691	533	609	493	520	415	294	377	200	315	241	145	336	247	442	287	325	197	224	245	177	251	158
ENSG00000008853	RHOBTB2	165	173	194	161	261	216	206	134	100	170	201	211	240	403	272	261	509	226	219	194	129	174	78	151	111	75	109	115	221	123	170	120	163	179	88	126	113
ENSG00000008869	HEATR5B	1720	1558	1744	1879	2324	1875	1358	1443	1298	1175	2003	1896	2211	3957	2979	2599	2907	2409	2453	2126	1307	2076	1108	1412	1310	796	1526	1492	1917	1682	1671	930	1141	1292	1198	1622	1408
ENSG00000008952	SEC62	1742	2228	2072	2398	2345	1987	1990	1877	2001	2177	2422	2048	2436	3989	2580	2837	2842	2763	2556	2385	1435	2014	901	1659	1638	977	1214	1463	2106	1502	1795	1303	1262	1692	1385	1561	1626
ENSG00000008988	RPS20	9981	16579	16336	19420	18973	15560	15623	11586	14536	10272	15379	15145	8922	14258	13605	16243	15903	13405	14147	21127	9500	20783	9442	20660	14003	10414	7289	9820	14658	9568	15514	6375	8784	8106	9005	6543	7593
ENSG00000009307	CSDE1	6379	9186	7240	8936	8896	8134	8484	6833	8336	7353	8847	7988	10669	15504	9251	9944	9271	10510	9357	10122	5837	6853	3792	6418	6605	3619	4665	6312	8798	6133	6935	5194	5019	6715	5709	6781	6046
ENSG00000009335	UBE3C	1684	1641	1954	1811	2233	2042	1408	1537	1419	1556	2413	2170	2375	4386	3330	2972	3188	3008	2419	1714	1608	2151	1108	1334	1323	788	2208	1877	2230	1738	1917	1113	1272	1493	1416	1634	1679
ENSG00000009413	REV3L	1459	1317	1120	1425	1546	1761	919	1023	1148	1137	1749	1659	2219	4017	2439	2460	2220	2269	1858	2279	1365	1989	1021	1199	1344	864	1982	2147	2262	1557	1647	1098	1175	1598	1567	2066	2564
ENSG00000009694	TENM1	1441	412	586	700	1407	270	581	788	189	1211	1093	1281	1256	2578	1427	1535	717	929	1186	622	355	792	659	585	329	402	893	1335	1315	737	301	451	193	252	482	1211	1537
ENSG00000009709	PAX7	147	39	46	26	129	21	17	41	43	112	30	49	18	147	32	29	30	61	35	21	7	12	7	26	17	5	22	49	8	18	16	13	8	7	4	5	20
ENSG00000009724	MASP2	51	17	16	16	39	7	8	11	6	23	10	14	4	46	11	11	9	19	7	8	1	5	1	5	5	1	2	8	2	3	1	2	2	5	1	2	7
ENSG00000009765	IYD	68	11	11	11	55	6	8	14	8	28	10	18	12	53	20	19	8	20	14	7	1	0	3	11	6	4	3	12	3	6	5	7	4	10	1	1	14
ENSG00000009780	FAM76A	321	375	361	360	449	340	348	311	308	256	421	389	376	652	516	407	545	410	406	347	240	397	244	287	247	137	202	285	292	285	300	147	217	246	176	179	195
ENSG00000009790	TRAF3IP3	3143	3270	3701	3666	4450	4336	3587	3576	2806	2803	4077	4440	4970	8005	6485	6349	5760	5101	4547	4446	3258	5175	2202	3254	2505	1833	3352	2294	4608	3156	3764	2604	2278	3040	2170	2682	2527
ENSG00000009830	POMT2	131	130	109	157	150	94	64	88	84	134	129	120	114	240	121	138	164	148	142	122	81	80	60	58	75	37	79	81	114	69	83	53	46	77	52	67	71
ENSG00000009844	VTA1	980	995	1007	1045	1105	1103	926	1120	816	882	1197	1118	1284	2553	1556	1658	1669	1548	1399	1191	775	1140	503	808	803	563	865	961	1158	999	832	654	659	917	769	1011	983
ENSG00000009950	MLXIPL	38	8	10	15	30	7	4	7	12	30	10	8	9	47	8	2	7	12	5	1	6	3	0	12	6	5	3	12	1	7	8	5	0	2	0	1	13
ENSG00000009954	BAZ1B	1562	1873	1824	2021	2180	1957	1681	1529	1403	1406	2076	1954	2149	3750	2647	2440	2645	2281	2284	1890	1216	1829	864	1267	1185	684	1368	1310	1919	1240	1404	837	1024	1249	987	1267	1218
ENSG00000010017	RANBP9	1292	1520	1136	1398	1400	1696	978	1055	1232	1110	1582	1584	1807	3635	2431	2421	2426	2173	2125	1930	1187	1809	899	1155	1198	702	1856	1833	2009	1649	1498	1112	1010	1528	1332	1696	1812
ENSG00000010030	ETV7	221	69	54	133	192	154	119	416	104	44	54	332	141	600	173	140	94	105	263	180	139	93	276	58	47	17	6	78	255	885	173	66	32	94	78	46	191
ENSG00000010072	SPRTN	316	464	337	408	407	357	323	268	343	318	389	352	375	664	408	366	465	454	387	430	283	360	204	310	254	171	216	341	376	303	283	194	249	333	215	248	317
ENSG00000010165	METTL13	375	356	497	415	491	408	391	436	366	307	516	417	487	819	584	535	560	457	460	405	286	340	182	293	220	154	233	235	444	266	317	169	184	255	181	268	211
ENSG00000010219	DYRK4	68	21	26	25	59	19	10	32	15	56	33	42	25	110	51	29	49	53	30	20	29	13	12	25	13	11	12	29	27	13	20	15	12	24	12	6	19
ENSG00000010244	ZNF207	2317	2312	2425	2588	2898	3103	2137	2521	2239	2190	3061	3150	4054	7187	4269	3881	4007	3930	3691	3764	2708	3636	1856	2361	2245	1410	2813	2998	3565	3053	2992	2352	2033	2719	2408	2755	2985
ENSG00000010256	UQCRC1	985	1501	1666	1620	1469	1445	1326	1507	1172	1327	1411	1393	1206	1714	1263	1617	1622	1631	1438	1161	721	1088	595	1087	864	577	528	592	994	935	966	667	592	682	526	509	519
ENSG00000010270	STARD3NL	513	588	561	562	613	901	511	510	540	620	697	659	888	1338	796	749	893	901	793	768	541	580	363	485	482	312	446	870	774	584	677	595	641	761	606	579	1036
ENSG00000010278	CD9	208	164	505	273	745	294	103	229	353	274	345	303	262	1084	634	412	742	483	535	299	183	342	67	234	404	76	67	275	277	156	354	608	256	234	164	960	494
ENSG00000010282	HHATL	0	0	0	0	0	0	0	0	0	0	0	0	0	0	0	0	0	0	0	0	0	0	0	0	0	0	0	0	0	0	0	0	0	0	0	0	0
ENSG00000010292	NCAPD2	630	662	759	767	832	828	648	572	644	657	904	774	1280	1630	1263	906	1053	959	987	958	613	659	398	692	544	383	607	554	1062	514	708	455	520	652	424	541	584
ENSG00000010295	IFFO1	635	507	827	851	717	718	562	577	586	595	745	688	846	1380	1015	739	914	831	927	709	610	501	277	443	341	202	439	452	807	478	562	430	423	510	329	371	420
ENSG00000010310	GIPR	77	89	108	73	113	83	98	63	44	63	82	109	77	194	204	166	216	105	178	70	59	124	58	104	56	31	40	60	53	48	81	55	78	38	23	48	38
ENSG00000010318	PHF7	116	123	106	92	110	81	92	79	90	108	98	115	115	314	222	133	135	131	112	141	84	140	65	121	96	45	105	83	132	89	122	61	72	86	62	80	98
ENSG00000010319	SEMA3G	25	18	27	12	31	11	21	15	20	22	27	26	17	30	50	30	27	31	14	15	12	9	5	17	14	6	5	21	15	20	16	10	5	5	10	10	9
ENSG00000010322	NISCH	1172	1351	1766	1653	1435	1725	1450	1098	1210	1118	1628	1774	2075	2797	2165	1853	2086	1762	2026	1361	1093	1132	639	873	833	448	1161	930	1517	928	1297	865	665	877	575	841	675
ENSG00000010327	STAB1	1265	1232	1977	1944	1812	1302	1306	2660	1254	1551	1701	2513	2230	3141	1429	1425	1885	1979	1823	1854	1371	708	532	1105	964	457	485	1081	2052	1337	1385	868	658	1954	685	1019	575
ENSG00000010361	FUZ	249	283	190	266	243	460	237	152	319	249	278	310	388	466	286	355	251	410	324	287	199	151	112	214	164	104	174	204	204	179	217	149	126	132	167	139	170
ENSG00000010379	SLC6A13	81	33	32	30	71	38	19	18	33	57	34	35	24	93	38	38	30	43	32	29	15	21	13	17	24	13	19	40	32	25	18	20	15	18	6	20	33
ENSG00000010404	IDS	1	0	0	1	2	0	0	0	0	2	0	0	2	3	2	3	0	3	0	1	0	2	0	3	0	0	1	2	0	3	2	0	0	0	2	0	0
ENSG00000010438	PRSS3	79	32	34	39	82	38	15	27	34	45	33	68	54	85	50	34	50	64	37	28	24	22	12	21	21	11	20	48	14	10	23	18	3	14	13	18	20
ENSG00000010539	ZNF200	552	333	429	629	471	748	508	718	736	583	542	630	1112	1677	780	815	748	917	728	980	534	745	391	441	481	231	369	553	631	696	560	507	401	656	496	514	623
ENSG00000010610	CD4	1547	1798	2536	2170	2197	1451	2065	2055	1615	1435	1605	2060	2511	4588	2544	1724	2680	1917	2056	2236	1905	1419	728	1507	1477	577	1221	1231	2393	1327	1095	983	757	1175	1007	1572	1147
ENSG00000010626	LRRC23	114	119	114	131	140	129	89	92	118	98	150	178	145	284	207	192	212	223	240	124	107	138	53	90	78	39	88	96	125	99	123	72	78	69	59	82	92
ENSG00000010671	BTK	1075	1151	1201	1542	1810	1224	1117	1728	1247	1060	1409	1476	1732	2906	1379	1691	2343	1997	1733	1616	1081	1172	668	1008	1106	542	604	919	1342	1363	990	974	783	1066	905	1223	955
ENSG00000010704	HFE	109	126	153	165	170	82	127	155	97	98	135	120	120	216	101	140	143	145	108	139	113	110	48	85	82	66	50	77	109	70	80	72	60	100	75	74	54
ENSG00000010803	SCMH1	628	470	456	388	762	530	415	365	352	431	517	557	544	1393	1173	1187	900	1053	887	532	331	746	324	441	473	217	929	563	641	467	519	265	302	375	392	656	517
ENSG00000010810	FYN	3780	5197	5273	4480	6049	5307	4021	3323	3112	3049	6622	5027	7019	14615	12012	10133	10272	7582	8262	5602	3945	7152	3528	4593	4682	2742	9101	4823	8383	5680	7298	3166	3395	4280	3719	4559	3645
ENSG00000010818	HIVEP2	4013	3840	3642	4273	5088	6596	3587	5153	3331	3154	5053	6575	6961	14036	10544	11033	7629	7973	7412	6782	4840	9190	4209	3585	4509	2875	9761	7999	7696	6215	6100	4729	2932	5422	5188	6990	6133
ENSG00000010932	FMO1	63	11	20	12	42	9	8	11	8	37	12	18	8	62	18	12	17	18	10	6	2	7	0	7	8	4	3	22	7	5	5	5	1	9	1	0	19
ENSG00000011007	ELOA	505	652	751	664	763	609	577	525	500	467	661	601	690	1273	744	716	788	627	701	770	502	487	299	493	419	245	354	453	695	403	565	333	404	528	340	450	370
ENSG00000011009	LYPLA2	675	964	913	972	739	957	986	796	924	927	916	903	726	981	806	962	892	1029	934	903	524	466	243	592	511	277	361	435	640	595	523	465	418	487	355	373	364
ENSG00000011021	CLCN6	347	360	509	460	520	468	306	400	309	257	457	444	578	1020	668	540	707	500	460	363	329	340	212	263	199	150	316	272	450	302	315	215	279	264	195	236	216
ENSG00000011028	MRC2	129	60	84	75	137	77	39	52	58	117	80	85	65	175	103	68	66	73	60	58	39	40	19	39	32	22	81	47	46	37	50	33	26	31	22	25	48
ENSG00000011052	NME1-NME2	5	5	11	7	9	2	4	0	3	8	7	13	7	13	14	17	10	9	13	6	7	10	4	7	2	2	5	1	5	1	6	2	2	4	1	2	2
ENSG00000011083	SLC6A7	31	12	12	8	39	4	7	14	12	33	8	20	8	68	12	10	1	22	18	7	1	7	6	8	10	3	5	9	5	6	6	2	2	2	2	2	4
ENSG00000011105	TSPAN9	308	155	270	197	433	85	90	185	147	267	249	204	128	489	302	187	235	166	273	106	59	90	48	114	101	43	81	158	107	98	177	126	63	106	82	83	144
ENSG00000011114	BTBD7	1043	771	762	1014	1054	1218	667	695	782	825	1103	1113	1207	2666	1706	1506	1609	1604	1404	1352	797	1055	593	672	701	406	1077	1224	1330	930	901	760	731	986	980	1309	1201
ENSG00000011132	APBA3	271	283	280	345	267	347	264	268	232	272	362	386	367	499	476	425	391	369	388	350	227	307	157	230	168	135	193	192	283	237	244	199	207	174	143	145	159
ENSG00000011143	MKS1	108	98	133	102	137	103	73	79	80	85	98	96	122	194	156	106	104	113	93	126	78	119	64	88	80	38	63	69	121	56	104	49	46	83	35	56	49
ENSG00000011198	ABHD5	3901	3119	2071	3356	2348	6266	2386	2545	5671	4725	6219	4628	6296	7593	3811	6160	3712	7147	5140	6131	3914	3822	2580	2018	2862	1670	3206	4570	4523	4362	4246	6244	2417	4093	4010	4345	7065
ENSG00000011201	ANOS1	316	40	57	85	285	21	46	84	32	119	28	133	58	327	88	53	52	114	748	40	18	28	40	50	38	24	30	40	14	30	38	50	7	16	14	37	39
ENSG00000011243	AKAP8L	1370	1467	1529	1733	1431	1595	1287	1204	1254	1440	1741	1601	1735	2362	2203	2035	2082	1996	1807	1459	1171	1275	764	1007	853	557	1135	965	1534	1118	1260	913	754	875	641	819	843
ENSG00000011258	MBTD1	1360	1419	1449	1591	1623	1573	1028	1056	1275	1243	1644	1488	1606	3289	2229	1993	2048	1987	1628	1774	1204	1719	882	1132	1183	698	1457	1494	1664	1265	1383	976	1076	1231	1177	1305	1757
ENSG00000011260	UTP18	597	798	654	672	746	537	537	539	580	517	632	590	726	1252	840	788	837	700	650	729	499	691	370	594	496	320	512	435	721	461	593	290	388	523	364	365	402
ENSG00000011275	RNF216	2131	2193	2308	2808	2666	3162	1796	1676	2049	1927	3166	3165	3287	5637	4385	4031	3897	3567	4067	3510	1992	2783	1539	1649	1773	1001	3323	2343	3312	2354	2718	1709	1685	2015	1844	2409	2724
ENSG00000011295	TTC19	421	526	539	517	675	514	442	404	337	353	599	457	557	1395	1024	901	873	681	721	596	393	745	351	443	405	259	621	485	678	534	579	279	331	425	376	419	378
ENSG00000011304	PTBP1	1275	1510	1531	1805	1548	1771	1529	1330	1481	1577	1662	1703	1926	2885	2292	1913	2053	1704	1827	2148	1294	1208	714	1436	1082	698	1075	1344	1961	1124	1507	1081	1226	1317	923	1143	970
ENSG00000011332	DPF1	31	8	6	10	20	5	1	6	4	21	12	13	6	25	4	6	4	9	11	1	2	1	1	5	0	1	0	10	4	1	1	2	0	2	1	0	6
ENSG00000011347	SYT7	62	23	38	15	62	6	15	23	12	46	13	46	12	81	21	10	15	47	27	7	5	7	10	15	12	3	2	31	6	17	9	10	5	4	5	2	29
ENSG00000011376	LARS2	637	503	620	566	764	566	384	450	375	432	625	612	677	1526	1050	945	884	797	724	586	398	642	285	427	410	232	749	507	689	477	533	288	291	442	332	399	478
ENSG00000011405	PIK3C2A	1387	1260	1259	1552	1616	1529	951	1196	1301	1102	1628	1427	1534	3192	1998	1782	2108	1882	1701	1679	1177	1718	892	1153	1148	742	1243	1565	1877	1434	1382	925	1003	1274	1107	1527	1663
ENSG00000011422	PLAUR	1852	2365	1258	2201	1074	1777	1872	2515	2890	3131	1787	2599	2293	3098	1875	2770	2200	2731	2336	2290	1285	995	873	967	1331	623	1214	1277	1677	2812	1282	1884	737	1116	1186	1279	1288
ENSG00000011426	ANLN	119	70	55	67	142	36	37	35	39	103	62	69	61	161	50	62	38	66	64	28	24	46	34	34	32	21	25	58	48	37	29	41	25	23	17	32	40
ENSG00000011451	WIZ	347	244	338	409	363	387	300	246	232	271	417	382	334	727	518	407	430	428	350	311	311	260	134	236	178	146	305	223	415	280	290	303	198	253	144	270	186
ENSG00000011454	RABGAP1	1601	1444	1558	1547	1808	2011	1087	1273	1348	1322	2054	1914	2090	4120	2530	2298	2426	2343	2089	1927	1380	1841	1021	1052	1188	717	1804	1964	2162	1685	1640	1251	1087	1498	1468	1624	1996
ENSG00000011465	DCN	87	12	19	16	69	8	6	9	12	34	21	29	13	73	23	14	13	35	16	8	3	9	3	16	4	2	6	27	1	8	6	7	2	1	2	3	17
ENSG00000011478	QPCTL	72	83	79	87	98	76	79	56	70	85	63	71	63	103	117	69	105	92	61	85	50	95	57	78	46	32	68	66	74	70	66	65	44	48	33	30	38
ENSG00000011485	PPP5C	381	419	473	396	572	411	314	329	313	266	474	481	435	1069	746	557	775	467	554	470	326	346	167	220	218	150	481	296	532	268	312	236	290	307	148	284	250
ENSG00000011523	CEP68	366	428	426	376	605	437	489	331	348	272	429	502	530	1164	981	728	582	547	534	548	365	609	216	405	397	199	467	376	568	293	485	208	238	279	280	304	307
ENSG00000011566	MAP4K3	657	526	577	522	834	451	386	350	292	450	549	546	616	1533	1059	790	1008	795	755	572	389	723	350	447	511	260	829	561	685	573	474	284	326	424	393	494	456
ENSG00000011590	ZBTB32	33	14	20	13	30	13	8	13	9	17	15	27	13	35	33	23	17	37	9	24	20	20	14	15	15	7	11	7	18	16	19	17	9	16	11	11	10
ENSG00000011600	TYROBP	6986	10229	7439	9772	7226	7189	12367	13147	13401	12277	8936	8546	7418	10103	7651	9789	10249	13807	9487	8775	4893	3173	2418	5284	4990	2865	3785	4473	5097	11081	5076	6183	3383	5213	3714	3730	5158
ENSG00000011638	LDAF1	213	228	237	243	322	184	216	202	181	176	235	222	226	364	296	246	264	195	205	283	129	171	103	137	169	104	92	120	200	156	158	124	134	106	123	113	96
ENSG00000011677	GABRA3	468	45	66	99	302	26	49	88	32	139	36	141	66	464	95	78	77	149	91	46	27	39	33	71	67	17	31	67	21	49	21	40	4	13	18	8	45
ENSG00000012048	BRCA1	418	353	265	324	329	440	265	324	359	370	466	370	416	867	370	398	309	527	392	407	314	386	251	213	241	154	241	375	415	482	304	247	208	315	307	332	468
ENSG00000012061	ERCC1	688	792	733	790	865	1055	696	543	735	702	864	874	860	1300	974	864	952	905	964	671	523	508	362	726	454	333	537	564	619	524	480	457	367	395	422	325	370
ENSG00000012124	CD22	280	198	514	269	654	454	250	230	139	128	407	514	433	682	756	745	807	484	315	400	364	350	146	240	223	138	247	188	448	194	433	167	258	278	235	218	173
ENSG00000012171	SEMA3B	53	38	40	76	22	31	24	34	46	91	27	40	40	64	26	29	35	33	35	38	23	15	22	31	30	31	26	29	43	29	29	41	10	24	27	17	59
ENSG00000012174	MBTPS2	157	110	106	103	183	92	81	89	79	76	105	130	127	342	242	161	182	150	158	123	120	170	65	111	114	57	116	121	203	93	141	52	91	137	86	134	120
ENSG00000012211	PRICKLE3	121	99	136	140	133	138	88	139	83	124	87	109	130	240	189	168	205	165	152	107	74	88	54	98	46	25	81	72	135	91	83	87	72	66	62	80	71
ENSG00000012223	LTF	350	687	794	729	568	448	567	512	597	2401	481	384	909	1033	1261	1236	258	2275	527	601	657	268	183	283	600	180	216	446	406	564	369	1610	575	374	417	946	406
ENSG00000012232	EXTL3	1845	1167	1105	2453	1266	2252	1196	1340	2184	2642	2400	1931	3064	3457	1859	2298	1470	2479	1670	2527	1323	1000	885	857	961	517	1471	1796	1814	1513	1763	2026	879	1814	1224	1628	2068
ENSG00000012504	NR1H4	153	29	40	34	113	9	21	24	22	73	37	51	21	139	31	28	22	51	29	14	5	12	4	19	17	1	9	37	7	16	10	22	4	9	5	3	36
ENSG00000012660	ELOVL5	6361	6538	4376	6846	5004	9022	5820	7885	7772	7385	7910	9578	10487	14899	9333	10863	7980	11061	9111	12604	5314	6843	4883	4792	5933	3520	6945	8928	8655	8411	7506	7924	4626	7427	6663	8444	9669
ENSG00000012779	ALOX5	5613	3717	3826	6262	2988	6713	3468	7378	5253	6742	5538	6344	8794	12143	7465	7077	5616	7302	6220	7912	4823	3610	2854	3087	2984	2168	4695	5808	6065	5245	4528	6810	2659	5475	4423	6452	5353
ENSG00000012817	KDM5D	0	1181	1227	6	0	1281	0	0	748	697	1377	0	0	0	0	0	2	0	0	0	0	0	0	0	1	0	0	811	1516	0	1221	0	655	958	0	0	608
ENSG00000012822	CALCOCO1	1997	1982	1926	2114	1747	3058	1747	1474	2156	1815	2553	2402	3074	3941	2569	2861	2425	3208	2705	2338	1656	1622	817	1310	1328	759	1294	1489	2130	1492	1971	1771	1065	1451	1246	1454	1554
ENSG00000012963	UBR7	200	220	219	195	224	200	182	221	195	193	215	217	306	449	234	235	274	205	230	293	174	264	114	186	242	104	137	204	321	192	226	132	183	248	165	237	213
ENSG00000012983	MAP4K5	829	869	837	869	1220	781	533	548	590	574	948	750	896	2342	1637	1563	2078	1617	1569	900	634	1190	556	879	797	458	840	874	1156	733	872	525	706	869	574	1187	796
ENSG00000013016	EHD3	150	165	303	220	332	146	128	162	91	124	234	175	239	451	536	246	244	234	297	170	168	152	62	139	157	78	109	118	232	108	270	187	146	228	91	170	157
ENSG00000013275	PSMC4	582	939	813	842	635	713	566	554	613	594	642	617	639	804	646	730	794	833	672	598	424	545	301	544	439	317	344	379	608	530	461	424	340	383	301	317	360
ENSG00000013288	MAN2B2	1088	1152	1100	1327	990	1401	1027	1001	1279	1093	1310	1345	1851	2524	1574	1353	1427	1319	1626	1380	1045	895	605	913	788	546	940	1080	1603	1009	1094	820	673	1061	719	974	1001
ENSG00000013293	SLC7A14	190	39	67	40	143	25	16	45	33	99	35	70	29	201	54	38	22	65	45	16	8	9	9	36	29	6	10	62	10	29	21	14	3	9	10	11	45
ENSG00000013297	CLDN11	0	0	0	0	0	0	0	0	0	0	0	0	0	0	0	0	0	0	0	0	0	0	0	0	0	0	0	0	0	0	0	0	0	0	0	0	0
ENSG00000013306	SLC25A39	228	258	316	328	370	328	335	259	268	262	293	361	409	453	492	363	582	352	341	344	216	290	131	304	193	146	308	219	579	268	313	225	225	257	212	223	203
ENSG00000013364	MVP	3232	4808	4048	4431	2943	5015	3996	4918	4389	4542	3919	5013	6399	6603	4587	4985	3615	5681	4318	5551	3092	2560	1772	3092	2145	1539	2252	3390	3860	3545	3098	3087	1793	3117	1966	2340	2241
ENSG00000013374	NUB1	1639	1915	1661	2041	1975	2090	1726	3710	1900	1242	1751	2108	2595	4386	2338	2545	2878	2354	2436	2232	1582	1846	1400	1452	1354	716	1081	1632	1880	2612	1438	1167	1175	1407	1158	1275	1281
ENSG00000013375	PGM3	270	293	308	309	396	339	211	228	226	205	348	302	351	689	493	432	470	431	390	401	256	483	198	270	257	183	229	215	346	249	322	157	182	271	216	240	190
ENSG00000013392	RWDD2A	36	52	47	45	59	40	46	40	22	30	39	49	42	70	54	35	67	39	52	59	35	63	30	60	44	24	20	29	53	35	57	20	24	28	18	27	35
ENSG00000013441	CLK1	4588	5467	4844	5583	5629	6374	4765	4411	5050	5455	6235	5113	7229	9801	6455	7927	6296	7615	6259	7886	4906	6768	3518	5783	4428	2708	4185	4827	5433	5322	5672	4385	3511	4403	4071	3926	4543
ENSG00000013503	POLR3B	485	310	337	350	576	380	252	275	271	321	474	376	418	1022	616	554	690	552	465	359	241	364	186	252	339	143	377	358	423	314	298	202	209	248	231	316	257
ENSG00000013523	ANGEL1	216	262	267	272	361	242	234	225	215	215	246	309	379	691	441	311	344	314	335	294	243	268	115	221	150	114	188	169	327	183	276	113	138	200	128	172	136
ENSG00000013561	RNF14	423	422	504	533	661	546	445	361	364	440	576	546	591	1124	670	653	737	647	642	599	392	585	287	448	386	263	358	410	529	391	464	255	337	438	352	389	400
ENSG00000013563	DNASE1L1	472	677	663	623	619	614	593	697	553	684	536	581	749	829	601	760	753	707	785	572	337	323	163	359	356	157	195	240	483	521	339	261	253	326	248	267	295
ENSG00000013573	DDX11	253	278	99	500	338	96	280	238	229	306	622	370	597	564	525	430	458	567	378	309	235	480	168	213	49	231	300	278	354	334	514	159	36	172	111	227	184
ENSG00000013583	HEBP1	110	79	95	82	100	70	77	117	46	86	69	128	113	363	106	83	110	126	106	155	97	79	43	81	85	63	43	121	121	96	98	67	64	84	78	91	88
ENSG00000013588	GPRC5A	47	11	15	12	30	6	5	8	9	42	6	15	6	41	6	6	3	16	18	1	3	2	2	8	3	2	2	14	7	5	3	0	0	5	1	2	10
ENSG00000013619	MAMLD1	248	52	45	83	214	67	41	81	34	97	35	117	62	267	117	94	100	108	82	64	21	49	26	85	42	35	70	86	42	36	32	29	17	18	25	36	30
ENSG00000013725	CD6	1264	1714	1694	1625	1908	2072	1813	1283	1064	986	1809	2073	1977	3708	4031	2645	2548	2280	2425	1987	1415	2575	997	1521	1164	713	2839	1206	2286	1215	1900	713	975	1070	978	1083	926
ENSG00000013810	TACC3	2131	1934	1801	2996	1693	3236	2018	1490	2438	2123	3148	1870	2604	3983	2792	3270	2027	2854	2232	2613	1850	1668	1108	1323	1279	1156	1661	2101	2479	1365	2273	1540	1175	1629	1241	1791	1801
ENSG00000014123	UFL1	737	907	804	974	1007	865	779	724	561	590	887	730	937	1853	1132	1024	1061	1040	998	1051	728	1238	520	979	743	444	535	638	1062	617	796	419	556	787	601	690	610
ENSG00000014138	POLA2	0	0	0	0	0	0	0	0	0	0	0	0	0	0	0	0	0	0	0	0	0	0	0	0	0	0	0	0	0	0	0	0	0	0	0	0	0
ENSG00000014164	ZC3H3	1519	905	1573	2241	1111	2264	931	1378	1113	1196	1580	1877	1481	2314	1682	1655	1575	1413	1638	1396	1056	821	688	731	638	559	1434	1415	1583	916	1168	1267	692	755	641	847	861
ENSG00000014216	CAPN1	1501	1299	1655	1856	1666	1780	1470	1704	1477	1724	1661	1879	2033	2876	2382	1767	2064	1695	2085	2143	1051	946	506	1235	990	659	1034	1292	1488	1307	1158	1300	1037	1309	929	1101	1035
ENSG00000014257	ACP3	751	1009	676	842	743	843	608	583	1089	861	731	1029	1139	1777	1216	1051	1200	1831	1440	1664	827	629	417	521	530	283	703	1885	1124	517	811	754	489	1036	1081	1171	1440
ENSG00000014641	MDH1	536	705	682	734	778	631	776	602	576	505	709	635	667	1221	793	789	871	731	786	718	475	775	343	660	531	429	374	441	745	536	567	342	422	511	450	504	356
ENSG00000014824	SLC30A9	1022	1098	947	1048	1294	1111	872	931	806	961	1181	1169	1303	2487	1889	1517	1380	1604	1393	1307	912	1492	679	939	764	554	1149	1179	1435	1051	1079	672	749	1050	883	1083	987
ENSG00000014914	MTMR11	288	353	422	478	395	216	342	541	282	272	282	351	293	475	232	214	454	296	247	325	300	208	160	332	269	103	139	225	277	417	143	214	114	218	150	140	145
ENSG00000014919	COX15	0	0	0	0	0	0	0	0	0	0	0	1	0	0	0	0	0	0	0	0	0	0	0	0	0	0	0	0	0	0	0	0	0	0	0	0	0
ENSG00000015133	CCDC88C	2887	3541	3956	3653	4203	4585	3147	2862	2427	2249	4524	4634	5064	8857	8060	6534	6634	4654	5472	4134	3006	3931	2003	2919	2411	1447	6044	3092	4926	3312	4433	1994	2402	2877	1989	2573	2382
ENSG00000015153	YAF2	899	1044	734	1024	953	1156	646	645	806	832	1093	1106	1097	2319	1664	1418	1727	1519	1198	1236	730	1276	670	748	798	540	1381	1527	1354	1210	932	914	756	908	943	1108	1372
ENSG00000015171	ZMYND11	834	963	909	967	1161	1013	806	640	600	654	1175	897	1220	2403	1993	1761	1785	1545	1804	1174	749	1258	585	915	893	488	1191	1009	1405	855	1083	554	808	909	708	1208	794
ENSG00000015285	WAS	2413	2748	2710	3512	1987	3567	3019	2822	3954	3490	3179	3421	3854	5293	3367	3855	2785	4072	3246	3184	2121	1395	1151	1577	1453	978	1454	2043	2403	2217	2144	2381	1311	2001	1382	1968	1840
ENSG00000015413	DPEP1	37	22	21	11	43	11	12	14	14	33	9	9	15	50	25	10	12	23	8	27	7	7	2	27	23	7	8	21	15	38	53	24	2	26	2	2	10
ENSG00000015475	BID	3223	3087	2267	3872	1983	5040	2557	3123	3372	3887	3490	4024	4151	4759	3147	3804	2931	4115	3537	4353	2803	2706	1781	1934	1810	1460	2962	3306	3378	2681	2686	3353	1640	2138	2530	2617	3226
ENSG00000015479	MATR3	0	0	1	0	0	0	0	0	0	0	0	0	0	1	1	0	0	0	1	0	0	0	0	0	0	0	0	1	1	0	0	0	0	0	0	1	0
ENSG00000015520	NPC1L1	32	16	14	6	36	8	6	12	17	22	7	16	11	36	8	11	5	16	18	3	3	2	6	9	8	1	5	10	3	5	7	5	4	5	2	1	12
ENSG00000015532	XYLT2	290	453	492	441	411	439	339	341	339	299	470	478	493	688	670	583	633	466	561	374	268	397	208	283	249	144	295	237	430	278	397	194	198	246	163	194	219
ENSG00000015568	RGPD5	37	30	44	29	46	32	16	24	14	19	18	29	48	75	53	50	26	33	21	49	26	27	24	23	30	16	57	42	23	34	29	19	21	24	16	28	22
ENSG00000015592	STMN4	32	9	13	6	23	2	4	7	6	22	6	13	6	40	13	6	5	11	9	3	0	5	1	1	6	0	3	11	6	1	5	6	1	2	6	1	10
ENSG00000015676	NUDCD3	1118	1180	1183	1123	1455	1442	1080	853	862	816	1493	1511	1729	3011	2594	2197	2142	1762	1830	1401	1004	1503	748	866	944	620	1993	1236	1762	1190	1427	730	747	897	824	1009	1071
ENSG00000016082	ISL1	11	5	4	7	9	4	2	0	2	10	4	8	1	13	5	2	2	7	2	2	1	2	3	1	3	2	1	0	1	0	5	1	0	2	0	0	1
ENSG00000016391	CHDH	62	15	19	14	46	8	5	16	13	40	14	30	12	76	23	25	25	36	19	6	1	2	5	13	19	8	5	13	25	7	13	8	2	3	5	3	13
ENSG00000016402	IL20RA	78	18	13	17	46	4	9	17	8	39	6	15	10	74	20	10	10	26	12	9	4	6	2	5	11	0	6	15	10	7	8	9	1	3	0	3	23
ENSG00000016490	CLCA1	52	14	15	11	41	8	7	14	8	33	8	19	9	49	17	11	16	21	10	4	3	3	2	4	1	7	2	11	2	3	5	3	0	2	2	3	10
ENSG00000016602	CLCA4	55	13	12	10	53	10	6	10	10	36	12	18	5	59	6	9	2	19	13	1	3	4	2	14	6	5	0	14	2	5	8	5	2	2	0	3	9
ENSG00000016864	GLT8D1	252	249	283	317	312	335	285	237	239	232	336	301	365	543	466	387	423	358	324	356	265	383	197	274	230	145	179	242	338	245	290	167	202	265	193	211	208
ENSG00000017260	ATP2C1	1335	1224	1275	1287	1701	1445	887	907	1086	1056	1611	1452	1743	3751	2423	2074	2312	2169	2036	1582	1118	1691	855	1195	1223	622	1466	1625	1710	1274	1421	874	904	1307	1112	1507	1469
ENSG00000017427	IGF1	141	34	39	31	108	17	17	30	31	88	27	48	20	157	42	26	28	56	38	22	6	41	13	16	12	12	9	42	13	12	9	21	11	12	7	3	36
ENSG00000017483	SLC38A5	94	95	92	99	119	108	92	114	76	80	110	103	121	159	145	127	120	99	123	115	46	78	65	82	56	52	69	42	103	81	73	35	56	66	53	61	40
ENSG00000017797	RALBP1	2134	1765	1457	2205	1833	2984	1899	1355	3392	2418	2651	2268	3393	7216	3700	2892	2063	4120	2462	2974	2422	2155	1373	1628	1368	936	1570	1943	2198	1718	1964	2063	1360	1970	2434	1736	2989
ENSG00000018189	RUFY3	575	638	645	596	818	475	390	568	367	442	625	619	687	1525	961	888	1074	843	761	626	454	588	339	436	479	228	748	474	654	527	506	315	281	450	364	453	441
ENSG00000018236	CNTN1	642	137	138	179	495	65	72	106	87	397	95	176	92	629	146	86	89	174	155	42	20	62	34	85	63	16	37	136	38	42	63	46	15	46	7	19	140
ENSG00000018280	SLC11A1	6793	8804	5591	9382	4134	9480	6610	6603	10880	15385	9802	9033	11521	11899	9426	9512	6800	12388	7668	9151	6587	3515	2851	4194	5348	2563	4369	6046	7962	6067	5809	8577	2449	4722	3990	5213	5923
ENSG00000018408	WWTR1	415	113	142	97	307	80	63	96	74	233	88	131	90	430	129	93	121	154	127	74	36	85	36	85	54	28	84	114	76	55	56	48	33	67	42	50	110
ENSG00000018510	AGPS	1192	1183	1183	1200	1600	970	771	988	899	1032	1228	1263	1345	3231	1829	1708	2090	1922	1872	1436	935	1378	761	1020	1039	595	1090	1259	1563	1193	1145	739	928	1160	822	1377	1156
ENSG00000018610	STEEP1	359	339	353	446	506	387	300	363	358	369	446	424	343	551	381	344	488	421	414	437	295	390	204	362	286	196	224	239	366	365	257	220	141	300	232	221	282
ENSG00000018625	ATP1A2	22	3	14	8	22	5	6	9	4	25	4	23	8	31	15	10	9	16	9	5	2	3	0	5	6	2	5	10	2	7	4	6	0	8	0	2	8
ENSG00000018699	TTC27	665	493	560	508	834	479	408	395	424	405	579	568	548	1439	1091	816	918	766	678	516	397	766	310	410	412	230	787	491	600	499	526	250	266	386	351	379	368
ENSG00000018869	ZNF582	101	81	73	81	130	90	78	89	72	69	114	75	83	186	102	130	130	96	123	128	62	116	43	91	72	50	68	64	119	71	80	42	67	73	52	77	58
ENSG00000019102	VSIG2	15	10	10	6	12	7	2	16	4	8	7	10	4	16	13	5	4	14	6	8	6	8	1	3	4	1	3	10	2	3	4	1	1	2	0	2	3
ENSG00000019144	PHLDB1	82	34	40	30	94	21	32	27	19	55	22	41	29	96	45	39	33	47	34	22	15	17	15	28	18	3	26	24	24	11	10	20	13	12	11	6	32
ENSG00000019169	MARCO	301	284	466	283	521	218	218	817	233	234	273	195	204	562	130	120	55	127	206	264	142	123	82	200	109	68	65	66	109	195	65	32	98	100	66	72	58
ENSG00000019186	CYP24A1	39	8	11	12	23	3	0	8	7	21	10	21	8	29	21	21	4	14	9	0	2	6	3	14	5	1	9	9	7	2	6	1	0	5	1	2	11
ENSG00000019485	PRDM11	334	227	333	217	426	273	183	191	176	234	333	367	321	720	552	471	458	394	362	227	179	245	124	218	169	87	367	222	321	181	257	158	123	170	127	187	173
ENSG00000019505	SYT13	58	18	24	20	49	8	12	17	14	49	10	28	14	64	24	8	10	28	16	5	4	9	3	13	7	5	6	11	4	10	9	6	3	4	4	2	15
ENSG00000019549	SNAI2	8	3	3	4	5	1	0	3	0	5	1	0	2	6	2	1	1	1	1	0	1	1	0	1	0	0	1	2	0	0	0	0	0	1	0	0	2
ENSG00000019582	CD74	15410	21321	27735	25231	19980	18254	20499	24736	16708	15885	15405	19637	20211	31774	14595	18624	22831	14589	18931	17274	12922	8718	5858	13455	12381	7697	5740	10724	17698	14511	10850	8267	8680	12857	9249	12850	10361
ENSG00000019991	HGF	312	204	227	382	412	190	199	368	216	255	273	293	415	805	360	422	710	447	308	293	273	246	115	228	217	124	135	272	281	277	154	235	131	275	232	225	214
ENSG00000019995	ZRANB1	1023	896	809	1143	978	1422	755	688	1057	1046	1367	1204	1498	2209	1439	1497	1440	1572	1426	1449	866	1057	648	722	766	497	1146	1116	1310	909	1034	936	671	1137	958	1121	1366
ENSG00000020129	NCDN	140	155	231	181	198	176	204	169	167	169	194	222	227	340	285	216	231	202	260	231	185	173	68	143	129	89	156	129	221	141	184	131	105	153	86	106	94
ENSG00000020181	ADGRA2	91	60	129	75	124	61	74	74	62	87	64	108	92	270	68	72	72	86	95	65	60	33	40	59	55	17	47	78	59	60	34	33	42	47	29	44	39
ENSG00000020256	ZFP64	418	242	286	297	434	232	201	230	180	289	308	336	272	752	482	382	474	401	360	282	158	285	130	190	198	132	273	209	271	223	187	153	135	176	181	185	167
ENSG00000020426	MNAT1	434	273	311	289	507	289	214	209	184	281	335	335	320	933	701	631	765	662	575	287	209	474	216	222	316	146	577	423	468	353	404	159	218	249	206	363	326
ENSG00000020577	SAMD4A	493	251	245	316	540	166	155	702	179	290	243	327	315	894	379	358	685	465	417	224	148	230	142	175	225	58	175	239	230	515	186	154	91	146	140	158	212
ENSG00000020633	RUNX3	1586	2002	2005	1550	1934	2141	1676	1342	1183	1447	2537	2001	2997	4914	3683	2703	3190	2409	2987	2119	1201	1471	1055	1564	1223	696	1632	1381	2785	1420	2211	1164	1523	1527	849	1645	890
ENSG00000020922	MRE11	794	874	830	899	975	913	691	627	751	653	1024	959	1042	2074	1347	1348	1252	1182	1216	1121	718	1176	568	839	652	435	942	985	1151	868	923	497	689	927	748	882	1187
ENSG00000021300	PLEKHB1	98	132	134	122	180	179	184	140	93	90	133	113	185	283	288	247	195	171	147	183	128	278	80	112	148	68	151	83	205	69	150	52	49	105	92	76	66
ENSG00000021355	SERPINB1	2315	2723	2561	3261	2787	2944	3204	7008	4081	4513	3454	3466	5088	8223	4384	4538	3922	5474	3486	4903	2915	2529	1987	2989	2926	1462	1806	2985	3724	3735	2483	3325	1884	3419	2533	3122	2641
ENSG00000021461	CYP3A43	83	16	16	18	35	7	2	13	15	34	11	21	12	52	21	6	14	22	7	2	4	5	0	6	14	1	4	14	7	3	8	9	4	0	0	2	15
ENSG00000021488	SLC7A9	61	16	20	26	54	20	12	13	23	40	18	32	26	73	46	25	18	36	29	11	9	10	6	15	15	6	19	21	16	18	15	15	1	8	3	2	12
ENSG00000021574	SPAST	1789	1622	1363	1906	1719	2404	1394	1660	1937	1940	2268	2193	2437	3902	2222	2440	2433	2796	2322	2576	1508	1845	1107	1184	1272	791	1464	1989	2021	1973	1705	1521	1282	1586	1744	1871	2403
ENSG00000021645	NRXN3	2617	631	730	666	2127	312	303	598	467	1598	445	900	391	2700	616	473	493	792	624	214	89	220	176	406	324	139	165	717	208	253	307	264	64	186	73	67	543
ENSG00000021762	OSBPL5	878	623	766	851	708	1144	733	828	516	580	1342	978	1695	2361	1657	1171	1705	1216	1287	947	703	408	416	645	614	321	973	757	1202	939	1160	701	841	652	420	425	639
ENSG00000021776	AQR	1603	1598	1692	1878	2045	1777	1374	1407	1350	1417	1987	1625	2251	4115	2539	2376	2434	2335	2120	1994	1531	2131	1079	1437	1398	753	1438	1597	2274	1607	1540	1066	1108	1633	1202	1603	1537
ENSG00000021826	CPS1	347	92	106	85	307	43	51	76	57	187	71	111	56	351	114	70	67	121	87	29	15	32	25	70	46	19	32	95	40	39	57	27	14	20	17	22	83
ENSG00000021852	C8B	66	22	20	9	44	13	9	14	8	42	11	38	7	70	18	10	14	23	15	5	1	5	3	11	9	4	4	15	5	9	4	6	1	3	3	3	10
ENSG00000022267	FHL1	184	122	213	178	361	96	156	134	88	106	199	153	171	364	402	170	263	213	277	142	109	170	77	144	170	55	120	106	175	113	218	100	60	93	132	163	153
ENSG00000022277	RTF2	2012	2637	1812	2346	1866	2761	2100	2585	2891	2699	2540	2818	2999	3602	2380	3321	2366	3597	2822	3036	1589	2025	1193	1531	1612	908	1709	2079	2141	2565	1933	2215	1254	1726	1642	1647	2296
ENSG00000022355	GABRA1	78	27	16	23	65	3	8	19	16	47	9	29	13	87	18	16	16	28	23	9	3	11	7	9	10	1	6	24	5	9	15	9	2	7	1	2	20
ENSG00000022556	NLRP2	102	81	184	220	195	127	74	165	104	109	70	138	224	215	168	118	110	160	249	127	62	52	31	118	134	10	83	67	36	117	184	57	84	55	49	120	55
ENSG00000022567	SLC45A4	8332	4221	7485	10217	3596	18203	3017	3256	5861	6753	11507	7010	7989	8977	6044	6858	4708	9015	5935	6329	7564	4526	4404	3610	3227	2539	7966	10321	7579	3474	7673	13882	4448	4192	5165	4780	8491
ENSG00000022840	RNF10	2402	2645	1980	2817	2303	2967	1934	3514	2533	2866	2936	2704	3668	5282	4000	3573	3400	4350	3156	3413	2344	2287	1489	1721	1462	853	2056	2033	2604	2211	1875	2422	1274	2114	1534	2290	2019
ENSG00000022976	ZNF839	345	394	400	396	419	438	299	294	376	428	464	448	481	843	673	541	534	609	459	534	404	516	208	232	195	145	345	325	470	294	354	284	218	299	225	253	294
ENSG00000023041	ZDHHC6	617	714	661	718	779	714	602	542	522	592	731	664	824	1539	925	868	984	933	743	869	617	873	501	690	617	325	589	669	867	680	640	486	468	655	564	593	599
ENSG00000023171	GRAMD1B	858	677	691	733	811	643	452	1429	397	603	709	983	833	2221	1248	1346	1814	1118	1493	855	496	681	631	454	509	256	753	705	821	1596	643	526	411	526	534	794	676
ENSG00000023191	RNH1	833	1052	1295	1087	1066	1017	1037	1118	986	1084	1066	1068	1122	1705	977	953	1309	895	1118	1230	790	692	402	803	781	475	497	658	978	887	811	632	595	697	462	651	444
ENSG00000023228	NDUFS1	1276	1480	1524	1693	1611	1393	1263	1215	1348	1374	1727	1447	1884	2849	1942	1804	1995	2020	1703	1658	1123	1551	785	1196	1083	679	891	1106	1480	1105	1269	859	906	1172	1087	1044	1133
ENSG00000023287	RB1CC1	3177	3661	2293	3197	2937	4559	2213	2483	3092	3404	4082	3557	5064	8361	4616	4506	3936	5059	3967	5366	3161	4004	2248	2733	2967	1679	3531	4681	4722	3374	3555	3601	2409	3944	3347	4130	5032
ENSG00000023318	ERP44	1694	1807	1377	1775	1789	2048	1263	1899	1608	1567	1852	2102	2323	4770	2603	2457	2733	2626	2395	2391	1591	2007	1297	1381	1639	901	1744	2508	2391	2459	1772	1634	1298	1843	1815	2029	2488
ENSG00000023330	ALAS1	518	547	564	775	588	636	595	619	633	678	794	678	880	1158	737	765	748	851	963	774	438	469	242	403	290	269	370	409	591	572	368	498	362	517	397	513	403
ENSG00000023445	BIRC3	2832	2639	2713	3196	4894	2842	3087	2543	2062	1873	3052	3607	2731	5274	5415	5402	4733	3901	3420	4347	2391	5218	1872	3004	2512	1791	1913	2052	3600	2270	3545	1197	1849	2348	2310	1898	1535
ENSG00000023516	AKAP11	1031	896	1062	1131	1309	983	822	736	735	688	1231	959	1346	3329	2281	1701	1841	1410	1348	1470	1123	1452	661	972	1047	571	1103	1121	1829	1034	1280	642	797	1192	867	1397	918
ENSG00000023572	GLRX2	228	202	191	252	284	265	246	217	217	222	318	244	311	576	352	292	381	323	311	362	171	263	138	205	175	131	116	215	211	218	233	175	171	210	199	190	235
ENSG00000023608	SNAPC1	112	108	91	115	130	85	77	71	122	103	89	119	114	228	156	139	212	140	161	110	155	131	55	66	89	38	84	88	135	85	103	67	46	75	73	138	103
ENSG00000023697	DERA	517	437	457	507	684	505	296	501	351	414	591	656	660	1553	1013	880	1025	816	819	656	445	629	291	424	448	255	637	684	787	588	520	401	354	498	435	595	656
ENSG00000023734	STRAP	612	1084	720	831	869	657	600	553	673	651	726	680	765	1377	814	765	850	795	768	898	536	742	395	730	592	429	443	560	846	630	647	458	434	613	403	546	482
ENSG00000023839	ABCC2	160	80	120	117	137	128	83	105	106	145	149	170	175	303	166	147	132	171	130	143	85	130	73	63	71	40	126	128	151	97	119	96	83	94	92	88	154
ENSG00000023892	DEF6	2350	2693	2747	3084	2611	2941	2332	2366	2383	2347	3213	3116	3760	5752	4719	4144	3695	3792	3643	3586	1987	2780	1423	1915	1541	1186	2204	2018	3111	2467	2620	1762	1563	2111	1817	2192	2220
ENSG00000023902	PLEKHO1	1859	1571	1966	2441	1724	2244	1818	2493	2298	1788	1867	2411	2993	4155	1964	2219	2335	2296	2517	2382	1793	1325	866	1284	1292	696	1232	1688	2389	1850	1747	1617	1029	1707	1404	1560	1663
ENSG00000023909	GCLM	278	285	258	308	368	281	227	253	216	244	372	224	400	782	507	364	357	382	344	404	204	347	181	303	223	180	216	326	376	245	336	251	271	365	223	336	284
ENSG00000024048	UBR2	8971	7822	6280	9672	6705	14398	7350	8223	11405	9394	10874	11449	15187	20733	10448	12513	9626	15103	10580	14548	8739	9363	6188	6435	6925	3822	7811	12257	10918	9464	9318	10393	6756	9537	9891	10472	14135
ENSG00000024422	EHD2	7	2	7	2	6	3	1	3	2	9	3	7	4	16	6	4	4	4	6	2	3	0	0	5	1	0	3	7	3	1	2	2	0	1	1	0	1
ENSG00000024526	DEPDC1	50	13	13	16	33	12	8	5	11	32	13	17	12	47	25	12	14	10	15	9	8	15	5	8	5	13	2	19	7	7	6	8	5	8	9	9	12
ENSG00000024862	CCDC28A	566	807	482	645	660	823	560	565	789	748	695	648	685	1295	758	887	741	899	784	898	521	746	371	521	521	336	431	549	680	711	560	491	426	558	512	498	604
ENSG00000025039	RRAGD	617	614	331	615	431	766	549	470	765	728	652	655	853	1289	633	690	599	762	900	925	538	602	298	373	389	250	458	572	696	775	520	591	436	651	687	729	996
ENSG00000025156	HSF2	256	400	344	365	515	300	330	213	275	254	313	301	452	753	698	433	471	398	422	500	310	585	228	306	291	166	343	248	447	230	396	125	228	292	189	244	213
ENSG00000025293	PHF20	3382	3290	3062	3537	3217	4848	2630	2572	3822	3231	3935	4008	4434	7092	4826	5093	4903	5019	4512	4318	2759	3730	2240	2164	2575	1448	3453	3448	3793	2693	3542	2691	2159	2581	2791	3079	4060
ENSG00000025423	HSD17B6	60	27	29	19	56	24	15	20	14	41	23	32	25	70	33	26	36	31	16	8	8	27	9	21	16	8	18	14	12	9	22	5	1	9	8	7	13
ENSG00000025434	NR1H3	152	81	144	142	147	149	107	172	128	121	170	119	144	210	198	193	224	168	190	126	90	104	81	81	47	39	73	93	125	113	109	80	67	89	57	71	90
ENSG00000025708	TYMP	1322	1188	2022	2295	1223	1844	1264	4017	1680	2143	1519	2132	3250	4932	1700	1722	1981	2315	2429	2500	1691	1093	1160	1054	1056	603	930	1657	2138	2013	1616	1865	730	1490	1021	1260	909
ENSG00000025770	NCAPH2	337	528	464	469	427	492	410	297	435	362	449	493	446	614	549	477	471	410	506	427	285	310	169	330	256	177	242	293	427	264	381	239	222	275	138	233	199
ENSG00000025772	TOMM34	136	117	170	135	194	203	155	138	110	126	181	190	162	339	244	255	278	178	240	214	111	124	74	93	71	79	89	90	151	66	135	65	86	96	85	113	109
ENSG00000025796	SEC63	1098	1314	1156	1131	1256	1231	852	885	917	1038	1303	1192	1145	3082	2138	1651	1944	1735	1516	1647	1043	1449	776	1020	1061	570	1227	1192	1567	1079	1222	827	914	1120	956	1274	1193
ENSG00000025800	KPNA6	789	1025	887	792	978	997	643	669	684	672	1026	894	837	1688	1489	1090	1318	1097	986	948	671	874	495	599	557	314	887	704	880	721	666	492	447	538	516	555	711
ENSG00000026025	VIM	5603	8183	6030	8338	6000	8319	7908	6575	6574	9078	6431	7867	12751	17659	9201	6363	7626	7498	7717	13183	6888	5928	3112	6482	6636	3812	5280	6592	7296	7309	5499	7443	4401	6027	6039	7186	4598
ENSG00000026036	RTEL1-TNFRSF6B	3	3	1	2	0	2	2	0	5	2	1	4	5	3	1	1	3	1	1	0	2	0	1	3	0	0	0	0	2	0	1	0	0	1	0	0	1
ENSG00000026103	FAS	1532	1343	1173	1302	1103	2068	1523	2554	2020	1329	1679	2401	2755	4326	2069	2397	1842	2618	2200	2883	1576	2188	1242	1616	1287	775	1276	2252	1784	1721	1378	2014	1003	2232	1748	1957	2057
ENSG00000026297	RNASET2	178	113	290	275	96	250	173	160	147	895	157	129	110	210	540	174	121	133	205	278	287	28	38	288	81	93	89	292	91	33	80	157	433	105	102	94	181
ENSG00000026508	CD44	5621	6773	5903	7249	6487	5612	6193	7072	5533	5827	7086	8324	10905	24162	12975	9185	9206	9466	9216	12344	7388	8078	4291	6364	7361	4348	8655	7298	11200	7623	6903	6052	4196	7936	6667	9063	5979
ENSG00000026559	KCNG1	43	8	28	14	56	13	10	12	16	14	18	31	28	54	48	58	54	58	25	34	27	18	11	26	11	14	17	15	38	20	10	12	37	9	8	9	10
ENSG00000026652	AGPAT4	679	607	647	576	750	676	334	552	335	513	880	792	1065	1771	1128	776	1166	1051	847	730	481	556	485	457	488	258	797	637	806	822	722	579	332	552	536	458	411
ENSG00000026751	SLAMF7	566	685	708	618	738	645	602	911	364	495	865	586	1180	1984	961	826	1146	790	1081	868	432	737	507	875	356	396	341	420	926	691	608	456	788	660	417	589	453
ENSG00000026950	BTN3A1	5020	4176	4010	4475	4225	5838	4362	5569	5268	3185	4559	5849	9240	11480	5657	7131	6055	6511	7254	5185	2892	6222	2965	3268	3279	2044	2626	4147	4519	5311	5167	2519	3625	4046	1968	2527	3265
ENSG00000027001	MIPEP	366	234	235	189	424	180	149	161	132	277	271	223	288	752	532	403	439	399	309	219	176	301	135	215	198	110	374	245	324	220	241	91	131	182	129	199	229
ENSG00000027075	PRKCH	3177	4069	3735	2934	4097	4128	3141	2472	2245	2708	4767	4650	5647	11862	11003	9512	7902	6201	6810	4769	3010	6184	2787	3730	3680	2163	10601	4504	6838	5258	5333	2817	2857	3247	3058	3538	3736
ENSG00000027644	INSRR	27	6	8	10	22	3	4	4	12	19	6	9	6	32	12	7	6	15	5	4	3	0	2	5	4	1	2	10	3	4	5	4	2	5	0	0	7
ENSG00000027697	IFNGR1	3050	5312	3126	4163	3854	3717	4400	4349	6070	5571	4982	4684	8140	8555	5047	5938	4660	7022	5289	6782	4182	3649	2067	3207	4345	2203	2989	4359	5143	4682	4400	5040	2835	5561	4369	4864	6093
ENSG00000027847	B4GALT7	115	154	192	184	190	197	138	131	132	125	153	182	179	316	253	205	249	181	205	172	156	151	76	118	100	75	150	118	206	98	133	81	85	104	68	112	84
ENSG00000027869	SH2D2A	343	230	490	349	361	455	288	274	254	274	536	358	371	691	628	639	805	487	550	340	194	326	244	368	215	179	243	159	455	318	529	242	243	205	168	236	139
ENSG00000028116	VRK2	1002	814	803	817	1220	732	619	1112	508	713	754	1033	1043	2560	1433	1373	1787	1245	1374	1095	689	893	596	792	786	412	686	1107	1109	1163	742	526	572	849	734	990	1003
ENSG00000028137	TNFRSF1B	9490	8289	10243	13873	6779	14070	9206	13120	13520	13338	11760	14479	15312	18980	10580	12100	10532	13685	11006	13998	9035	6629	5208	6028	6767	4101	7673	9769	12033	9323	9384	11933	5056	7758	6418	7456	8553
ENSG00000028203	VEZT	564	566	575	617	849	537	475	449	392	468	628	618	630	1439	1128	828	968	745	854	670	489	841	357	530	540	298	620	532	722	494	538	290	360	485	401	481	399
ENSG00000028277	POU2F2	1788	1590	1855	1848	1901	2213	1207	1830	1274	1415	1898	2345	2030	4888	2843	2423	2948	2329	2151	2090	1655	1549	940	1112	1112	658	1764	1576	2158	1559	1638	1519	774	1284	1276	1286	1545
ENSG00000028310	BRD9	669	899	855	808	903	973	720	596	604	548	962	876	960	1443	1238	1066	1155	1043	1061	725	581	559	388	508	433	231	782	506	857	495	722	415	388	494	316	432	342
ENSG00000028528	SNX1	1927	2270	2213	2187	2264	2501	1931	2205	2234	2014	2865	2732	3167	5185	3301	3288	3259	3307	2740	2902	2142	2297	1262	1939	1572	975	1770	1961	2667	2059	1981	1820	1438	1965	1634	1836	2304
ENSG00000028839	TBPL1	229	285	231	284	298	293	280	234	312	291	337	293	399	676	395	340	348	387	400	415	203	348	173	249	260	157	175	254	340	348	254	238	211	263	261	288	303
ENSG00000029153	ARNTL2	189	84	70	62	152	47	47	67	54	113	61	98	54	222	73	62	62	62	61	58	39	54	35	71	40	13	16	86	54	54	25	27	21	28	35	35	63
ENSG00000029363	BCLAF1	4123	5926	4190	5062	5396	5204	4297	3619	4986	4460	5303	4510	6047	9205	5880	6184	5787	6387	5387	6509	4166	5852	2972	4816	4178	2549	3448	4404	5452	3948	4808	3155	3203	4606	3969	3967	4350
ENSG00000029364	SLC39A9	1016	1146	1052	1154	1147	1066	851	830	1179	913	1130	1168	1646	2291	1349	1164	1405	1321	1531	1253	801	1052	563	882	842	590	905	1015	1330	984	1140	681	613	999	754	927	930
ENSG00000029534	ANK1	392	159	279	212	521	147	158	230	167	288	263	340	184	567	438	379	407	389	253	176	117	195	83	117	158	75	253	214	181	194	293	141	86	135	120	117	213
ENSG00000029559	IBSP	22	5	6	3	25	3	1	4	8	12	8	1	3	19	5	2	3	5	1	1	2	3	5	2	4	0	1	5	3	3	2	1	0	1	0	0	6
ENSG00000029639	TFB1M	361	352	366	343	510	373	256	299	267	265	455	414	425	1109	958	760	674	608	507	442	334	589	230	289	312	192	689	375	608	402	369	253	243	341	293	404	389
ENSG00000029725	RABEP1	1684	1670	1853	1829	2202	2044	1440	1421	1446	1389	2209	1917	2481	4149	2805	2604	2822	2623	2408	2184	1448	2327	1147	1305	1177	773	1768	1549	2236	1701	1707	1090	1328	1330	1375	1512	1685
ENSG00000029993	HMGB3	42	56	51	56	76	31	41	45	32	68	43	43	34	58	41	30	52	45	28	47	22	55	30	47	28	39	12	27	41	28	22	23	31	12	18	26	21
ENSG00000030066	NUP160	854	912	1053	919	1196	917	714	725	754	646	970	1051	1075	2167	1801	1423	1453	1229	1129	1223	834	1198	612	894	793	464	1133	878	1318	920	1038	498	633	754	720	904	798
ENSG00000030110	BAK1	530	410	521	505	464	388	511	557	407	502	429	419	617	696	499	410	590	571	459	668	284	429	214	313	214	172	155	284	504	475	359	285	309	339	261	230	254
ENSG00000030304	MUSK	248	52	62	57	158	20	20	47	34	108	37	65	39	201	44	37	34	63	43	21	7	20	16	28	35	13	12	67	19	10	17	17	0	12	5	6	35
ENSG00000030419	IKZF2	908	728	652	668	1022	870	757	367	661	553	1383	1106	1148	2773	1925	1983	3119	2113	2429	882	655	1281	537	1053	816	614	1771	1272	1510	991	989	677	1064	1532	870	1958	932
ENSG00000030582	GRN	4409	3413	4634	5403	3137	4863	4696	6608	4003	5554	3847	4394	5718	7315	3386	3580	3808	4784	4190	5056	3346	1943	1119	2317	2702	1472	1633	3097	5022	4607	2568	4249	2052	3651	2265	3385	2249
ENSG00000031003	FAM13B	2168	1999	1868	2199	2300	2677	1621	1918	1972	2011	2664	2404	2819	5277	3653	3599	3727	3476	3021	3078	1911	2519	1467	1764	1712	972	2404	2420	2572	2386	2289	2081	1799	2101	2048	2353	2557
ENSG00000031081	ARHGAP31	488	526	506	411	587	317	391	484	254	384	360	502	678	1624	759	545	734	606	507	597	433	404	241	364	434	186	372	463	525	520	411	247	223	419	339	484	303
ENSG00000031691	CENPQ	131	87	118	93	141	119	67	70	71	102	117	96	119	239	150	171	151	154	109	116	105	152	65	145	95	58	79	97	146	114	125	56	77	113	84	100	108
ENSG00000031698	SARS1	946	1198	1235	1357	1200	1339	1278	1105	1054	1051	1280	1188	1628	2102	1437	1513	1548	1515	1386	1406	830	1162	536	867	809	574	660	830	1292	875	964	683	747	965	640	765	748
ENSG00000031823	RANBP3	1104	1038	1136	1361	1177	1915	986	981	1091	1040	1597	1723	1790	2714	2215	2079	1786	1796	1739	1589	1066	1180	701	789	782	509	1796	1350	1864	1068	1312	1101	799	908	881	1109	1139
ENSG00000032219	ARID4A	2675	2788	2109	2741	2490	3434	2276	2830	2727	2925	3285	3227	3739	6488	3713	3824	3201	4387	3324	3473	2429	2869	1676	1748	1871	1065	2458	2761	2944	2522	2463	2360	1690	2542	2316	2760	3197
ENSG00000032389	EIPR1	628	470	564	582	666	667	407	382	378	519	674	863	690	1590	1206	982	1045	908	831	523	501	575	315	458	413	245	1075	579	757	670	631	356	287	393	348	469	489
ENSG00000032444	PNPLA6	1093	871	1016	1248	907	1075	846	1143	988	1002	1210	1275	1484	2191	1522	1484	1794	1325	2351	1184	874	660	432	715	582	311	530	708	1068	849	734	794	636	732	458	1002	599
ENSG00000032742	IFT88	469	412	422	353	548	552	276	329	282	441	530	505	627	1012	736	506	506	516	495	413	391	693	194	276	379	189	488	361	567	434	372	361	306	372	326	484	679
ENSG00000033011	ALG1	245	199	257	213	250	244	196	173	154	189	254	265	253	425	354	285	344	277	255	241	165	243	108	197	141	102	169	142	225	166	240	114	142	141	118	121	103
ENSG00000033030	ZCCHC8	745	851	811	881	950	879	685	686	773	622	937	918	981	1557	1154	1122	1244	1021	947	971	710	994	562	782	603	390	586	654	869	697	802	464	526	622	553	526	620
ENSG00000033050	ABCF2	0	0	0	0	0	0	1	0	0	0	0	0	0	0	0	0	0	0	0	0	0	0	0	0	0	0	0	0	0	0	0	0	0	0	0	0	0
ENSG00000033100	CHPF2	744	800	883	854	723	958	750	753	864	1031	895	1017	1559	1628	1133	980	939	1075	1090	1001	692	572	358	498	480	270	482	634	938	574	720	634	499	653	411	591	493
ENSG00000033122	LRRC7	1042	232	327	307	828	236	119	184	181	564	210	327	214	1104	425	190	191	341	477	241	58	404	79	246	210	67	551	320	140	133	115	75	42	229	51	116	223
ENSG00000033170	FUT8	1211	1144	925	929	1869	1163	731	738	646	762	1225	1250	1229	3796	3228	2163	2276	2162	1969	1160	994	2655	763	993	1114	590	2832	1390	1850	1602	1479	704	832	977	1176	1140	1261
ENSG00000033178	UBA6	1310	1442	1284	1401	1470	1360	1103	1307	1066	1072	1447	1429	1682	3448	2110	1937	2273	2031	1745	1893	1237	1731	917	1305	1266	734	1249	1434	1762	1419	1363	972	1070	1313	1108	1391	1304
ENSG00000033327	GAB2	9974	5514	4468	9494	5248	16882	4794	10281	10186	8993	12868	16381	16221	18918	9455	13362	9655	12223	10649	14973	8663	11626	8217	4071	5522	4206	9908	14934	13513	11215	11454	17168	5643	8391	11192	11453	17650
ENSG00000033627	ATP6V0A1	1171	1037	971	1489	920	1729	804	942	1254	952	1409	1367	1532	2272	1254	1103	1270	1625	1515	1245	1337	1267	607	712	618	391	1007	1091	1226	1251	1077	1264	776	919	967	916	1267
ENSG00000033800	PIAS1	4785	5019	3518	5206	3968	7212	3329	4831	5302	4609	6722	6886	7953	13466	7557	7914	7219	7991	7471	8769	4989	6658	4154	3294	4172	2638	5914	8698	7766	7709	6562	7093	3751	6209	6559	7607	10253
ENSG00000033867	SLC4A7	1603	1515	1571	1680	2152	1545	1330	1038	928	1001	1928	1808	1797	3960	3573	2720	2889	2206	2391	1980	1067	2431	1139	1623	1435	793	2122	1500	1889	1412	1575	896	1046	1437	1164	1271	1011
ENSG00000034053	APBA2	808	1098	1503	953	1734	1302	1124	693	852	759	1420	1269	2050	3577	3746	2887	2214	1523	1854	1517	1093	1377	815	946	1073	534	3149	908	2255	924	1739	598	802	603	709	739	1039
ENSG00000034152	MAP2K3	2693	2798	2586	3638	1868	4619	2238	2976	2947	3220	3422	3601	4118	5871	3527	3749	2599	3992	2939	3697	2690	1993	1258	1712	1642	1199	2347	2841	3572	2195	2789	3361	1454	2332	1616	2222	2375
ENSG00000034239	CLXN	58	9	10	11	22	8	4	8	19	23	13	21	14	57	24	21	8	24	19	8	9	4	2	18	11	4	3	26	10	7	6	10	7	11	11	6	51
ENSG00000034510	TMSB10	15008	21645	25881	26022	21123	22692	27843	30476	18832	16998	19334	23800	11508	20605	16867	20858	26457	19532	21173	23723	10823	24377	10499	21680	16254	14892	7168	9100	17070	23440	15217	12430	11734	9496	13162	9241	8328
ENSG00000034533	ASTE1	291	326	328	360	440	351	292	273	244	225	357	293	413	676	469	384	427	399	394	388	245	439	182	290	250	167	213	250	440	248	323	175	189	301	225	285	232
ENSG00000034677	RNF19A	1817	2247	1611	1731	1855	2417	1528	1800	1770	1857	2329	2343	2789	5147	3282	2803	2979	2923	2849	2674	1610	2394	1266	1600	1512	950	1801	2296	2522	1925	2055	1689	1641	2048	1831	2150	2164
ENSG00000034693	PEX3	248	267	248	249	360	245	209	208	164	168	288	247	311	643	529	411	471	360	341	268	229	415	182	263	190	139	297	207	354	223	307	136	179	232	169	217	194
ENSG00000034713	GABARAPL2	985	1264	845	1166	1236	1179	1238	1070	1524	1362	1377	1224	1522	2441	1538	1501	1346	1980	1321	1871	1019	1120	592	1003	1008	570	823	1230	1290	1129	1093	1168	738	1077	1019	1125	1381
ENSG00000034971	MYOC	16	14	7	9	13	2	4	1	5	16	5	9	7	22	6	6	5	10	8	3	0	1	2	8	6	1	0	7	2	1	2	2	0	2	1	0	7
ENSG00000035115	SH3YL1	328	282	369	309	631	341	378	222	438	269	395	373	452	1041	572	823	680	583	574	482	394	455	295	383	465	249	525	391	642	279	501	141	205	307	298	418	389
ENSG00000035141	FAM136A	191	287	224	255	245	228	217	201	174	156	282	301	256	394	296	281	340	301	312	246	135	226	118	222	178	145	125	118	229	147	167	95	142	155	108	127	120
ENSG00000035403	VCL	2993	3336	3483	3594	3998	2984	2068	2776	2945	2878	3941	3375	4136	7800	5815	3896	6008	4883	6033	4225	2468	2735	1378	2220	2508	1050	1884	2503	4000	3116	3614	2861	2139	3182	2075	4207	3370
ENSG00000035499	DEPDC1B	191	56	57	66	164	30	30	55	46	121	74	75	47	214	96	64	56	80	66	21	16	53	40	50	37	21	29	65	49	40	29	29	17	33	17	22	64
ENSG00000035664	DAPK2	3553	1546	1712	4002	1658	5444	1557	1582	2996	3216	5073	3370	2869	4099	2709	5080	4868	5128	5751	3760	2698	2011	1386	1339	1249	920	3256	3099	3844	2656	3734	4627	1874	2145	2261	4154	5996
ENSG00000035681	NSMAF	990	1224	991	1134	1362	1188	1302	1284	1109	1198	1359	1178	1769	2877	1970	1828	1582	1776	1399	1728	1173	1477	740	1068	904	591	1157	1211	1417	1519	1099	1067	769	1231	913	1197	1032
ENSG00000035687	ADSS2	935	1241	1146	1059	1201	1069	897	822	952	1189	1185	970	1643	2384	1847	1645	1417	1273	1374	1565	1214	1322	691	883	801	441	841	909	1343	950	1181	811	889	930	804	796	1481
ENSG00000035720	STAP1	219	125	290	190	461	291	119	177	124	138	236	238	239	512	439	414	585	464	329	291	210	326	112	156	193	106	172	147	227	210	277	108	187	199	166	208	173
ENSG00000035862	TIMP2	2070	1828	1633	3036	1329	2334	1826	2589	2434	2644	2575	3019	3701	4162	2724	3130	2393	2904	2718	3564	2038	1859	1172	1045	1595	1076	1983	2071	2546	2565	1655	2967	1319	1820	1764	2680	2683
ENSG00000035928	RFC1	921	1095	1045	980	1240	1075	936	875	693	777	1117	1055	1185	2345	1597	1324	1590	1244	1350	1284	840	1240	643	947	878	512	819	820	1350	917	996	523	716	912	645	874	869
ENSG00000036054	TBC1D23	1338	1498	1199	1456	1496	1490	1083	1255	1381	1405	1658	1465	1880	2862	1872	2051	2004	2170	1810	1786	1192	1607	852	1119	1165	653	1048	1437	1641	1383	1202	1083	885	1319	1176	1364	1627
ENSG00000036257	CUL3	3352	3551	2673	3538	3355	4965	2357	2871	3431	3273	4552	4396	5438	9174	6065	6041	5183	6080	5060	5739	3645	4739	2804	2586	3200	1720	4507	5348	5293	4073	4221	3852	2837	4311	4423	4878	6048
ENSG00000036448	MYOM2	184	133	69	281	154	72	41	147	225	119	1928	129	412	216	62	76	101	472	338	51	31	79	72	72	46	23	28	72	412	337	58	71	20	34	19	52	59
ENSG00000036473	OTC	0	0	0	0	0	0	0	0	0	0	0	0	0	0	0	0	0	0	0	0	0	0	0	0	0	0	0	0	0	0	0	0	0	0	0	0	0
ENSG00000036530	CYP46A1	69	14	39	37	69	16	9	12	16	46	19	42	21	73	36	23	29	28	22	13	6	7	8	12	10	8	12	20	8	11	12	17	2	4	7	5	9
ENSG00000036549	ZZZ3	1078	1233	1272	1147	1709	1196	963	838	789	781	1419	1280	1484	3361	2759	2348	2457	1943	1763	1560	1090	1863	841	1171	1178	645	2297	1379	1781	1340	1423	691	907	1178	1022	1410	1193
ENSG00000036565	SLC18A1	59	15	31	23	69	28	11	35	15	49	25	40	33	91	18	18	109	35	32	15	6	15	9	16	19	10	11	31	20	16	12	16	1	11	10	11	41
ENSG00000036672	USP2	38	10	16	8	26	0	9	11	6	16	13	14	5	27	21	7	8	13	10	6	3	6	3	9	7	3	7	6	3	4	3	3	6	6	1	0	7
ENSG00000036828	CASR	174	58	46	45	151	22	33	46	50	115	52	63	36	202	33	45	38	74	38	20	13	27	17	32	29	8	15	66	23	26	23	24	7	14	9	18	31
ENSG00000037042	TUBG2	46	51	46	37	40	42	44	34	31	33	77	61	68	122	107	69	77	54	74	51	32	83	29	41	41	20	51	31	74	30	63	39	31	27	24	28	21
ENSG00000037241	RPL26L1	139	161	177	179	175	132	154	187	167	155	135	154	137	206	117	154	169	174	182	189	84	143	79	156	162	118	80	92	139	144	139	114	81	85	90	70	83
ENSG00000037280	FLT4	81	61	80	104	85	80	71	59	56	78	114	77	59	114	112	153	93	124	102	47	29	46	52	67	50	46	100	39	79	19	79	53	26	30	24	24	45
ENSG00000037474	NSUN2	788	878	1029	1064	1190	926	815	843	680	750	973	844	1076	2351	1364	1355	1311	1032	1132	1112	866	1103	545	777	711	437	786	695	1192	786	1025	459	707	857	538	733	633
ENSG00000037637	FBXO42	1468	1235	1413	1509	1407	1806	1017	1102	1228	1095	1678	1574	1537	3019	2186	1895	2191	1878	1786	1680	1038	1572	840	753	839	533	1586	1300	1404	1264	1127	942	785	914	1104	948	1525
ENSG00000037749	MFAP3	788	676	758	799	916	765	698	734	651	696	929	776	1002	1872	1096	1062	1083	1129	956	1102	623	882	432	665	592	396	469	777	912	688	728	500	582	823	576	749	774
ENSG00000037757	MRI1	346	555	501	532	511	495	615	352	395	370	536	457	496	662	653	614	871	540	545	410	289	529	224	323	294	197	250	221	406	227	390	188	263	194	262	227	165
ENSG00000037897	METTL1	16	24	22	19	35	21	18	15	9	12	28	16	15	27	19	25	23	31	27	21	13	28	9	15	17	17	12	18	13	10	24	6	7	20	8	17	12
ENSG00000037965	HOXC8	0	0	0	0	0	0	0	0	0	0	0	0	0	0	0	0	0	0	0	0	0	0	0	0	0	0	0	0	0	0	0	0	0	0	0	0	0
ENSG00000038002	AGA	209	305	261	291	290	293	317	254	234	222	365	247	347	569	447	261	439	384	361	390	279	306	159	285	227	114	180	172	279	227	238	146	188	196	148	241	128
ENSG00000038210	PI4K2B	565	680	578	579	854	540	515	811	399	465	628	718	645	1586	1090	890	1183	930	855	747	518	831	464	557	595	276	574	575	758	659	558	333	489	519	388	568	502
ENSG00000038219	BOD1L1	6312	5971	4715	7412	4671	8189	4906	5012	8384	7061	7184	7045	10610	14868	7377	8192	5762	8950	7454	8991	5452	5899	3862	3797	4431	2747	4920	7023	7493	5405	5743	6668	3879	6616	6390	7505	9145
ENSG00000038274	MAT2B	2242	2648	2413	2837	2806	2824	3187	2834	3049	2518	2705	2753	3237	4784	3223	3423	3321	3585	3240	3104	1929	2546	1368	2421	2150	1342	1257	1869	2617	2354	2337	1488	1740	2159	1867	2030	1819
ENSG00000038295	TLL1	398	88	110	78	312	34	51	83	55	199	72	134	52	363	68	63	68	133	90	28	20	33	15	67	40	23	9	101	22	31	36	33	8	25	13	7	69
ENSG00000038358	EDC4	343	381	500	446	376	552	370	335	341	320	446	469	816	895	559	449	497	364	522	488	387	338	150	289	239	156	346	338	607	271	404	260	239	309	168	320	219
ENSG00000038382	TRIO	1508	1422	1666	1259	2110	1210	821	1020	799	1206	1684	1700	2140	4220	2399	2232	2793	2515	1706	1647	1065	1153	740	968	1080	543	1121	1228	1527	1327	1234	1063	727	1188	1058	1091	1147
ENSG00000038427	VCAN	9435	8863	14220	13370	11324	7339	7788	15036	8365	9256	11706	11000	15828	36194	12070	9443	16522	14836	10705	13596	11249	8154	4989	9884	12295	5813	6177	13827	19047	11083	8146	12156	6422	14283	10538	16330	8535
ENSG00000038532	CLEC16A	1557	1102	1320	1313	1452	2128	930	957	1206	1057	1723	2000	1653	3648	2579	2110	2323	2013	2041	1797	1190	1397	880	892	950	579	2225	1842	2055	1467	1583	1405	966	1078	1126	1418	1734
ENSG00000038945	MSR1	941	336	355	275	840	129	158	812	216	486	261	408	285	1164	273	320	359	398	267	256	149	213	127	209	176	154	94	338	231	282	145	271	43	106	92	188	196
ENSG00000039068	CDH1	162	49	58	59	136	24	24	38	39	126	32	67	45	152	46	43	45	70	33	33	21	26	13	38	36	12	17	42	22	25	13	31	10	15	9	17	41
ENSG00000039123	MTREX	1250	1491	1350	1540	1874	1465	1135	1109	1063	1085	1677	1508	1630	3077	2254	2036	2268	2056	1831	1542	1095	1572	724	1174	1087	696	1284	1152	1648	1184	1228	699	940	1136	943	1155	1150
ENSG00000039139	DNAH5	497	134	140	118	371	57	58	101	79	301	99	173	69	478	136	95	89	165	113	43	17	42	20	64	50	16	26	142	48	42	45	42	16	32	12	20	139
ENSG00000039319	ZFYVE16	2546	2365	1743	2888	2224	3626	1815	2624	2951	3041	3398	3143	4080	6711	2986	3886	2785	4477	3032	4944	2770	3024	1850	1841	2092	1247	2493	3946	3325	3138	2627	3159	1888	3390	3380	3451	4244
ENSG00000039523	RIPOR1	612	588	839	926	523	1128	541	571	600	561	725	804	820	1521	1081	823	908	876	724	933	567	479	284	465	350	267	553	736	665	477	612	522	329	527	421	697	530
ENSG00000039537	C6	218	40	50	43	150	20	19	34	25	101	40	59	25	180	45	35	40	71	49	17	9	15	9	32	31	9	10	56	16	19	14	18	3	14	1	5	34
ENSG00000039560	RAI14	293	82	87	76	222	41	35	63	65	173	55	104	44	289	89	74	68	106	75	22	21	23	18	39	26	20	48	84	31	43	44	15	8	26	16	27	59
ENSG00000039600	SOX30	71	25	25	18	79	15	7	15	14	47	14	27	9	64	22	20	8	17	20	5	3	7	5	14	14	6	10	16	5	15	9	10	3	3	4	6	22
ENSG00000039650	PNKP	763	596	853	804	642	840	543	514	631	622	734	960	914	1281	1051	812	908	694	890	867	770	551	321	527	379	343	611	743	931	418	648	533	408	487	354	449	465
ENSG00000039987	BEST2	7	4	7	6	4	0	2	3	2	7	4	4	2	13	8	8	1	3	4	3	2	2	1	2	6	1	1	3	6	3	2	2	1	1	0	1	1
ENSG00000040199	PHLPP2	391	297	332	317	414	299	220	225	206	258	376	300	330	782	501	403	533	425	340	371	216	324	180	235	200	107	220	244	326	230	309	144	146	248	181	205	176
ENSG00000040275	SPDL1	95	88	99	96	135	96	89	87	69	75	135	90	112	230	165	130	145	126	114	103	65	113	64	98	75	64	66	58	141	69	95	46	83	103	45	73	66
ENSG00000040341	STAU2	1320	944	928	941	1192	1265	631	828	909	952	1359	1368	1454	2872	1934	1883	1909	1847	1782	1643	873	1340	693	780	886	579	1639	1637	1605	1393	1260	1198	909	1107	1269	1726	1713
ENSG00000040487	SLC66A1	169	122	163	183	125	161	130	133	160	157	168	204	173	281	188	204	185	213	212	148	126	124	58	123	104	61	92	123	138	119	101	119	90	96	58	86	111
ENSG00000040531	CTNS	218	146	269	266	291	265	150	180	214	197	273	304	323	557	286	338	416	386	311	231	126	215	118	151	154	75	141	174	257	171	203	158	144	157	110	150	137
ENSG00000040608	RTN4R	50	35	36	28	46	34	23	17	17	53	24	44	21	83	40	27	41	52	44	37	15	13	7	24	12	10	18	20	15	20	17	15	16	12	8	13	19
ENSG00000040633	PHF23	727	805	793	867	661	937	979	878	1018	1013	933	927	1130	1203	969	1104	929	1169	1066	966	539	520	265	551	506	321	376	534	721	665	540	569	437	598	443	464	453
ENSG00000040731	CDH10	248	60	75	51	178	33	21	53	28	150	42	73	36	244	52	49	37	82	55	13	8	21	19	26	31	12	9	58	19	17	31	21	7	10	4	10	53
ENSG00000040933	INPP4A	5320	5102	5379	5640	5190	7595	3682	4359	4056	4312	6824	6541	7679	12114	10009	8404	9533	8012	9087	6392	5215	6152	3851	3969	3819	2510	8670	5246	7108	6024	5856	5434	3623	4332	4091	5633	5247
ENSG00000041353	RAB27B	715	721	1150	739	1685	384	426	623	544	525	1326	698	614	2010	1566	936	1029	980	1267	508	455	1221	332	965	605	357	358	626	844	474	1433	808	571	908	772	615	771
ENSG00000041357	PSMA4	1070	1348	1384	1563	1534	1134	1502	2088	1390	1248	1250	1227	1247	1940	1104	1386	1590	1551	1369	1284	774	1097	686	1127	953	669	548	818	1101	1306	940	691	714	952	775	802	846
ENSG00000041515	MYO16	1091	272	313	242	732	120	142	229	185	581	195	411	137	1141	459	504	255	372	201	105	57	99	73	154	128	65	99	394	129	97	127	106	35	91	50	168	266
ENSG00000041802	LSG1	571	741	541	652	916	588	679	566	484	526	763	821	665	1088	804	696	726	668	641	705	531	619	374	577	411	273	425	402	574	488	499	249	349	383	306	415	337
ENSG00000041880	PARP3	68	73	79	87	85	77	90	102	57	53	82	89	67	145	103	100	113	76	94	85	74	78	30	89	77	33	46	46	89	78	71	40	44	57	40	45	45
ENSG00000041982	TNC	139	46	53	40	112	20	18	33	27	81	23	72	24	152	41	31	24	45	38	5	7	11	7	32	24	7	8	49	9	10	12	9	3	12	7	2	30
ENSG00000041988	THAP3	140	186	215	206	179	222	166	126	166	130	230	173	244	263	216	217	232	193	242	197	122	154	96	140	148	79	103	107	175	127	136	96	102	112	86	100	110
ENSG00000042062	RIPOR3	160	54	96	72	164	28	42	40	36	98	75	89	32	197	70	101	50	79	69	21	12	35	23	57	22	13	17	59	37	24	57	26	19	18	41	16	59
ENSG00000042088	TDP1	586	550	526	561	773	634	446	366	352	418	552	521	619	1320	1139	933	863	725	757	691	471	746	347	496	477	268	750	519	807	530	609	340	340	477	398	414	405
ENSG00000042286	AIFM2	101	84	97	72	108	136	74	78	52	68	103	107	106	211	189	133	155	126	125	99	55	112	42	77	48	43	113	64	124	60	73	54	45	41	55	36	65
ENSG00000042317	SPATA7	228	107	99	101	182	76	46	76	87	136	115	109	94	291	162	130	128	157	109	114	79	99	61	72	70	42	92	130	97	79	70	56	50	65	48	62	76
ENSG00000042429	MED17	31	24	37	38	31	37	28	30	33	25	44	28	49	98	58	57	69	54	43	49	24	38	30	31	24	20	25	19	35	21	26	17	30	24	26	24	33
ENSG00000042445	RETSAT	324	319	346	372	363	400	373	352	359	320	393	377	438	645	480	467	497	485	442	439	261	362	202	308	281	191	200	250	308	300	297	200	194	221	231	219	197
ENSG00000042493	CAPG	1003	846	1431	900	1034	1069	1184	1703	947	1016	984	1261	907	1714	846	852	1262	1216	1137	1187	726	456	296	616	870	368	302	523	778	1165	536	761	445	712	482	721	393
ENSG00000042753	AP2S1	447	441	599	546	521	472	488	628	514	516	478	512	463	667	533	519	644	521	605	463	316	314	213	334	305	247	197	307	422	421	301	307	258	277	270	255	259
ENSG00000042781	USH2A	1342	311	369	292	1068	152	141	262	225	708	237	427	160	1251	291	200	218	425	272	94	42	102	95	192	139	65	67	341	78	102	128	102	27	85	33	41	332
ENSG00000042813	ZPBP	466	107	135	101	376	54	46	95	77	268	95	136	65	441	134	91	73	136	94	39	18	32	38	77	53	21	18	125	38	45	44	36	12	38	9	21	104
ENSG00000042832	TG	680	312	295	403	577	489	215	370	438	756	574	514	505	829	445	517	426	550	377	366	219	167	186	165	258	149	262	508	546	327	351	566	170	321	341	340	397
ENSG00000042980	ADAM28	517	572	532	536	796	622	277	251	499	334	446	829	778	1384	1023	1084	1464	986	994	642	577	637	364	487	633	283	316	531	741	457	668	482	466	614	887	651	1047
ENSG00000043039	BARX2	128	31	27	35	101	12	19	23	22	85	19	38	14	109	26	17	27	37	28	7	8	10	3	18	5	5	7	31	7	9	16	11	2	13	1	5	19
ENSG00000043093	DCUN1D1	1192	1529	1143	1496	1540	1530	1191	1192	1493	1498	1727	1424	1676	3181	1853	1937	2010	2147	1830	2006	993	1458	581	1044	1044	639	976	1375	1640	1311	1301	1193	983	1416	1261	1592	1554
ENSG00000043143	JADE2	1407	1694	1877	1617	1805	2229	1688	1549	1476	1231	2150	1962	2436	4210	3404	2737	2863	2021	2523	2238	1512	1828	950	1445	1261	759	1725	1364	2558	1281	2024	1111	1283	1490	1005	1496	1236
ENSG00000043355	ZIC2	6	1	3	3	3	0	0	0	1	1	1	1	1	3	1	0	1	1	3	0	0	0	0	0	1	0	0	1	0	1	0	0	0	0	1	0	2
ENSG00000043462	LCP2	7806	8884	7229	9002	7807	12480	6730	10092	9156	7793	9644	11206	14759	24317	13210	12855	11530	13574	12231	13757	9050	10046	6008	6164	6842	3970	8439	11766	12094	10145	8779	9628	5714	9060	7850	9439	10418
ENSG00000043514	TRIT1	314	372	369	345	469	328	283	290	279	253	367	345	390	896	604	451	656	488	369	347	274	400	228	311	338	160	372	277	463	342	309	196	220	267	246	249	222
ENSG00000043591	ADRB1	13	39	3	8	14	3	8	9	2	13	20	14	13	21	13	6	6	4	11	3	5	5	7	11	11	4	2	9	4	2	0	1	11	3	12	0	8
ENSG00000044012	GUCA2B	5	0	0	0	2	0	0	1	0	2	0	1	0	2	2	0	1	2	0	0	0	1	0	0	0	0	0	1	0	1	1	0	0	0	0	0	0
ENSG00000044090	CUL7	136	118	212	194	169	181	151	125	96	120	159	211	208	301	249	205	163	161	217	139	129	127	87	56	91	51	118	107	205	96	166	77	76	110	51	97	72
ENSG00000044115	CTNNA1	1400	1304	1710	1132	1657	2585	1407	2195	999	1700	1651	2512	3058	4505	2206	1558	2421	1967	1546	2731	1093	1118	515	1162	1246	646	1213	1663	1197	2011	1431	1737	708	787	1493	1263	1838
ENSG00000044446	PHKA2	816	667	816	1006	845	913	662	838	861	794	1076	1047	1261	2160	1283	1170	1043	1123	1144	1116	855	722	419	535	530	354	851	878	1210	797	816	871	484	836	544	944	937
ENSG00000044459	CNTLN	892	400	413	418	843	288	270	420	271	595	429	463	437	1484	468	415	792	666	597	373	285	241	177	303	315	127	261	454	498	500	224	319	192	312	268	329	456
ENSG00000044524	EPHA3	644	124	158	151	481	60	84	112	96	361	94	186	85	555	136	101	111	158	142	50	19	49	35	84	65	26	37	152	47	50	57	53	12	44	16	24	152
ENSG00000044574	HSPA5	1606	2365	1672	2062	1347	1763	1827	2050	2040	2364	1863	1566	2702	4102	2037	1879	1799	2004	1780	2792	1431	1518	1181	1748	1565	1404	1170	1758	2390	1459	1751	1979	1117	1899	1380	1791	1265
ENSG00000046604	DSG2	73	13	32	22	80	14	14	11	22	43	16	34	21	83	15	27	19	21	31	7	5	6	3	13	12	10	8	28	11	5	5	15	3	10	4	9	22
ENSG00000046647	GEMIN8	151	181	197	233	239	160	126	138	101	106	221	185	205	402	350	278	302	250	268	192	124	227	103	142	133	80	147	112	179	143	178	76	100	94	100	104	97
ENSG00000046651	OFD1	1052	1043	1150	1250	1723	1310	1160	961	828	802	1236	1200	1482	2600	2400	2213	2031	1813	1646	1569	1063	1677	721	1077	887	561	1256	917	1204	945	1285	625	799	829	830	910	781
ENSG00000046653	GPM6B	266	56	64	76	240	20	44	63	29	70	29	89	57	243	72	71	64	112	64	31	5	27	33	58	60	17	18	38	20	31	29	35	10	12	18	41	44
ENSG00000046774	MAGEC2	3	0	0	0	4	0	0	2	0	2	0	1	0	1	4	0	1	1	1	0	0	0	0	0	0	0	1	0	0	0	0	0	0	1	0	0	0
ENSG00000046889	PREX2	435	128	137	102	331	35	64	94	76	300	79	151	68	420	94	84	57	147	100	43	10	38	31	60	52	33	30	125	35	40	48	42	9	33	10	13	101
ENSG00000047056	WDR37	1810	1914	1846	1836	1772	2343	1404	1683	1628	1684	2445	2352	2432	4120	2958	2686	2804	2712	2468	2286	1635	1786	1047	1365	1191	885	2072	1859	2022	1745	1698	1421	1122	1375	1236	1591	1732
ENSG00000047188	YTHDC2	871	893	971	782	1176	933	730	830	591	687	1088	952	1102	2357	1879	1532	1604	1305	1232	1148	787	1303	635	799	733	494	987	957	1311	806	895	507	735	892	680	997	867
ENSG00000047230	CTPS2	312	160	197	194	315	186	170	171	114	165	241	204	222	499	389	287	351	299	256	177	113	226	120	150	166	87	204	121	201	158	173	104	118	137	105	126	132
ENSG00000047249	ATP6V1H	1012	1145	952	1021	1214	1166	700	920	769	832	1264	1169	1227	2634	1784	1593	1687	1567	1405	1324	900	1256	682	888	816	472	1321	1151	1379	1315	1022	758	690	1019	820	1036	1168
ENSG00000047315	POLR2B	2027	2439	2394	2733	2739	2587	2277	1922	2167	2151	2948	2525	3107	4401	3201	3236	3127	3361	2980	2978	1786	2455	1248	1965	1820	1025	1501	1896	2476	1779	2057	1287	1578	2105	1547	1793	1836
ENSG00000047346	FAM214A	2364	1785	1645	2093	2174	3587	1280	1255	1737	1573	3008	2563	2209	5458	3812	3592	3136	3471	2879	2823	2125	3096	1594	1659	1825	1240	2953	3471	3516	2317	2939	2442	1919	2546	2560	3405	4749
ENSG00000047365	ARAP2	2925	3493	2875	2838	3314	2736	2215	2990	1913	1998	3493	2833	3893	8551	4836	4793	5203	3875	4305	3811	2187	3691	2244	3154	2406	1822	2448	2773	3789	2919	3143	2057	2418	3512	2003	2768	2719
ENSG00000047410	TPR	3819	5403	3878	4686	4537	5701	4349	3878	5287	4890	5340	5080	9064	11312	6542	6397	5257	7463	5627	7609	4119	5049	2811	3967	4277	2274	3797	5341	5807	3684	4714	3685	3290	5127	4645	4825	5706
ENSG00000047457	CP	86	19	37	21	62	12	12	27	14	49	12	37	13	91	19	9	15	43	15	6	3	5	6	13	12	3	4	31	4	14	9	8	2	5	3	1	21
ENSG00000047578	KATNIP	1538	935	1133	1510	1234	2230	749	1202	1164	1217	1652	1995	1992	3135	1600	1681	1423	1646	1647	1686	1106	1181	921	851	783	503	1278	1681	1538	1357	1225	1366	742	957	1105	1047	1491
ENSG00000047579	DTNBP1	717	574	566	587	816	818	381	750	416	569	794	934	872	2186	1274	1177	1225	1176	904	931	579	836	526	490	540	324	993	992	953	990	708	670	499	628	608	746	810
ENSG00000047597	XK	0	0	0	0	0	0	0	0	0	0	0	0	0	0	0	0	0	0	0	0	0	0	0	0	0	0	0	0	0	0	0	0	0	0	0	0	0
ENSG00000047617	ANO2	619	171	194	205	524	105	90	161	122	453	139	195	103	727	202	168	117	207	171	48	32	82	41	116	80	40	39	176	71	76	68	100	19	48	28	62	194
ENSG00000047621	C12orf4	296	292	300	305	468	276	264	290	242	225	359	349	454	901	556	484	584	421	468	344	313	382	234	332	295	150	378	388	493	339	361	162	252	319	248	319	337
ENSG00000047634	SCML1	93	145	193	169	234	184	159	143	107	91	137	147	246	346	321	256	242	146	263	166	166	285	123	150	179	54	217	153	332	159	220	74	98	145	108	131	137
ENSG00000047644	WWC3	2871	2236	2641	3483	2245	4505	2099	2940	3425	2714	4078	3750	5603	7114	3698	4499	3055	4158	3314	4836	3091	2568	2083	1641	1803	1514	2540	3731	3718	1988	3078	3753	1791	3073	2946	2987	3608
ENSG00000047648	ARHGAP6	911	218	248	375	948	177	168	277	171	349	218	461	339	1220	537	416	718	589	586	195	156	255	104	282	266	106	105	304	158	165	247	266	91	228	137	231	246
ENSG00000047662	FAM184B	235	61	94	37	202	45	24	54	31	147	44	98	40	269	66	35	45	70	51	21	7	18	19	36	29	8	15	69	15	29	17	21	7	10	12	7	48
ENSG00000047849	MAP4	1252	1059	1049	904	1211	990	688	798	680	798	1138	1085	1292	3109	2125	1509	1971	1357	1386	1232	630	884	589	769	798	390	1264	1025	1259	1029	915	612	737	821	727	911	801
ENSG00000047932	GOPC	296	299	370	408	442	379	247	280	241	247	418	407	528	900	813	595	679	564	536	470	344	514	254	297	274	142	417	391	462	360	333	161	275	349	278	366	399
ENSG00000047936	ROS1	50	14	14	16	43	4	6	8	12	26	7	16	2	43	11	6	9	15	8	3	3	4	5	7	3	5	2	12	4	3	1	5	0	6	0	2	8
ENSG00000048028	USP28	761	696	918	781	884	978	576	530	472	591	933	693	1161	1975	1209	1069	1214	901	980	813	479	624	522	899	493	392	554	580	898	619	847	402	756	666	465	583	571
ENSG00000048052	HDAC9	2756	2456	1815	1722	3652	1835	1161	1185	1175	1574	2183	2308	3398	8371	3603	2931	3470	3243	2939	2549	1651	1868	1584	1946	1849	1035	1938	3537	1727	1958	2572	1494	1785	2606	2523	2254	3886
ENSG00000048140	TSPAN17	228	313	322	301	317	336	274	375	230	246	336	372	359	538	449	376	439	284	383	318	184	248	112	263	164	135	125	157	315	205	239	144	185	148	107	160	85
ENSG00000048162	NOP16	124	151	200	152	188	163	154	123	106	115	141	133	136	218	164	163	222	122	146	134	110	183	85	160	115	54	82	98	171	128	152	71	62	95	54	71	87
ENSG00000048342	CC2D2A	226	74	79	59	166	42	27	61	62	150	69	80	59	255	69	64	60	89	64	55	21	35	25	40	49	24	19	64	36	25	34	36	22	38	29	24	72
ENSG00000048392	RRM2B	1344	1094	928	1520	1168	1924	1289	1463	1877	1802	1742	1670	2593	3881	1852	2169	1565	2917	1846	2534	1590	1829	877	1056	1201	678	1038	1830	1820	1525	1557	1786	1096	1821	1900	1889	2639
ENSG00000048405	ZNF800	1079	1445	1191	1162	1490	1281	954	890	946	967	1482	1336	1641	3738	2381	1937	2109	1940	1818	1820	1240	1792	785	1315	1193	712	1543	1621	2110	1299	1440	902	967	1496	1122	1651	1342
ENSG00000048462	TNFRSF17	21	35	28	28	60	20	13	16	10	16	19	29	35	25	60	27	58	46	13	54	12	205	106	32	22	46	15	16	44	27	31	47	64	10	21	15	40
ENSG00000048471	SNX29	2477	1964	2447	2296	3127	3128	1445	1764	1607	1778	3059	3341	3232	6596	4476	3938	4820	3979	3538	2981	2091	2618	1350	1639	1672	1023	4260	2779	3771	2666	2881	2012	1508	1614	2028	1934	2643
ENSG00000048540	LMO3	98	25	31	14	76	16	6	7	20	63	20	31	16	100	12	19	20	27	26	9	2	9	9	27	8	4	5	34	6	8	7	6	0	2	4	0	31
ENSG00000048544	MRPS10	382	374	480	493	466	408	382	333	404	400	459	391	413	822	497	478	505	506	437	418	202	408	183	300	313	229	200	228	401	305	365	207	270	279	260	300	242
ENSG00000048545	GUCA1A	2	0	0	0	3	2	0	0	0	0	0	3	0	3	0	0	0	1	0	0	0	0	0	0	0	0	1	0	0	0	0	1	0	0	0	0	1
ENSG00000048649	RSF1	2510	2512	2180	2447	2556	3317	2053	2201	2247	2242	3189	3078	3258	6563	4565	4124	3977	3792	3421	3403	2201	3068	1663	1866	1956	1206	3105	3240	3269	2812	2659	2201	1883	2482	2304	2668	3192
ENSG00000048707	VPS13D	3210	2853	3173	3249	3689	3816	2451	2630	2695	2489	3754	3797	4362	8007	5758	4807	4793	4578	4086	4168	2735	3847	2023	2300	2565	1557	4009	3707	4634	2911	3544	2488	2116	3123	2596	3614	3525
ENSG00000048740	CELF2	20073	17605	13833	19372	16289	35633	11537	17449	18009	16408	29204	32074	36612	56312	37773	38341	29549	33827	33537	36585	21155	25825	17035	13125	17110	10983	29880	33014	34975	25266	29552	31529	15939	20635	24039	29167	35513
ENSG00000048828	FAM120A	4306	4176	3627	4811	3683	5973	3205	3994	5170	4373	5426	5434	7119	10898	5982	6160	4992	6559	5365	6003	4153	4568	2876	2925	3311	1931	4069	5109	5874	4732	4899	4808	2944	4473	4008	4783	5316
ENSG00000048991	R3HDM1	826	665	770	732	1127	800	554	535	538	562	923	835	934	2465	1691	1325	1559	1375	1171	932	621	1222	519	665	714	412	1397	1013	1175	911	870	446	606	814	736	921	902
ENSG00000049089	COL9A2	265	160	232	244	208	324	245	107	220	179	237	173	235	407	129	256	321	233	362	213	174	118	70	129	181	68	56	91	177	124	181	83	123	123	71	141	167
ENSG00000049130	KITLG	167	38	60	44	147	18	24	25	40	81	41	38	27	154	49	35	53	54	31	22	12	25	14	25	24	12	9	44	15	18	27	23	3	11	17	16	37
ENSG00000049167	ERCC8	371	354	319	339	411	315	271	259	278	284	388	352	406	1006	552	466	555	581	398	353	270	416	207	309	288	170	397	336	472	311	333	215	207	301	251	352	274
ENSG00000049192	ADAMTS6	694	245	185	246	533	165	126	175	127	356	279	249	183	875	298	326	326	272	246	157	117	243	128	174	184	61	247	215	186	165	137	106	91	161	83	119	187
ENSG00000049239	H6PD	890	1100	937	1097	1138	1184	1180	865	1083	1109	945	1389	1473	2597	1310	1363	1323	1389	1140	1030	776	846	354	742	765	433	817	867	1514	743	913	784	762	1009	525	889	564
ENSG00000049245	VAMP3	764	1310	885	1219	863	1135	987	1311	1160	1353	1023	1056	1592	2425	1088	1310	1170	1408	1179	1608	915	949	575	843	1001	575	744	1133	1240	1364	861	951	694	1164	922	1064	1139
ENSG00000049246	PER3	178	156	144	116	173	143	99	82	128	166	168	82	138	298	193	162	197	135	94	148	110	123	81	111	118	74	113	170	107	82	147	64	134	128	63	86	159
ENSG00000049247	UTS2	28	337	12	15	36	17	34	15	21	25	33	15	21	53	522	25	35	14	17	14	5	274	7	277	23	14	2	16	19	19	23	6	11	10	17	11	10
ENSG00000049249	TNFRSF9	196	307	243	277	222	482	360	168	329	495	385	295	448	503	224	356	138	364	247	500	134	87	125	140	76	121	199	593	353	124	193	160	160	317	254	184	243
ENSG00000049283	EPN3	21	2	5	2	16	3	2	3	2	12	1	3	2	8	5	0	2	13	1	0	2	2	3	4	1	0	0	6	1	1	2	0	0	1	0	1	2
ENSG00000049323	LTBP1	870	370	751	593	1256	186	192	422	423	597	702	511	342	1193	852	542	695	687	770	212	193	333	95	297	354	109	111	421	315	262	490	421	124	290	206	264	428
ENSG00000049449	RCN1	29	47	58	39	43	29	48	46	35	33	56	56	65	87	46	53	69	33	42	98	30	79	43	73	68	47	14	32	77	46	61	38	34	52	35	36	53
ENSG00000049540	ELN	35	13	18	15	55	8	5	9	17	30	14	20	8	53	19	18	11	10	9	7	2	2	3	8	5	7	7	14	2	7	6	3	1	7	1	1	9
ENSG00000049541	RFC2	309	424	429	453	418	498	338	374	440	426	528	454	571	671	469	608	513	631	482	478	326	376	245	297	241	163	272	324	400	417	382	339	225	292	204	220	323
ENSG00000049618	ARID1B	4018	3948	3750	3937	4734	6434	2530	2694	3115	3046	5022	5409	5546	11758	9140	8375	8457	7388	7170	5355	3748	6046	2923	3122	3750	2187	8305	6439	7360	5410	5675	4163	3137	4551	4472	5265	6688
ENSG00000049656	CLPTM1L	577	554	636	706	681	712	591	530	551	613	682	713	908	1262	865	781	857	705	822	844	493	582	318	433	414	300	398	468	795	479	579	381	475	516	341	520	413
ENSG00000049759	NEDD4L	691	212	286	279	619	167	144	193	184	450	249	361	242	1009	508	358	367	453	273	160	128	185	88	185	169	76	251	284	193	198	180	180	66	126	136	125	199
ENSG00000049768	FOXP3	25	16	21	20	50	13	31	11	21	30	14	36	22	65	56	23	28	24	34	33	25	17	19	14	13	5	16	27	43	14	22	13	11	12	18	13	2
ENSG00000049769	PPP1R3F	225	284	285	240	353	282	247	218	202	186	323	299	342	584	727	449	496	409	328	335	239	370	165	208	202	88	281	147	327	172	280	105	115	165	143	168	133
ENSG00000049860	HEXB	939	1152	1038	1330	1001	948	972	1136	955	1156	1072	1055	1550	2190	911	1184	1204	1336	1319	1308	926	1007	537	978	1048	551	635	949	1356	1163	1075	984	665	1044	901	1064	1029
ENSG00000049883	PTCD2	212	146	143	189	236	132	129	112	87	145	165	180	186	418	287	227	233	200	187	172	140	211	102	138	131	83	147	152	208	140	178	67	98	125	99	114	106
ENSG00000050030	NEXMIF	337	75	69	105	298	88	73	91	47	112	70	130	120	370	247	165	110	198	108	90	35	164	39	59	64	38	166	120	40	84	105	38	12	46	50	70	69
ENSG00000050130	JKAMP	621	663	571	796	780	608	628	723	723	702	763	748	867	1441	915	873	942	1036	845	828	562	802	440	580	471	320	416	653	743	675	550	509	444	635	586	658	729
ENSG00000050165	DKK3	66	41	42	39	83	15	16	27	14	49	26	42	33	88	35	49	28	41	25	21	8	22	15	36	34	16	14	45	18	19	12	9	6	17	8	13	23
ENSG00000050327	ARHGEF5	23	35	45	44	79	23	46	21	32	36	34	30	38	91	56	92	43	110	39	41	24	29	9	29	39	22	34	53	43	20	24	20	20	24	17	22	26
ENSG00000050344	NFE2L3	144	197	196	200	131	118	169	163	77	109	164	132	105	232	257	173	283	184	192	162	143	212	105	114	132	83	98	94	204	163	129	67	102	102	129	95	78
ENSG00000050393	MCUR1	219	220	312	313	422	193	186	161	207	181	326	208	244	488	431	284	361	313	298	281	150	247	104	204	166	111	117	155	253	152	243	159	153	186	195	152	158
ENSG00000050405	LIMA1	335	227	259	211	310	218	204	154	156	196	272	211	239	518	386	246	290	216	228	194	128	219	97	229	132	111	178	192	248	131	202	104	154	165	151	168	137
ENSG00000050426	LETMD1	390	498	523	516	550	517	469	423	387	361	643	472	642	1023	828	723	818	635	672	571	409	669	304	445	400	239	415	341	557	466	515	289	323	326	347	283	373
ENSG00000050438	SLC4A8	414	229	342	244	475	266	171	320	168	271	304	342	315	1015	513	702	1054	648	778	387	205	281	167	224	220	93	234	267	273	228	209	171	217	206	152	374	263
ENSG00000050555	LAMC3	100	42	61	35	81	47	31	41	21	77	57	58	27	135	57	61	45	60	42	22	14	18	14	23	23	5	21	34	34	13	26	15	13	18	8	12	34
ENSG00000050628	PTGER3	379	93	119	145	295	86	49	90	98	232	83	189	134	403	165	183	224	201	142	53	41	54	38	78	78	28	29	108	51	49	52	62	15	41	31	22	92
ENSG00000050730	TNIP3	219	79	103	82	194	90	57	65	60	118	151	135	77	310	153	163	117	113	120	77	35	90	65	109	59	36	37	71	82	36	61	38	51	52	73	48	58
ENSG00000050748	MAPK9	510	617	500	503	631	485	441	389	393	460	581	478	740	1173	1021	706	921	665	700	600	384	605	314	462	413	241	551	549	689	477	524	338	397	477	355	559	510
ENSG00000050767	COL23A1	527	160	174	215	376	132	85	127	117	461	125	227	92	563	181	166	134	224	148	112	92	74	48	115	109	39	84	191	63	96	113	84	34	90	48	68	151
ENSG00000050820	BCAR1	26	14	15	17	35	7	11	13	11	43	11	14	7	55	7	11	8	18	8	8	2	6	1	9	9	6	2	16	10	1	9	1	0	7	3	0	11
ENSG00000051009	FHIP1B	757	908	779	970	777	938	751	658	826	1082	999	1079	1280	1662	1146	1040	1098	959	1130	1104	831	516	382	612	487	335	692	766	937	867	769	805	435	640	468	612	592
ENSG00000051108	HERPUD1	1497	2021	1574	1821	1388	1896	1441	1448	1691	2510	1828	1524	2189	3107	1738	1743	1703	1963	1525	2291	1319	1405	924	1277	1402	765	985	1591	1951	1336	1515	1605	1047	1377	1109	1320	1277
ENSG00000051128	HOMER3	47	22	75	41	41	51	27	64	34	46	49	43	59	59	46	47	51	60	43	49	67	36	19	31	16	15	17	27	52	39	37	51	28	42	21	28	21
ENSG00000051180	RAD51	65	34	32	40	74	19	18	20	12	49	27	31	29	71	39	37	37	33	29	18	9	36	17	23	23	9	10	21	20	37	20	13	19	15	8	15	18
ENSG00000051341	POLQ	214	87	85	66	190	58	39	62	70	146	76	107	56	252	89	61	77	96	71	57	40	69	32	53	42	51	30	64	55	60	49	45	30	37	23	32	84
ENSG00000051382	PIK3CB	1627	1274	1329	1424	1599	2347	969	1245	1540	1516	2620	1968	1969	4374	2863	2386	2864	2568	2749	2149	1617	1926	923	1096	1201	601	1938	2646	2166	1512	1679	1326	1167	1675	1550	2140	2587
ENSG00000051523	CYBA	6015	5062	5901	7098	4809	6334	7252	6698	7484	10256	6243	6995	6395	8463	7530	7164	7360	8524	7419	6986	4374	2929	1926	3276	2894	2437	2864	3698	5887	5237	4455	6002	4493	4034	2528	3049	2942
ENSG00000051596	THOC3	243	211	186	147	357	270	189	214	124	197	211	219	205	508	711	464	404	320	324	331	161	306	145	194	168	78	549	249	175	322	258	124	103	104	137	130	154
ENSG00000051620	HEBP2	1101	1439	998	1295	1109	1589	1195	1401	1429	1482	1144	1366	2041	2904	1710	1833	1024	1951	1453	2040	1140	1279	511	986	986	602	866	1079	1323	1345	1120	1289	517	1179	891	1046	1248
ENSG00000051825	MPHOSPH9	740	812	811	894	1143	720	676	585	530	569	841	767	945	1797	1635	1189	1395	1081	1024	770	548	1159	545	714	589	362	878	528	971	577	820	362	507	518	406	551	499
ENSG00000052126	PLEKHA5	578	333	271	277	520	222	181	185	240	316	528	275	179	799	512	430	496	320	361	208	98	230	153	343	208	38	298	258	176	180	214	177	110	196	263	186	194
ENSG00000052344	PRSS8	2	1	5	3	7	2	2	2	1	3	2	3	4	7	3	3	1	2	9	1	1	2	1	4	2	0	1	1	2	0	1	1	0	1	0	1	3
ENSG00000052723	SIKE1	606	762	619	762	719	669	713	564	602	598	737	646	812	1436	806	764	845	761	729	973	534	802	415	676	645	403	416	577	844	597	687	432	480	633	510	555	570
ENSG00000052749	RRP12	1462	2333	1584	2013	1000	3982	2036	1114	1695	2236	1926	2929	3997	3416	1861	1800	1254	2681	2604	2366	1809	1000	680	989	1240	544	1309	1497	1058	1507	1247	1496	949	1189	1004	967	1069
ENSG00000052795	FNIP2	537	539	644	582	733	379	358	570	399	440	546	524	777	1699	806	702	1019	701	600	541	439	557	312	384	472	231	504	488	613	572	524	313	325	494	320	471	524
ENSG00000052802	MSMO1	225	230	265	216	370	226	244	193	168	147	260	243	296	441	368	292	361	295	274	263	169	264	126	238	159	157	173	198	254	194	242	133	205	217	149	162	152
ENSG00000052841	TTC17	1729	1824	1815	1853	2120	2129	1370	1342	1532	1437	2294	2162	2565	5140	3743	3366	3521	2995	2743	2506	1765	2764	1339	1737	1765	1057	2979	2545	2996	2253	2171	1394	1468	1851	1825	2309	2536
ENSG00000052850	ALX4	57	15	18	29	56	13	8	16	20	32	16	29	7	79	10	9	12	29	15	5	1	3	9	10	10	0	7	20	3	9	9	6	0	6	3	2	20
ENSG00000053108	FSTL4	528	177	209	182	526	97	91	196	122	410	144	235	115	604	207	106	130	303	170	78	34	97	58	101	69	48	34	185	87	62	65	59	23	47	28	79	158
ENSG00000053254	FOXN3	5356	4445	3859	5002	4789	10877	3722	3327	6066	4412	7469	8069	8524	14426	8698	8678	8378	8183	8834	8935	5172	6649	4104	3674	4397	2671	7989	9030	8286	5547	7013	6002	4486	5379	6563	6690	9093
ENSG00000053328	METTL24	199	52	53	66	165	44	34	34	34	131	37	65	30	216	70	55	57	79	61	20	16	24	35	46	34	19	34	46	52	27	49	32	11	27	13	17	53
ENSG00000053371	AKR7A2	113	104	181	125	116	151	131	127	132	107	152	150	172	231	163	171	168	131	155	130	107	114	56	148	118	61	81	108	215	94	137	69	102	107	65	131	93
ENSG00000053372	MRTO4	164	214	226	212	280	198	243	174	173	177	223	204	206	311	242	241	248	193	181	222	150	212	108	222	198	101	119	116	232	143	223	83	137	144	103	126	114
ENSG00000053438	NNAT	2	0	0	1	1	0	1	1	0	3	0	0	1	1	1	0	1	0	2	1	0	1	1	1	1	0	0	1	1	1	1	0	1	0	0	0	0
ENSG00000053501	USE1	87	142	185	174	152	164	122	110	139	102	145	147	121	187	134	155	160	137	133	100	80	113	64	101	86	57	85	75	137	82	98	65	67	72	64	54	55
ENSG00000053524	MCF2L2	501	230	225	233	462	180	185	144	210	362	232	329	196	756	418	375	310	404	237	258	97	296	103	196	148	93	448	269	252	234	223	146	98	142	125	159	191
ENSG00000053702	NRIP2	11	9	5	3	13	1	4	6	0	12	4	5	5	11	4	1	2	4	6	1	2	0	1	4	3	1	0	6	0	2	1	2	1	0	4	0	2
ENSG00000053747	LAMA3	372	119	104	96	313	43	46	92	70	255	76	133	61	370	76	68	72	138	103	34	12	22	21	87	68	27	18	114	35	41	30	38	13	26	17	17	62
ENSG00000053770	AP5M1	690	844	710	863	948	809	767	757	716	720	911	840	1132	2118	1265	1145	1158	1129	1113	1189	754	1178	497	804	807	472	629	820	1125	876	803	509	636	904	726	874	807
ENSG00000053900	ANAPC4	836	783	907	874	1014	923	702	802	696	661	1050	897	1020	1995	1378	1525	1528	1402	1393	1070	769	1158	638	867	756	394	817	895	1138	922	815	536	641	751	633	757	751
ENSG00000053918	KCNQ1	4402	2485	3460	5619	2837	7393	2072	2488	3013	3342	5085	6308	5768	7990	5551	5898	5080	5476	5968	5980	3729	3503	2218	2110	2672	1865	6624	5560	6237	3948	4665	5331	2267	2568	3518	4319	6046
ENSG00000054116	TRAPPC3	679	851	850	887	834	796	814	773	820	851	849	776	755	1251	906	931	1003	1096	962	1088	557	876	434	780	661	419	495	619	748	846	679	618	514	604	559	483	546
ENSG00000054118	THRAP3	4702	5280	4396	5255	5046	5723	4888	4621	5316	5364	5941	5858	6693	9753	6382	6665	6258	6973	5809	5831	3823	4087	2396	3345	3127	2020	3495	3930	5038	4022	3986	3516	2784	3848	3088	3756	4147
ENSG00000054148	PHPT1	115	182	207	187	157	170	198	171	123	137	186	172	145	201	165	178	202	164	174	136	77	102	85	136	74	84	69	68	152	99	84	88	70	97	82	85	49
ENSG00000054179	ENTPD2	11	30	19	62	6	41	1	4	10	18	3	23	8	20	18	11	8	23	25	31	20	5	5	5	6	1	12	22	9	0	3	18	6	3	5	11	15
ENSG00000054219	LY75	0	0	0	0	0	0	0	0	0	0	0	0	0	0	0	0	0	0	0	0	0	0	0	0	0	0	0	0	0	1	0	0	0	0	0	0	0
ENSG00000054267	ARID4B	6035	5884	4688	6450	5277	7670	4483	6839	5824	5827	7024	7475	8507	13713	8481	8572	7461	8935	7392	8697	5316	7502	4537	4136	4452	2632	6408	7288	6899	6540	5659	5896	3844	5233	5669	5866	7456
ENSG00000054277	OPN3	270	172	269	282	362	217	160	200	147	170	230	254	261	661	320	325	351	288	261	266	188	211	111	190	134	105	183	171	292	175	207	126	129	162	148	234	138
ENSG00000054282	SDCCAG8	1175	806	843	830	1296	1152	567	780	666	887	1516	1045	1336	3193	1895	2060	1871	2173	1760	1519	821	1475	584	695	906	514	1620	1098	1683	1434	1053	1042	709	1116	1126	1456	1391
ENSG00000054356	PTPRN	31	14	7	16	23	3	8	15	5	13	7	26	6	24	17	6	14	15	15	3	3	3	0	11	0	1	3	6	7	3	6	7	2	3	5	2	1
ENSG00000054392	HHAT	688	284	319	321	675	281	196	205	168	462	395	409	313	1115	654	708	510	500	406	229	149	435	159	336	241	121	492	380	276	237	312	172	108	232	218	186	270
ENSG00000054523	KIF1B	2467	2143	1461	2409	1232	2055	1093	1976	1542	2346	1916	2297	2961	5187	2371	2087	2184	2442	1900	2607	1649	1521	1239	1102	1029	631	2239	1736	2113	1884	2047	2100	905	1638	1382	2088	2642
ENSG00000054598	FOXC1	4	0	0	1	6	0	1	3	0	3	7	2	0	8	3	1	3	5	1	1	1	0	1	1	3	0	0	1	2	4	2	0	2	0	0	2	3
ENSG00000054611	TBC1D22A	6752	4508	6358	8301	5128	13172	3715	4878	5793	4994	9664	11915	9358	14085	9969	9977	9510	9163	8916	9505	5788	6392	4767	3956	4190	3241	9878	10673	10537	7014	8638	7941	4215	4798	6231	5918	9236
ENSG00000054654	SYNE2	9559	7657	6325	12436	8071	7940	6165	8255	6973	7511	11773	9296	9924	21496	16207	15733	14136	15414	17619	16679	6381	8569	7426	8088	6122	4743	11072	9617	10359	11997	8229	7445	7428	11081	8619	17123	10165
ENSG00000054690	PLEKHH1	70	16	36	24	70	11	12	20	21	55	18	26	13	91	27	24	22	37	20	7	5	7	6	15	23	8	8	29	13	14	20	7	4	6	4	3	13
ENSG00000054793	ATP9A	386	229	325	320	470	209	104	227	168	296	351	276	368	740	430	331	189	256	333	155	130	160	95	110	183	95	125	173	189	118	205	253	207	171	104	93	171
ENSG00000054796	SPO11	31	3	3	6	19	2	1	3	4	9	5	5	1	16	4	4	6	6	4	1	0	2	1	3	2	1	1	5	3	3	2	2	0	2	0	1	5
ENSG00000054803	CBLN4	10	3	4	3	13	1	2	2	1	3	2	3	2	8	2	0	0	2	0	2	0	2	3	3	1	0	0	4	2	0	2	1	0	1	0	0	2
ENSG00000054938	CHRDL2	56	9	11	9	53	7	10	10	8	39	12	24	7	54	14	9	11	19	13	6	1	2	2	11	3	3	3	17	3	2	5	3	0	5	4	1	10
ENSG00000054965	FAM168A	1372	1006	1008	1190	1184	1732	775	1022	1079	1111	1511	1769	1534	3118	2118	1910	1791	1876	1828	1742	1041	1457	936	884	936	575	1683	1633	1827	1655	1463	1198	910	1058	1313	1333	1924
ENSG00000054967	RELT	3063	3521	2852	4520	2100	4979	2469	3989	3917	4370	4411	5261	5094	5595	3903	4838	3780	4746	4768	3949	3677	1934	1454	1838	1960	1180	2618	3675	4376	2731	2721	4095	1556	2347	1977	2316	2607
ENSG00000054983	GALC	1196	1166	945	1053	1180	1148	954	1164	907	1004	1249	1169	1557	3350	1761	1871	1971	2000	1976	1754	932	1153	767	934	1209	605	957	1343	1483	1491	1316	781	948	1146	848	1554	1363
ENSG00000055044	NOP58	1082	1897	1517	1497	1712	1319	1314	1029	921	918	1525	1282	1172	2111	2196	1883	2016	1560	1417	1235	860	1853	915	1161	1013	624	893	718	1165	941	1176	444	662	732	630	560	604
ENSG00000055070	SZRD1	1514	2090	1715	1760	1519	1834	1580	1786	1646	1660	1809	1826	1776	2856	1986	1858	2118	1909	1996	1749	1001	1060	642	1090	1056	652	901	1072	1578	1301	1210	942	927	1048	817	1110	1005
ENSG00000055118	KCNH2	66	34	46	33	46	45	25	29	29	77	32	41	29	105	85	54	71	49	71	37	45	42	22	24	29	10	34	39	57	29	22	23	11	13	11	28	22
ENSG00000055130	CUL1	1140	1316	1411	1284	1640	1276	1057	1472	927	894	1344	1460	1480	3313	2427	1921	2547	1851	1890	1596	1017	1489	853	1137	1089	554	1551	1223	1657	1504	1334	684	905	1052	824	1186	1083
ENSG00000055147	FAM114A2	366	449	361	389	491	368	364	352	343	381	403	385	505	966	601	572	587	603	489	544	334	503	239	353	363	198	313	397	513	375	365	262	258	359	263	425	348
ENSG00000055163	CYFIP2	3918	4230	4118	4336	4683	5468	4084	3359	3856	3861	5080	6377	7077	12592	10066	8323	7723	6673	7236	6864	4506	5332	2420	3530	3366	2226	6469	4504	7708	4286	5197	3275	3170	4529	3427	6021	4628
ENSG00000055208	TAB2	2969	2529	2130	2973	2940	4002	2277	2625	3133	2711	4000	4242	4611	9908	6539	5271	4043	5096	4021	5408	3258	4642	2389	2238	2817	1650	4696	5193	5428	4161	4090	3857	2360	4090	4256	5237	5519
ENSG00000055211	GINM1	536	685	462	462	418	507	344	429	628	456	504	602	702	999	828	654	534	709	576	695	420	480	254	451	414	179	392	507	557	430	484	330	397	372	401	380	520
ENSG00000055332	EIF2AK2	1805	1971	1644	3294	2814	1737	1690	10244	1829	2116	1982	3028	2455	9669	2671	4138	6136	2695	4468	3226	1956	2714	3778	1429	3266	838	1334	2163	2463	8852	2388	1982	1516	1653	1434	2158	2346
ENSG00000055483	USP36	636	911	938	797	990	852	758	522	573	533	863	866	860	1678	1683	1266	1457	1031	1026	726	615	922	420	606	493	320	924	511	807	567	777	378	362	460	375	425	335
ENSG00000055609	KMT2C	8668	6854	6349	9405	7073	12320	5545	6610	8833	7490	10777	10916	11244	22083	12179	11575	10400	11738	10721	13469	8482	9629	6155	5776	6743	4172	11243	12938	12617	9644	9753	10453	6377	9502	9633	12111	14242
ENSG00000055732	MCOLN3	67	21	11	18	45	7	7	12	16	39	13	26	18	59	69	16	14	32	16	16	3	20	8	9	14	7	29	22	13	9	7	5	5	6	6	3	11
ENSG00000055813	CCDC85A	0	0	0	0	0	0	0	0	0	0	0	0	0	0	0	0	0	0	0	0	0	0	0	0	0	0	0	0	0	0	0	0	0	0	0	0	0
ENSG00000055917	PUM2	3897	4161	3332	4320	4290	5431	3236	3138	3940	3644	5269	4947	6079	13088	7928	6637	6247	6484	5588	7106	4481	5640	2818	3584	3879	2369	5273	6427	7150	4958	5294	4321	3648	5666	4908	6698	6872
ENSG00000055950	MRPL43	167	170	197	177	210	169	211	159	171	179	195	199	234	334	242	210	257	222	223	285	144	191	108	203	166	101	94	147	261	132	182	100	160	131	119	125	148
ENSG00000055955	ITIH4	3	2	2	3	5	4	4	8	5	4	3	4	8	14	5	3	6	5	7	5	3	2	1	4	5	0	4	2	10	1	2	0	1	7	0	1	1
ENSG00000055957	ITIH1	27	16	17	20	27	8	12	12	10	17	15	12	15	33	9	14	19	13	8	9	11	7	1	7	6	4	3	13	11	3	13	5	3	3	1	2	7
ENSG00000056050	HPF1	177	188	191	229	250	182	184	224	83	160	232	205	240	403	276	235	270	227	210	222	153	274	108	204	150	95	118	157	191	184	181	104	151	175	116	141	125
ENSG00000056097	ZFR	1839	2212	2111	2181	2486	2255	1666	1905	1738	1761	2394	2113	2515	4847	3501	3111	3541	3062	2841	2583	1627	2424	1274	1722	1692	1052	2132	1897	2508	2035	2000	1344	1420	1791	1616	1960	1900
ENSG00000056277	ZNF280C	231	138	138	108	257	110	126	118	109	135	149	166	159	442	312	244	265	204	204	167	134	214	86	159	143	84	174	157	223	135	154	82	126	130	119	158	138
ENSG00000056291	NPFFR2	219	36	45	48	154	16	27	39	28	105	36	71	29	200	43	31	40	63	46	9	6	12	6	36	16	12	10	62	12	18	12	21	3	11	2	6	29
ENSG00000056487	PHF21B	158	52	61	52	133	21	36	34	22	123	43	60	26	183	36	29	32	60	44	18	3	20	9	26	25	9	13	36	13	14	12	19	4	19	3	3	36
ENSG00000056558	TRAF1	715	905	865	712	1125	868	840	542	488	580	1008	1114	1124	2104	1890	1552	1277	881	1274	1104	691	1056	470	631	505	306	941	503	1103	481	847	448	392	571	428	451	300
ENSG00000056586	RC3H2	1722	1577	1815	1863	2108	2064	1570	1784	1698	1621	2420	2039	2536	4766	3279	2710	3046	2705	2468	2357	1626	2454	1111	1521	1420	927	1538	1767	2316	1783	1902	1312	1461	1798	1600	1852	1900
ENSG00000056736	IL17RB	31	7	22	9	26	4	7	19	11	22	19	19	6	46	17	13	28	17	13	3	4	2	2	5	9	7	4	7	6	2	13	8	6	5	2	4	6
ENSG00000056972	TRAF3IP2	216	208	188	216	269	250	210	231	291	178	207	215	269	476	342	266	329	255	243	253	154	239	120	162	164	99	188	168	249	208	211	139	110	144	148	192	178
ENSG00000056998	GYG2	72	6	14	24	71	9	6	16	6	23	9	33	18	73	20	5	12	28	16	6	3	7	4	10	9	6	3	16	4	7	6	6	4	3	7	3	7
ENSG00000057019	DCBLD2	204	85	100	106	191	74	63	65	51	128	75	123	85	276	164	127	134	138	92	99	62	121	36	43	64	28	103	82	67	31	61	34	25	38	24	47	90
ENSG00000057149	SERPINB3	8	3	2	1	7	2	2	0	0	5	3	7	2	9	3	2	1	0	2	1	0	1	0	2	2	0	0	3	1	2	0	3	0	4	1	1	2
ENSG00000057252	SOAT1	2044	1886	1813	2550	2056	2024	1992	2087	1828	2022	2461	2537	3031	4499	2597	2947	2782	3078	2026	2706	1838	1880	926	1591	1443	985	1500	1754	2339	1763	1603	1855	1204	1851	1423	1628	1665
ENSG00000057294	PKP2	191	52	88	47	162	34	52	59	52	133	63	84	54	233	85	90	89	106	86	66	22	26	21	38	40	18	25	62	29	24	28	24	25	32	32	70	46
ENSG00000057468	MSH4	296	81	144	114	229	127	52	87	56	158	140	137	98	360	179	147	222	200	137	65	59	82	43	56	49	21	87	88	81	51	82	51	55	52	55	67	112
ENSG00000057593	F7	12	8	8	11	14	4	1	2	4	17	1	10	6	23	5	4	3	15	4	1	2	2	0	5	6	0	2	3	3	7	4	0	3	2	0	5	2
ENSG00000057608	GDI2	4018	4974	4769	4882	5264	4727	4539	4290	4361	4911	5230	5135	5721	8794	5362	5319	6181	6368	5361	6143	3027	3934	2379	3818	3882	2432	2570	3548	4933	4366	3625	3411	2949	3552	3390	3515	3377
ENSG00000057657	PRDM1	1006	1159	969	977	977	1364	923	1199	1083	961	1369	1239	1904	3320	1869	1814	1468	1754	1436	1980	713	1173	902	924	853	585	652	1444	1212	1019	1113	847	1088	1299	1039	1371	1355
ENSG00000057663	ATG5	1296	1210	1102	1171	1510	1261	838	902	910	978	1435	1379	1508	3294	2218	2030	2228	1944	1899	1408	986	1577	795	1005	1011	631	1440	1650	1550	1443	1318	819	930	1198	979	1485	1691
ENSG00000057704	TMCC3	3254	2185	1513	2759	1483	5169	1730	1907	3173	3234	4185	4491	4365	5562	2753	4028	2704	4343	3227	4508	2461	3223	2229	1318	1811	1093	2946	4554	3482	3030	4071	6271	2203	2936	3086	4160	5795
ENSG00000057757	PITHD1	327	534	456	451	456	441	428	371	400	338	453	408	456	753	555	557	566	488	450	502	341	421	232	393	294	160	251	277	451	380	395	235	298	330	265	286	291
ENSG00000057935	MTA3	658	392	549	504	718	440	331	276	267	402	443	525	497	1245	981	691	744	576	558	386	359	614	263	333	354	162	740	374	536	405	431	203	224	274	239	275	346
ENSG00000058056	USP13	77	67	46	79	81	57	47	38	36	58	74	56	81	136	110	96	62	84	80	58	31	67	40	54	58	43	43	44	72	41	72	33	55	58	38	52	57
ENSG00000058063	ATP11B	3538	3772	2704	3491	3658	4195	2897	4390	3383	3960	4210	4399	5647	10658	6533	5682	4969	5596	5255	6330	3536	4564	2474	3300	3288	1946	4273	4610	5290	4006	3829	4263	2691	4670	3351	5544	4740
ENSG00000058085	LAMC2	69	15	25	19	55	25	14	27	20	55	18	38	14	98	29	20	9	40	20	13	6	9	5	15	8	3	6	39	8	3	12	8	4	5	1	3	23
ENSG00000058091	CDK14	4285	1797	1255	2238	2409	3199	1260	2762	2128	3236	3796	5628	4018	6726	4062	5372	3885	4598	3192	4222	2581	4155	2650	1236	1888	1341	3598	4682	3370	4696	2687	5176	1697	3287	4084	5121	4446
ENSG00000058262	SEC61A1	1588	1834	1901	1917	1898	1678	1682	1509	1528	1506	1775	1718	2180	3200	1969	1877	2099	2174	1925	2124	1087	1446	844	1346	1153	673	880	1165	1888	1151	1352	986	1075	1362	766	1270	982
ENSG00000058272	PPP1R12A	6734	6873	5021	7015	6183	8740	5219	6528	7099	7385	8746	8374	10539	17192	10225	11039	9449	11795	9897	10484	5864	7914	4652	4688	5230	3260	6983	9031	8581	7587	6663	7616	4898	7646	7330	9207	10544
ENSG00000058335	RASGRF1	151	54	51	59	128	27	26	50	21	129	39	72	26	178	44	54	36	78	42	18	12	12	11	25	27	8	16	51	16	26	20	21	10	21	8	8	38
ENSG00000058404	CAMK2B	146	45	54	46	118	25	21	45	21	96	31	62	32	163	31	49	52	61	34	16	10	14	7	49	38	11	9	43	19	18	21	18	6	20	3	4	38
ENSG00000058453	CROCC	1128	1379	1479	1530	1523	1145	939	820	857	782	1043	926	827	1801	1373	1202	1207	1154	1088	996	726	1049	500	807	627	507	721	564	1005	461	771	425	445	380	309	313	385
ENSG00000058600	POLR3E	591	905	884	711	921	899	657	604	565	578	893	801	845	1523	1610	1201	1304	961	957	844	538	837	419	688	467	325	756	495	828	526	723	336	420	419	374	352	323
ENSG00000058668	ATP2B4	2623	2425	2449	2221	2262	3433	2023	2989	2215	2383	3578	3374	5278	8493	5088	3707	3225	3187	2887	4356	2020	2687	1582	2537	1752	1361	2628	3231	3477	2128	2494	2239	1838	3144	2311	2710	2227
ENSG00000058673	ZC3H11A	10	14	21	9	15	17	12	9	16	10	14	17	13	46	32	22	20	24	16	12	11	36	13	9	15	8	20	16	15	16	23	14	15	29	22	9	16
ENSG00000058729	RIOK2	354	377	417	445	542	427	401	337	331	340	480	396	512	751	532	499	525	482	547	453	293	546	244	433	291	240	252	343	429	275	344	234	269	325	268	330	251
ENSG00000058799	YIPF1	531	551	487	577	497	664	552	789	601	642	613	724	948	1699	888	887	721	936	692	872	566	616	378	482	461	281	525	697	712	727	585	620	401	614	570	590	628
ENSG00000058804	NDC1	369	353	443	392	511	337	325	256	283	278	380	361	453	894	665	557	594	447	444	408	259	458	242	344	303	182	383	272	486	325	376	182	262	270	216	276	272
ENSG00000058866	DGKG	1070	702	725	929	779	992	468	412	799	978	1093	1294	1079	2281	836	900	972	936	1298	953	679	734	389	458	412	275	721	1216	1234	793	1240	848	499	865	910	808	1620
ENSG00000059122	FLYWCH1	375	351	545	364	408	320	276	321	327	286	360	326	539	956	811	613	589	425	539	296	392	486	191	221	294	122	345	325	371	197	448	194	222	219	122	175	137
ENSG00000059145	UNKL	1772	1305	1852	2521	1185	2822	1135	1339	1413	1568	1951	1982	1896	2524	2119	2139	1952	2133	1904	1889	1400	1124	837	966	785	647	1466	1639	1680	1095	1530	1666	847	812	838	822	1114
ENSG00000059377	TBXAS1	11343	6462	7190	11827	7595	23201	5836	8759	11474	10712	17057	17907	18559	23943	13150	16776	13799	16605	15579	19550	11903	11204	9976	5550	7073	6141	12553	16220	17113	11005	15039	20329	8385	10804	14005	16199	22032
ENSG00000059378	PARP12	926	885	1072	1186	1419	857	873	4001	818	576	1022	1483	1489	4028	1606	1860	3119	1411	2230	1192	767	1234	1528	787	1192	387	886	924	1358	3537	1326	698	667	813	544	843	804
ENSG00000059573	ALDH18A1	297	325	319	326	399	278	324	255	230	254	322	316	374	653	461	450	345	389	388	317	160	327	152	201	177	142	227	171	390	174	251	159	157	220	129	220	147
ENSG00000059588	TARBP1	455	504	554	452	715	536	432	412	295	383	479	548	532	1205	969	824	930	711	714	554	496	818	365	463	506	264	684	444	770	480	605	227	346	454	339	386	413
ENSG00000059691	GATB	270	227	228	222	348	211	143	193	134	193	235	263	267	519	385	281	364	279	285	206	145	242	127	170	167	82	230	192	294	170	192	82	100	146	133	152	153
ENSG00000059728	MXD1	15127	11358	7897	16817	8279	20771	15115	21629	23585	24494	19831	21245	30254	44726	20983	23795	16350	28475	23609	27410	16414	16280	10622	9121	14057	7967	14201	18630	19616	24006	18103	24126	10874	20081	18324	21316	27417
ENSG00000059758	CDK17	2334	2254	1945	2454	2746	3206	1693	3756	1912	1972	2934	3147	3219	6514	3859	4091	4552	3651	3606	3258	2102	3636	2366	1942	2413	1151	3181	3305	3550	4286	3076	2274	1879	2450	2202	3168	3785
ENSG00000059769	DNAJC25	0	0	0	0	0	0	0	0	0	0	0	0	0	0	0	0	0	0	0	0	0	0	0	0	0	0	0	0	0	0	0	0	0	0	0	0	0
ENSG00000059804	SLC2A3	5545	6553	3581	5744	3219	5404	6212	9472	6980	11117	7193	7256	9184	14706	8830	8746	4315	10855	7592	9915	5857	5071	3277	4673	3697	2544	5785	4640	4962	10028	4217	9973	2468	6801	3862	4566	4957
ENSG00000059915	PSD	42	29	46	32	53	43	20	31	35	46	34	53	39	74	56	28	39	32	67	43	37	43	10	30	28	8	23	22	24	22	27	18	22	16	9	6	15
ENSG00000060069	CTDP1	1506	1350	1278	1755	1060	2082	1025	1247	1392	1592	1927	1781	2002	2856	2013	1782	1600	1922	1809	1946	1295	959	658	867	800	503	1465	1488	1712	1029	1533	1556	773	1166	684	1072	1108
ENSG00000060138	YBX3	385	588	649	710	701	660	413	670	631	717	701	523	1111	1279	715	756	867	743	642	759	473	368	325	532	510	271	357	686	604	367	599	489	409	543	398	433	564
ENSG00000060140	STYK1	106	78	39	20	118	34	41	39	39	95	66	46	57	178	88	66	76	70	92	114	26	50	15	95	32	35	17	51	61	17	35	46	51	28	64	47	52
ENSG00000060237	WNK1	5242	5790	4358	6196	4821	7536	4544	3892	6775	5512	7276	6632	7329	15873	9118	7173	6781	7111	6793	8525	5074	5878	3364	4409	4545	2714	6506	8320	8893	5395	6143	4834	4228	6624	6553	7695	9842
ENSG00000060339	CCAR1	1634	1714	2087	2066	2447	1912	1518	1566	1432	1357	2104	1990	1804	3504	2830	2553	2850	2372	2232	1784	1289	2051	1017	1337	1084	684	1520	1116	1620	1383	1501	808	990	1055	942	1018	1109
ENSG00000060491	OGFR	1449	1338	1459	1759	1140	1584	1464	1973	1514	2035	1439	1779	2146	2861	1923	1886	1834	1804	1984	1801	1335	844	617	904	759	511	824	1157	1684	1228	1090	1177	944	1049	622	937	825
ENSG00000060558	GNA15	230	259	338	307	293	240	246	338	248	331	250	345	351	500	264	272	515	362	365	280	192	161	117	221	212	128	121	191	270	242	187	206	186	218	180	199	154
ENSG00000060566	CREB3L3	30	10	3	14	11	4	5	7	7	24	2	7	5	27	13	9	3	13	10	7	1	1	2	4	4	3	0	12	0	5	3	1	2	1	2	6	5
ENSG00000060642	PIGV	205	299	258	297	296	270	234	196	255	234	314	318	385	534	391	381	331	391	367	351	221	331	176	246	211	105	227	239	352	232	305	157	182	245	142	256	203
ENSG00000060656	PTPRU	123	35	42	35	104	24	19	38	26	88	35	50	17	137	51	23	37	59	41	17	7	8	4	36	27	3	7	48	22	27	18	13	3	15	6	5	33
ENSG00000060688	SNRNP40	572	604	635	669	748	634	627	508	492	444	702	619	662	1199	864	827	906	763	785	598	416	691	375	464	392	291	424	430	617	503	563	281	378	473	332	388	379
ENSG00000060709	RIMBP2	485	138	189	131	394	67	86	120	100	329	114	166	85	540	121	92	104	182	158	73	44	35	37	103	71	20	24	133	46	48	53	58	13	54	15	20	106
ENSG00000060718	COL11A1	385	79	84	90	277	27	32	75	56	237	72	120	46	349	80	55	61	143	85	24	7	33	19	53	32	13	13	73	20	27	39	27	11	23	9	14	76
ENSG00000060749	QSER1	489	459	523	464	638	386	366	441	290	334	509	484	545	1942	934	699	843	672	622	634	509	611	303	430	487	233	623	716	856	528	481	341	356	560	463	657	614
ENSG00000060762	MPC1	364	506	433	547	496	477	403	403	434	398	487	449	470	941	611	576	726	643	525	509	347	599	287	394	377	249	290	385	541	485	356	285	288	355	354	330	497
ENSG00000060971	ACAA1	1059	1261	1115	1297	1044	1238	992	1179	1049	1326	1275	1422	1749	2545	1650	1564	1343	1581	1352	1664	1023	1105	598	763	722	476	893	1048	1290	1016	1056	996	605	891	689	1007	803
ENSG00000060982	BCAT1	297	286	227	271	395	225	127	197	125	301	509	160	363	538	231	193	418	208	165	416	146	135	99	109	145	139	149	134	223	257	174	189	45	287	199	266	142
ENSG00000061273	HDAC7	1733	1673	2447	2600	1596	3206	1665	1582	2092	1921	2316	2447	4136	4247	3480	2640	1938	2466	2337	3503	2055	1796	1057	1494	1281	816	2123	1961	2540	1391	1965	1627	1246	1700	1412	1533	1793
ENSG00000061337	LZTS1	80	24	30	44	79	10	20	22	13	53	19	32	29	96	50	54	44	44	27	51	9	11	4	19	18	14	30	32	15	11	21	19	7	7	8	11	21
ENSG00000061455	PRDM6	165	38	41	33	125	19	26	32	27	95	35	59	22	154	30	37	25	57	23	10	6	16	10	23	10	6	5	47	13	13	12	15	1	16	2	9	36
ENSG00000061492	WNT8A	9	1	5	8	7	4	2	4	3	7	3	5	5	16	5	0	3	4	3	0	0	1	0	1	4	1	2	3	2	0	1	1	0	1	0	1	1
ENSG00000061656	SPAG4	9	9	11	2	11	6	1	6	22	11	4	11	4	16	5	8	8	6	5	6	2	6	3	9	8	3	6	9	8	4	10	11	2	3	2	2	1
ENSG00000061676	NCKAP1	347	189	200	190	486	133	91	125	138	201	221	192	176	444	322	180	279	196	435	135	110	208	82	219	153	68	164	200	116	94	191	117	115	142	113	154	198
ENSG00000061794	MRPS35	416	440	452	552	650	396	408	409	319	362	459	479	477	915	622	544	646	515	510	564	366	564	268	404	356	227	364	350	479	388	427	210	283	351	260	319	244
ENSG00000061918	GUCY1B1	170	103	292	161	379	59	66	126	105	122	259	138	107	430	301	169	245	177	251	95	72	143	41	144	124	56	44	125	114	117	238	190	90	166	128	149	149
ENSG00000061936	SFSWAP	1474	1497	1558	1637	1632	2177	1086	1203	1361	1319	2029	1880	2180	3474	2774	2399	2497	2274	2168	1865	1495	1684	971	1128	990	626	1997	1649	2028	1222	1645	1065	1003	1260	1085	1268	1435
ENSG00000061938	TNK2	2279	2205	3522	4220	2211	3113	2539	3160	2219	2324	2750	3233	2907	4238	3513	3292	3295	2634	3341	2729	2284	1779	1230	1748	1450	915	2461	2119	3072	2334	2371	1801	1245	1518	1352	1550	1738
ENSG00000061987	MON2	2584	2318	2120	2457	2640	2993	1655	1976	2074	2040	2938	2810	3304	6505	4267	3789	4128	3735	3599	3188	2438	3385	2012	2009	2131	1241	3132	3418	3854	2705	2812	1926	1898	2707	2417	3188	3741
ENSG00000062038	CDH3	127	40	45	34	117	17	14	28	22	82	30	33	15	125	41	31	29	48	27	13	7	13	15	20	13	2	16	35	17	15	13	9	2	6	11	7	27
ENSG00000062096	ARSF	97	11	16	23	82	6	11	34	8	31	5	31	27	109	27	15	19	25	27	13	3	11	11	18	7	6	7	9	5	8	14	7	1	1	5	4	10
ENSG00000062194	GPBP1	3273	3445	3111	3953	3585	4621	3061	4430	3600	3257	4520	4654	5079	8231	5437	5693	5160	5430	4688	5175	3122	4180	2669	2831	2968	1591	3493	3761	4211	4750	3887	3354	2460	3256	3367	3514	4437
ENSG00000062282	DGAT2	1658	1517	982	1640	890	2394	1879	2189	2477	3010	2361	2749	4223	4007	2652	2729	1187	3161	1804	3454	1958	1311	885	1016	1162	661	1456	2294	2464	1526	1756	2772	1001	2421	1245	2137	2269
ENSG00000062370	ZNF112	11	1	8	13	9	2	6	10	1	4	3	4	12	18	3	9	10	9	5	6	4	3	1	5	6	4	6	5	5	1	16	4	4	5	5	6	4
ENSG00000062485	CS	621	825	754	920	944	811	808	708	732	663	799	791	996	1900	1043	954	1198	979	1102	1063	669	643	372	684	613	381	421	628	974	640	737	455	594	677	487	1023	546
ENSG00000062524	LTK	76	101	92	178	113	138	141	39	104	84	187	91	159	144	164	127	149	253	187	175	47	112	85	60	79	101	61	101	127	88	134	68	81	71	25	59	60
ENSG00000062582	MRPS24	0	0	0	0	0	0	0	0	0	0	0	0	0	0	0	0	0	0	0	0	0	0	0	0	0	0	0	0	0	0	0	0	0	0	0	0	0
ENSG00000062598	ELMO2	919	1199	913	1049	984	1037	913	1188	959	827	1188	1179	1469	2534	1555	1430	1519	1343	1393	1249	792	1019	579	869	759	452	900	862	1335	998	1037	680	673	883	661	953	918
ENSG00000062650	WAPL	2457	3145	2470	3054	2771	3325	2433	2378	2683	2879	3320	2965	4086	7175	4260	3804	3709	4386	3359	4154	2596	2778	1647	2249	2349	1297	2406	3068	3492	2482	2631	2278	2046	2733	2392	3036	3120
ENSG00000062716	VMP1	15002	11132	10120	17974	10903	27925	9904	14668	20216	15974	25541	18257	25954	31190	15713	21463	14863	22210	15632	26823	15521	14612	14331	9506	10805	7844	14352	21400	18202	16198	16476	22585	12167	15604	17001	15808	29172
ENSG00000062725	APPBP2	1223	1173	1195	1394	1432	1519	969	1224	1202	1271	1643	1478	1699	3157	2224	1936	1959	2008	1645	1746	1063	1644	859	990	990	652	1208	1322	1567	1414	1307	1028	980	1134	1062	1137	1377
ENSG00000062822	POLD1	238	265	303	257	304	273	180	220	200	269	256	254	275	393	364	273	331	252	294	238	165	178	99	187	143	86	145	164	274	159	206	139	102	138	112	108	137
ENSG00000063015	SEZ6	66	62	26	38	58	15	31	52	32	79	21	34	22	84	31	24	27	50	20	15	8	26	4	28	19	11	14	23	10	12	16	49	3	11	2	6	17
ENSG00000063046	EIF4B	7111	9791	9992	11523	10718	9433	12414	5889	8125	8072	10552	9420	11539	14936	10198	10611	9181	9971	9770	12238	6109	7900	3700	8452	7637	4956	4569	6018	10946	4809	8166	4814	5448	7067	5199	6553	5163
ENSG00000063127	SLC6A16	228	149	212	161	201	196	171	175	137	157	229	269	219	583	426	342	422	352	310	233	146	210	100	148	166	98	226	165	198	216	146	110	157	118	138	215	203
ENSG00000063169	BICRA	0	0	0	0	0	0	0	0	0	0	0	0	0	0	0	0	0	0	0	0	0	0	0	0	0	0	0	0	0	0	0	0	0	0	0	0	0
ENSG00000063176	SPHK2	143	155	216	174	187	218	129	167	138	164	210	197	178	334	254	182	259	189	197	188	126	146	71	152	111	74	127	113	191	130	117	66	109	107	72	87	80
ENSG00000063177	RPL18	7214	8428	10373	11429	10748	9490	14438	7458	9361	7798	9550	9986	6458	9337	9388	10161	10796	8158	9591	10137	4415	5593	3154	8611	7009	5446	4270	4601	7489	5546	7559	4068	4709	4242	3022	3499	4069
ENSG00000063180	CA11	89	144	148	190	165	142	154	87	79	99	137	160	116	140	139	158	161	132	132	144	59	91	62	114	74	41	50	39	88	66	91	48	51	50	45	35	49
ENSG00000063241	ISOC2	71	53	78	85	89	60	97	101	44	84	81	68	84	124	105	91	121	76	74	119	50	52	36	66	43	49	33	57	80	70	56	50	64	52	35	45	51
ENSG00000063244	U2AF2	1414	1597	1774	2016	1657	2087	1480	1362	1527	1678	1805	1974	2157	2952	2229	2005	1907	1891	1841	2122	1356	1292	756	1320	1011	718	1163	1278	1791	1203	1509	1126	1022	1135	846	1019	970
ENSG00000063245	EPN1	829	622	844	1058	636	1092	711	819	784	855	899	979	965	1661	1204	936	1050	970	1087	998	726	541	341	487	410	278	697	747	997	608	702	716	456	620	385	564	563
ENSG00000063322	MED29	500	781	559	752	571	685	653	545	738	717	704	591	745	978	781	764	723	762	669	649	392	494	257	522	463	224	304	425	625	466	503	398	309	422	311	370	369
ENSG00000063438	AHRR	0	0	0	0	0	0	0	0	0	0	0	0	0	0	0	0	0	0	0	0	0	0	0	0	0	0	0	0	0	0	0	0	0	0	0	0	0
ENSG00000063515	GSC2	1	1	0	1	0	0	2	0	0	1	0	2	0	2	3	0	0	2	0	1	0	0	0	2	0	0	0	1	0	0	2	0	0	0	0	0	1
ENSG00000063587	ZNF275	154	209	180	166	254	170	157	132	134	120	171	206	240	536	459	283	323	207	248	232	184	220	114	159	128	96	213	154	321	134	251	91	129	185	112	198	143
ENSG00000063601	MTMR1	992	1065	1103	945	1286	1345	941	1150	1032	850	1270	1586	1709	3032	2491	2173	2019	1872	1563	1943	1110	1362	702	886	895	609	1343	1306	1665	1097	1280	855	865	1102	877	1459	1286
ENSG00000063660	GPC1	21	12	21	16	25	15	10	10	9	33	15	30	16	49	19	7	6	16	23	13	2	10	3	11	6	7	9	18	17	10	7	6	2	2	5	4	17
ENSG00000063761	ADCK1	281	230	271	218	399	226	162	231	370	267	294	308	309	661	452	655	409	359	271	220	140	244	116	140	155	84	234	207	249	195	216	99	101	122	127	122	151
ENSG00000063854	HAGH	502	498	515	596	628	698	566	370	553	476	686	649	590	1144	972	663	952	695	824	578	365	496	256	341	302	207	427	357	738	426	591	294	314	312	220	300	393
ENSG00000063978	RNF4	990	1280	1123	1173	1192	1352	826	952	940	1000	1474	1313	1478	2383	2007	1801	1849	1657	1547	1345	953	1346	745	870	704	481	1180	1013	1254	1045	1202	731	669	879	785	667	926
ENSG00000064012	CASP8	4350	3956	3367	4270	4245	6214	3891	4488	4787	4652	6321	5064	6751	9060	6581	7241	5740	8517	6266	5687	4667	5045	2993	3244	2985	2109	3969	4698	4875	5292	4538	4432	3092	4295	4258	4183	4838
ENSG00000064042	LIMCH1	522	134	126	160	459	54	57	141	78	300	112	225	89	494	118	94	89	191	130	51	29	56	31	96	79	25	41	150	47	67	70	50	22	53	20	25	136
ENSG00000064102	INTS13	328	354	355	386	477	337	299	283	275	264	381	355	378	785	508	459	470	464	454	406	263	453	220	329	313	170	324	288	379	262	351	179	214	246	187	273	243
ENSG00000064115	TM7SF3	602	516	604	663	712	717	524	525	509	585	803	716	837	1547	1068	960	1207	1027	988	804	480	774	386	552	549	259	580	630	819	617	604	385	484	608	459	671	703
ENSG00000064195	DLX3	4	1	4	3	4	1	1	4	1	4	2	4	1	8	4	0	1	5	2	1	1	1	2	2	0	0	0	1	1	0	2	1	1	0	0	0	2
ENSG00000064199	SPA17	48	40	23	21	40	12	8	18	17	32	20	27	18	64	23	21	20	35	26	17	9	16	10	16	20	12	9	33	17	20	16	8	12	9	8	12	16
ENSG00000064201	TSPAN32	1227	1230	1901	1746	1688	1622	1634	1168	1063	1238	1782	1799	2227	2801	2200	2331	2915	1996	1824	1658	1358	1177	796	1225	868	556	1437	937	2107	1213	1334	1032	803	1173	541	779	623
ENSG00000064205	CCN5	8	9	9	3	16	4	1	4	3	10	5	14	1	27	6	1	7	2	5	1	1	3	0	2	2	1	0	5	2	4	0	2	0	1	1	0	4
ENSG00000064218	DMRT3	27	1	5	10	15	3	3	7	4	18	6	12	1	31	3	4	5	12	4	3	0	2	0	1	1	0	1	3	2	5	1	2	0	2	1	0	3
ENSG00000064225	ST3GAL6	1003	1189	721	1174	970	1283	787	971	1049	920	1309	1264	1573	2331	1202	1165	1331	1631	1660	1625	868	911	541	522	679	469	809	1291	1135	942	940	864	778	1226	1261	1154	1895
ENSG00000064270	ATP2C2	153	74	48	91	151	19	40	43	60	190	160	150	89	173	95	55	50	92	36	26	26	33	22	29	28	26	19	96	48	28	24	56	6	38	31	36	48
ENSG00000064300	NGFR	33	8	10	18	22	9	8	19	3	25	10	12	15	28	11	11	15	16	17	5	0	1	1	9	3	1	3	8	6	7	5	7	3	0	2	6	1
ENSG00000064309	CDON	215	50	70	52	161	45	38	61	56	118	56	70	49	229	117	83	71	81	66	37	26	83	24	45	53	27	76	59	51	41	50	15	21	39	18	31	51
ENSG00000064313	TAF2	1275	1410	1272	1295	1500	1353	975	1009	1172	1002	1408	1418	1474	2490	1748	1644	1858	1830	1531	1361	1007	1530	699	1001	939	549	1074	1096	1546	1177	1128	810	776	1101	922	950	1205
ENSG00000064393	HIPK2	2048	1675	2295	2176	2338	2800	1246	1789	1898	1790	2810	2759	3240	6356	4656	3489	5006	3862	3077	2586	2219	2282	1623	1396	1920	904	3292	2708	3821	2656	2849	2299	1766	2075	1624	2806	2912
ENSG00000064419	TNPO3	1979	1672	1698	1791	1876	2409	1714	2190	1916	2146	2628	2358	2703	4063	2792	3028	2733	3000	2798	2363	1408	2249	1253	1476	1482	979	2042	2046	2313	2527	1780	1979	1372	1658	1441	2132	2149
ENSG00000064489	BORCS8-MEF2B	0	0	0	0	0	0	0	0	0	0	0	0	0	0	0	0	0	0	0	0	0	0	0	0	0	0	0	0	0	0	0	0	0	0	0	0	0
ENSG00000064490	RFXANK	309	382	458	511	372	395	408	324	369	348	559	439	375	504	383	411	448	430	397	427	241	268	140	246	244	187	166	218	361	288	392	265	236	200	152	206	177
ENSG00000064545	TMEM161A	129	171	167	146	188	193	169	137	145	125	177	190	168	243	225	220	235	167	183	190	111	158	83	112	104	78	133	76	162	90	149	84	97	68	56	57	60
ENSG00000064547	LPAR2	867	772	994	1453	512	1314	794	1082	998	1569	1174	966	1346	1612	1245	1155	766	952	953	1646	1248	608	515	825	604	532	976	1028	1129	847	917	1376	583	729	680	725	783
ENSG00000064601	CTSA	985	946	1375	1392	1562	1026	1077	1716	1225	1096	1341	1232	1483	2764	2122	1481	1824	1728	1736	1415	1037	754	365	817	847	428	452	969	1303	989	1036	1341	734	946	702	1319	817
ENSG00000064607	SUGP2	930	1059	1145	1042	1258	1231	858	762	855	834	1318	1339	1663	2535	1846	1449	1624	1391	1421	1212	1076	1198	645	921	691	407	1015	879	1408	801	1090	668	616	877	542	713	719
ENSG00000064651	SLC12A2	446	488	458	471	709	425	350	271	306	385	522	385	495	1029	723	597	728	607	498	530	249	587	292	370	417	259	418	414	577	342	458	267	275	404	297	369	316
ENSG00000064652	SNX24	417	251	269	209	438	153	134	192	137	261	245	273	229	725	392	346	410	380	316	198	158	225	122	212	165	94	268	293	233	269	169	126	88	189	152	175	203
ENSG00000064655	EYA2	407	112	111	112	327	62	43	87	91	287	88	132	69	436	154	87	72	166	128	46	22	63	41	61	65	24	28	117	41	55	39	54	18	34	20	15	88
ENSG00000064666	CNN2	7103	7193	6192	7708	6577	7223	8915	8650	10986	12402	6947	9346	9883	13548	10519	13330	8353	10817	7834	9890	5518	5771	2998	4350	3587	3166	4853	4529	5785	7012	6317	6066	4305	6368	4267	4665	4222
ENSG00000064687	ABCA7	3244	2131	3809	5973	1837	2213	2813	2154	2901	3004	3027	3199	2270	4234	3100	2847	2177	2410	1963	3163	2671	1693	1125	1674	847	1276	2360	2459	1834	1657	2387	1691	1343	1792	1397	1086	984
ENSG00000064692	SNCAIP	278	63	63	63	208	47	37	53	56	139	56	96	57	246	63	67	148	77	66	27	24	35	14	39	23	13	16	81	25	16	22	35	14	24	7	6	70
ENSG00000064703	DDX20	261	281	294	360	385	326	286	256	268	281	424	304	411	634	455	383	461	403	402	414	291	383	196	307	265	156	203	251	409	245	385	173	230	332	205	302	259
ENSG00000064726	BTBD1	886	1040	1046	1077	1148	1030	824	896	786	855	1237	1055	1382	2425	1664	1362	1699	1454	1266	1288	846	1230	618	919	840	501	821	946	1207	952	1004	682	878	966	762	1025	869
ENSG00000064763	FAR2	1844	1371	971	2238	1885	5650	1210	1908	2527	1466	3553	3670	3905	5832	2589	2936	2739	2579	3970	3763	2324	3251	2954	1383	2118	1463	2422	5565	3357	2787	2816	2915	2298	3006	4244	4498	6737
ENSG00000064787	BCAS1	209	72	71	55	181	36	36	51	49	142	73	73	37	237	66	51	65	92	52	27	18	43	17	34	35	13	19	63	36	32	32	22	5	23	12	11	44
ENSG00000064835	POU1F1	36	12	10	10	21	2	2	7	5	24	3	10	7	21	11	6	9	19	6	1	1	0	2	3	3	2	1	7	4	4	2	3	1	1	3	4	7
ENSG00000064886	CHI3L2	175	170	247	137	287	224	226	166	148	145	121	171	141	297	238	246	297	274	183	229	126	213	113	234	259	134	124	120	351	175	188	67	90	146	84	132	152
ENSG00000064932	SBNO2	4308	3058	5060	6348	2011	6285	3408	6101	4634	5986	4984	5500	7506	8343	5631	5485	3604	5551	4213	6517	4211	2355	2202	2901	2171	1863	3569	4835	4630	3308	3916	5812	2239	3092	2591	2687	2316
ENSG00000064933	PMS1	581	532	564	515	728	527	346	438	370	403	784	508	609	1541	1051	898	931	815	747	599	428	701	385	452	388	275	610	508	708	413	586	277	393	483	323	455	443
ENSG00000064961	HMG20B	248	264	358	325	273	315	332	276	311	349	324	355	315	467	387	334	324	369	347	381	242	227	98	235	180	117	181	210	300	203	233	212	221	177	164	196	158
ENSG00000064989	CALCRL	231	88	89	126	215	56	62	77	63	131	71	105	111	376	124	77	157	98	80	68	64	54	43	113	104	39	57	93	83	50	63	52	50	92	76	75	81
ENSG00000064995	TAF11	579	748	722	757	821	723	562	547	562	529	587	689	724	1113	992	945	975	808	798	766	556	871	439	660	506	278	495	478	745	591	618	359	406	507	420	408	480
ENSG00000064999	ANKS1A	1713	1260	1362	1916	1550	2466	1010	1585	1466	1373	2371	2322	2318	4044	2519	2681	2880	2515	2968	2612	1372	1545	1423	1018	1314	786	2034	2291	2525	2093	2030	1912	1178	1462	1577	2175	2692
ENSG00000065000	AP3D1	1344	1144	1716	1865	1428	2065	1272	1341	1279	1319	1891	1837	2301	2879	2088	1910	1963	1813	1865	1878	1170	1093	764	1062	907	641	1344	1311	1822	1112	1389	1014	877	1124	774	948	944
ENSG00000065029	ZNF76	385	338	415	321	485	476	352	339	268	259	404	447	518	997	842	633	715	524	514	465	345	468	210	308	248	165	470	325	555	317	471	212	240	305	192	305	271
ENSG00000065054	SLC9A3R2	30	14	18	22	38	13	11	31	12	37	31	42	21	25	43	20	24	30	26	13	14	12	6	19	13	9	12	18	13	5	13	18	12	10	6	3	12
ENSG00000065057	NTHL1	76	75	81	70	95	93	64	57	56	51	77	82	90	95	103	103	113	101	91	72	38	71	40	60	66	41	48	27	60	52	53	35	48	34	33	39	33
ENSG00000065060	UHRF1BP1	395	489	467	607	518	401	304	326	241	357	385	362	380	1523	689	577	616	482	557	509	457	397	330	293	355	190	366	328	625	414	400	320	289	322	218	317	455
ENSG00000065135	GNAI3	2678	3315	2227	3188	2480	3923	2794	3276	3960	3728	3477	3463	4848	6644	3668	4012	3483	4509	3493	4682	2332	2806	1945	2250	2581	1382	2274	3591	3328	3165	3031	2797	1898	3196	2680	3115	3683
ENSG00000065150	IPO5	680	714	803	872	947	663	741	573	596	609	876	662	1070	1807	1139	873	1018	851	792	978	596	892	369	601	712	383	545	625	1128	498	748	330	457	694	452	742	463
ENSG00000065154	OAT	480	667	444	646	573	511	645	493	857	676	593	604	652	1103	590	635	561	643	508	843	424	542	288	502	436	293	302	468	535	458	544	457	387	448	351	412	530
ENSG00000065183	WDR3	381	350	381	476	550	400	401	302	313	297	427	400	539	960	646	526	534	481	439	500	303	493	252	425	371	262	327	314	560	284	450	202	277	367	248	337	293
ENSG00000065243	PKN2	5872	3244	2939	5105	4073	9694	2901	4330	5827	4951	7569	7440	8401	12337	6062	7508	5943	7740	6571	9103	5656	6182	4504	3061	3945	2486	6353	8882	7903	6809	6613	7070	4395	6315	7691	7934	12089
ENSG00000065268	WDR18	104	118	175	96	139	169	140	166	99	148	117	148	207	208	196	169	187	126	144	147	95	118	66	82	79	48	78	83	247	68	150	74	88	90	46	76	64
ENSG00000065308	TRAM2	418	393	346	438	535	422	315	318	292	326	505	417	539	1136	932	545	662	589	603	530	266	487	284	342	282	219	490	442	501	412	463	283	317	338	314	387	316
ENSG00000065320	NTN1	290	73	100	75	232	46	58	80	81	194	61	117	65	315	88	86	56	119	97	27	15	39	25	50	41	30	27	77	37	42	38	44	7	23	21	15	63
ENSG00000065325	GLP2R	104	19	34	38	88	14	21	29	16	70	25	34	24	97	24	18	28	38	26	15	14	14	5	13	10	2	10	23	4	3	6	8	2	7	3	3	22
ENSG00000065328	MCM10	83	27	40	17	75	13	22	29	30	62	15	39	23	91	27	30	32	31	30	14	10	35	21	19	14	24	16	34	22	28	15	17	10	16	18	11	24
ENSG00000065357	DGKA	1882	2336	3042	2433	3437	2751	2417	1729	1872	1421	2703	3302	3083	5200	6694	4733	4406	3580	3704	3222	2584	4191	1608	2274	2148	1207	3804	1869	3587	2085	3221	1187	1229	1535	1425	1549	1509
ENSG00000065361	ERBB3	43	15	20	19	30	12	9	9	10	18	10	13	10	44	18	14	13	18	15	6	7	12	4	9	6	5	11	5	10	7	4	2	4	0	1	4	8
ENSG00000065371	ROPN1	44	8	10	5	23	3	3	7	8	20	5	9	0	35	6	5	3	12	13	4	0	8	4	7	7	0	4	6	3	4	4	2	0	1	0	1	6
ENSG00000065413	ANKRD44	14492	12753	11252	15193	13079	23032	9708	12650	14192	12690	20273	23300	25894	40341	25667	28547	25821	26358	27263	26597	15664	21127	12460	10777	12660	8816	22989	23342	24777	19101	20273	18674	12565	18183	20479	22948	28979
ENSG00000065427	KARS1	864	1120	1134	1264	1231	987	1106	1175	926	925	1105	1150	1430	2033	1229	1227	1405	1176	1250	1442	850	1079	647	1041	959	626	604	728	1381	903	975	588	770	916	614	888	716
ENSG00000065457	ADAT1	220	241	263	267	258	371	237	191	332	265	388	300	330	649	336	423	334	386	280	323	229	297	210	236	198	142	211	274	327	158	283	210	170	211	191	215	255
ENSG00000065485	PDIA5	320	170	188	179	315	135	109	139	112	233	197	195	163	525	347	221	237	276	170	169	127	195	135	139	128	67	176	161	163	134	189	90	61	100	95	91	119
ENSG00000065491	TBC1D22B	395	363	390	338	462	436	254	305	323	311	420	435	465	1092	766	633	725	612	617	443	323	447	241	333	259	172	475	408	527	436	369	258	273	293	276	385	347
ENSG00000065518	NDUFB4	819	1335	1170	1369	1468	1178	1314	1236	1104	1064	1351	1179	814	1400	1219	1341	1581	1328	1259	1473	752	1586	704	1425	933	756	564	642	830	1131	935	577	758	706	760	573	672
ENSG00000065526	SPEN	2845	2499	2442	3668	2277	4535	2328	2081	3425	2711	3374	3817	4153	8047	4474	3763	3451	3698	3510	3942	2930	3434	1825	2104	2008	1144	3101	3631	4353	2571	3181	2521	1961	2845	2737	3805	4201
ENSG00000065534	MYLK	518	264	476	353	793	155	144	265	257	358	470	356	258	896	564	441	450	449	467	129	124	225	66	232	215	70	74	216	262	126	307	379	119	231	219	171	241
ENSG00000065548	ZC3H15	721	1098	902	1010	1080	944	914	826	835	865	1080	921	1058	2001	1105	1139	1271	1187	1124	1081	736	1023	536	873	767	442	607	767	969	782	818	479	611	786	602	761	730
ENSG00000065559	MAP2K4	3198	2565	1683	2829	2211	5373	1771	2059	3619	3318	4495	4324	6013	7721	4382	4607	3423	5036	3666	5776	3315	4336	2542	1996	2598	1610	3859	5771	5081	3362	4260	5175	2566	4138	4484	4864	7033
ENSG00000065600	PACC1	244	211	285	232	316	243	177	207	135	188	277	267	235	607	428	384	425	351	363	254	195	277	153	202	175	103	279	172	265	257	228	114	160	161	168	172	156
ENSG00000065609	SNAP91	261	51	56	56	194	33	21	51	41	142	41	91	49	268	49	68	38	90	49	21	5	18	19	54	24	14	12	61	17	20	24	20	6	15	2	6	62
ENSG00000065613	SLK	2142	2359	1727	2309	2230	3075	2140	2418	2386	2299	2592	2988	4241	6828	2792	3171	2956	3296	3288	3816	2215	2501	1626	2066	1915	1228	1682	2773	2939	2139	2196	1598	1855	3050	2215	2917	3135
ENSG00000065615	CYB5R4	4453	3907	2636	4385	3423	5902	3167	4414	4981	5376	5396	5722	6998	11226	5511	6915	5466	7597	6053	7358	4290	4607	3084	2786	3646	2199	4110	6462	5916	5331	4376	5735	3280	5611	5134	6283	8380
ENSG00000065618	COL17A1	82	39	35	55	84	16	16	21	48	104	25	42	21	92	40	27	21	65	40	17	13	8	2	11	18	10	5	21	16	22	9	33	14	11	3	7	28
ENSG00000065621	GSTO2	102	66	82	79	126	72	62	64	75	85	68	93	88	208	147	96	101	117	88	85	55	111	60	92	58	29	62	81	94	86	75	55	45	96	56	78	82
ENSG00000065665	SEC61A2	458	430	324	406	424	474	279	332	519	461	516	496	653	977	655	586	483	579	463	488	456	544	340	290	358	200	367	505	501	402	387	481	263	276	446	459	591
ENSG00000065675	PRKCQ	1174	1233	1294	1118	1731	1392	1153	825	857	778	1425	1515	1703	3890	3923	2688	2589	1916	1992	1677	1181	2259	1030	1345	1121	717	3572	1494	2227	1557	1936	799	890	1028	1021	1239	985
ENSG00000065717	TLE2	120	78	99	93	173	112	86	68	62	67	125	100	112	220	275	126	206	153	133	123	94	139	41	86	59	36	121	70	98	78	109	44	46	45	56	44	38
ENSG00000065802	ASB1	351	399	485	437	519	551	440	348	310	325	574	494	640	875	721	669	717	561	627	522	312	407	224	370	246	171	375	348	544	283	429	231	296	357	232	267	259
ENSG00000065809	FAM107B	3863	3709	2712	4113	3973	4590	2957	2697	3314	2963	4898	6397	5781	9565	7306	6796	6173	6045	6487	6253	3645	4592	2397	3211	3703	2279	5596	3449	5810	4358	4217	3714	2840	3862	4150	4433	4824
ENSG00000065833	ME1	430	141	121	145	334	63	84	91	79	233	131	139	100	537	154	118	142	237	177	90	63	80	48	123	93	73	66	156	104	65	106	58	37	66	48	83	176
ENSG00000065882	TBC1D1	5930	3445	3656	5391	3629	8540	3275	4109	4606	4903	7536	8072	9087	13709	7008	7609	6194	8938	8685	9080	4885	5834	4701	2886	4195	2652	6905	8114	7999	6993	6817	8209	4133	6134	6459	7491	10104
ENSG00000065883	CDK13	2943	3210	2771	3084	3139	3484	2133	2230	2550	2490	3608	3374	3714	6921	5202	4783	4826	4485	3999	3989	2613	3922	2097	2407	2365	1380	3740	3497	3907	3090	3132	2320	2375	2681	2766	3303	3599
ENSG00000065911	MTHFD2	423	498	545	569	651	325	433	811	449	493	472	488	609	1113	629	509	800	530	540	564	351	442	270	406	419	290	180	316	468	684	506	300	325	375	331	454	261
ENSG00000065923	SLC9A7	547	332	495	505	791	533	376	391	293	301	524	583	604	1131	837	856	842	690	445	541	349	348	225	348	445	187	362	377	457	268	480	300	328	400	379	335	307
ENSG00000065970	FOXJ2	500	500	489	654	482	662	484	363	671	498	613	636	664	1581	837	627	642	636	666	861	508	493	262	404	405	222	370	505	750	509	530	444	383	499	424	619	623
ENSG00000065978	YBX1	2902	3935	3894	4117	4077	3331	3596	3686	2989	3172	3526	3492	3686	6080	3579	3743	4477	3530	3858	3334	2060	2538	1381	2591	2370	1473	1533	1978	3095	2243	2429	1595	1719	2341	1672	2054	1640
ENSG00000065989	PDE4A	193	98	145	126	190	119	106	142	116	157	170	139	128	398	231	200	303	209	181	142	110	64	77	105	86	35	71	118	129	129	173	86	90	85	64	139	70
ENSG00000066027	PPP2R5A	3597	3767	2282	2930	2293	3820	2584	2366	3478	4859	3506	4170	4067	6300	3972	3901	3962	4047	3560	5151	2388	4020	1700	2542	2747	1185	3075	4558	5884	3805	2984	4169	2450	2916	2575	4834	4136
ENSG00000066032	CTNNA2	2514	571	715	637	1881	283	240	602	478	1443	463	927	411	2339	567	436	444	885	578	209	110	222	127	386	280	108	163	688	206	228	250	281	62	168	65	101	527
ENSG00000066044	ELAVL1	476	469	501	468	523	570	388	381	408	407	540	579	661	1279	920	627	749	571	612	630	436	496	236	387	341	221	527	452	729	398	514	304	379	465	313	462	364
ENSG00000066056	TIE1	32	16	23	15	37	9	3	10	16	34	17	20	30	39	21	9	18	30	22	4	6	9	4	5	11	4	16	8	23	22	4	8	4	3	3	3	13
ENSG00000066084	DIP2B	6183	4177	4767	7778	4816	10984	3954	7831	6624	5580	8630	8968	10143	15032	7800	4495	7318	8554	8128	10408	5765	7325	6304	3533	4639	3061	8191	9254	8057	9096	8225	8334	4454	5634	7718	7046	9786
ENSG00000066117	SMARCD1	369	423	413	389	517	484	378	325	367	330	449	356	570	933	699	552	555	526	497	495	324	381	220	312	268	141	274	313	530	324	353	234	272	362	229	381	298
ENSG00000066135	KDM4A	0	0	0	0	0	0	0	0	0	0	0	0	0	0	0	0	0	0	0	0	0	0	0	0	0	0	0	0	0	0	0	0	0	0	0	0	0
ENSG00000066136	NFYC	2059	1749	1723	2287	1815	2969	1502	2045	2158	2001	3000	2818	3245	5408	3185	3538	2833	3264	2766	3321	1876	2405	1669	1362	1432	1073	2402	2670	2985	2401	2469	2307	1409	1816	2324	2397	2875
ENSG00000066185	ZMYND12	71	75	62	59	89	48	72	49	37	58	53	53	34	129	51	45	43	48	48	39	33	46	14	55	53	24	34	44	56	39	60	27	16	29	27	19	31
ENSG00000066230	SLC9A3	36	11	12	13	32	13	12	24	8	50	13	20	10	72	9	8	10	21	15	8	2	5	3	13	7	8	5	8	2	4	3	5	2	4	2	1	5
ENSG00000066248	NGEF	152	50	48	49	129	30	21	45	28	115	34	59	38	177	51	33	43	67	51	21	13	9	13	23	8	17	8	47	9	15	16	13	4	9	9	3	39
ENSG00000066279	ASPM	148	74	50	61	148	38	29	43	30	85	48	76	89	248	119	52	83	95	71	51	27	97	53	45	39	72	30	62	116	43	35	28	59	31	24	51	55
ENSG00000066294	CD84	746	723	789	880	1108	714	783	667	602	560	1045	901	867	2907	2085	1492	1409	1054	1455	1110	728	1151	558	1008	684	511	697	964	1250	523	1081	528	602	1160	798	1076	667
ENSG00000066322	ELOVL1	652	813	914	952	762	864	843	792	828	936	819	893	966	1133	811	910	925	976	883	993	554	563	305	636	563	386	388	525	784	775	599	500	459	612	484	466	458
ENSG00000066336	SPI1	6402	6114	5225	7348	3917	9370	5603	9281	8269	8477	7980	9005	10366	14430	8775	9638	7344	10707	8033	8396	5683	4551	3374	3022	3061	2255	4590	6037	6399	6288	5035	7729	3293	4964	4832	5312	5826
ENSG00000066379	POLR1H	267	342	379	439	351	362	403	366	338	294	362	317	326	431	364	366	363	391	335	453	241	270	146	364	251	176	193	212	323	354	284	207	213	263	179	203	185
ENSG00000066382	MPPED2	344	119	106	124	257	71	53	73	72	204	108	116	107	344	178	103	80	179	105	33	39	54	39	53	55	50	85	104	65	59	48	49	34	34	32	55	142
ENSG00000066405	CLDN18	57	13	7	11	50	4	6	10	9	43	12	21	8	49	13	11	5	22	14	5	2	4	4	7	3	2	4	15	2	5	5	3	1	2	2	0	5
ENSG00000066422	ZBTB11	827	1248	913	1177	1086	949	870	724	904	866	1192	993	1485	2571	1506	1274	1342	1283	1221	1352	885	1077	598	990	904	622	793	966	1368	975	1078	685	803	1026	769	1089	978
ENSG00000066427	ATXN3	1190	1134	1146	1323	1315	1494	983	1130	1045	1089	1460	1460	1195	2361	1633	1787	1771	1555	1530	1402	1046	1399	680	954	922	546	909	915	1168	1095	951	858	759	909	899	822	906
ENSG00000066455	GOLGA5	744	643	654	839	888	852	642	656	727	681	866	752	977	1580	981	994	1098	1120	992	999	656	823	426	615	521	292	517	705	794	689	654	469	507	704	555	752	788
ENSG00000066468	FGFR2	307	105	216	166	236	137	38	91	171	150	164	258	158	337	311	229	465	648	898	199	54	127	68	66	50	23	52	73	92	21	55	74	105	125	41	521	184
ENSG00000066557	LRRC40	443	519	411	464	623	410	331	338	316	358	451	427	490	1055	738	615	740	559	513	509	370	611	287	429	430	238	392	408	599	399	461	215	342	389	303	409	326
ENSG00000066583	ISOC1	232	252	173	283	203	228	207	203	161	179	227	195	316	470	270	259	309	243	263	337	224	269	118	213	149	109	145	205	211	184	161	110	166	225	182	172	230
ENSG00000066629	EML1	286	81	98	92	259	31	42	64	59	214	61	127	42	283	76	60	36	122	64	28	14	22	14	40	33	17	20	75	22	16	22	20	7	21	8	16	49
ENSG00000066651	TRMT11	769	623	612	530	964	578	428	458	384	497	713	614	737	1633	1304	1138	1149	915	890	646	443	1021	397	466	546	277	962	613	789	545	630	353	346	485	417	496	539
ENSG00000066654	THUMPD1	1004	1435	1021	1306	1302	1095	1073	953	1013	953	1164	1017	1398	2161	1418	1214	1519	1314	1373	1468	861	1231	647	1189	1192	594	644	970	1500	869	1217	655	966	1085	707	982	848
ENSG00000066697	MSANTD3	51	27	25	52	50	42	21	18	16	29	42	35	21	52	57	48	50	51	30	24	19	33	15	25	19	8	17	21	27	18	30	16	10	30	22	12	16
ENSG00000066735	KIF26A	51	12	19	21	38	12	13	8	18	42	14	28	15	73	19	21	18	38	8	18	6	2	3	14	11	1	10	15	13	9	7	3	4	3	1	7	10
ENSG00000066739	ATG2B	1316	1279	1251	1365	1559	1627	1104	964	1216	1170	1665	1450	1929	3504	2311	1925	1898	1917	1759	1949	1329	1980	870	1138	1171	736	1478	1733	1997	1161	1493	978	1095	1507	1229	1718	1904
ENSG00000066777	ARFGEF1	3375	3446	2939	3524	3738	4096	2584	2932	3090	3248	4294	3912	4934	9306	6348	5509	5750	5324	4946	4923	3201	4435	2406	2912	3067	1720	4433	4586	5058	4100	3764	3119	2561	3826	3379	4579	4559
ENSG00000066813	ACSM2B	56	6	17	15	48	18	10	11	9	32	5	15	11	55	23	16	9	12	16	3	1	1	4	8	4	1	4	21	5	5	7	7	3	6	1	1	12
ENSG00000066827	ZFAT	1043	737	921	1025	1190	1180	538	627	647	790	1233	1191	1486	2511	1618	1595	1567	1319	1276	1213	674	809	582	592	683	378	1189	1165	1269	871	1026	1013	516	749	697	871	953
ENSG00000066855	MTFR1	364	266	273	262	423	221	161	184	226	281	383	254	277	747	457	425	462	366	320	248	158	316	167	178	224	120	252	249	255	186	241	118	159	191	165	240	214
ENSG00000066923	STAG3	92	46	50	58	92	43	24	25	27	53	56	47	41	100	48	57	61	56	38	42	26	37	21	27	36	26	23	31	36	25	34	35	21	35	16	30	30
ENSG00000066926	FECH	245	196	221	249	308	203	195	204	192	188	258	249	298	475	375	304	572	328	292	301	177	233	151	233	177	117	290	228	444	208	222	217	187	190	231	315	193
ENSG00000066933	MYO9A	1210	1023	978	994	1480	975	784	694	601	746	1246	1052	1223	2832	1949	1611	1768	1539	1370	1197	786	1306	596	792	862	490	1328	1069	1316	896	1013	510	628	847	721	978	797
ENSG00000067048	DDX3Y	2	3231	2186	12	0	2490	0	2	2439	2229	2372	4	2	4	2	2	2	3	1	1	0	1	0	1	1	0	0	2052	2635	2	2265	3	1233	1976	0	0	1659
ENSG00000067057	PFKP	548	540	456	491	681	640	459	478	327	441	799	649	646	1212	1050	888	980	818	580	597	369	513	303	446	327	235	576	372	536	395	618	377	345	317	209	263	252
ENSG00000067064	IDI1	537	1284	601	819	605	640	945	1155	1176	1049	809	1055	1161	1984	908	1512	916	939	846	1620	673	729	528	788	962	489	488	918	990	899	885	793	722	876	579	804	855
ENSG00000067066	SP100	5047	4786	4176	5935	5870	6314	4176	13330	4978	4962	6215	7940	9526	17980	9263	10713	11435	9231	9787	8484	5373	7849	7195	4239	6053	3224	6342	7492	8674	12575	6975	6452	4190	6122	5662	7390	7455
ENSG00000067082	KLF6	5083	6252	3072	5934	3592	6907	4836	4974	6799	7132	6009	5564	8411	12919	7487	6616	5403	7144	6998	9000	4446	3991	2797	3916	3395	2415	3558	5256	4865	5414	4199	5724	3015	5582	4053	5255	4702
ENSG00000067113	PLPP1	268	112	167	119	327	110	113	124	84	151	104	198	166	490	498	313	334	272	257	145	113	232	91	100	125	46	381	173	204	140	153	54	80	83	67	128	132
ENSG00000067141	NEO1	626	293	360	210	522	193	142	211	194	338	264	242	269	790	509	369	265	412	288	243	127	241	131	218	177	144	309	305	192	207	227	102	180	222	119	129	258
ENSG00000067167	TRAM1	1732	2361	2057	2385	2471	1857	2083	2053	1926	2089	2382	2044	2601	4769	3180	2529	2792	2338	2427	3300	1612	2732	1227	2178	2186	1293	1197	2032	2853	1969	2434	1595	1813	2180	1839	2353	1744
ENSG00000067177	PHKA1	266	39	47	82	185	21	11	48	17	89	17	89	30	235	49	50	47	72	57	14	14	28	13	38	25	13	23	33	6	18	18	29	2	6	7	13	30
ENSG00000067182	TNFRSF1A	4307	4094	4323	5117	3503	7786	4733	7220	7268	6862	7084	6692	10108	11115	7196	9281	6142	10505	6616	7353	4564	3649	2727	3120	3053	2152	3687	4850	5147	5218	4670	6252	3100	4856	3979	4256	4320
ENSG00000067191	CACNB1	161	135	174	131	139	149	127	117	66	106	186	162	160	327	246	172	232	141	178	140	107	125	52	95	79	58	111	94	119	82	100	85	73	66	48	53	51
ENSG00000067208	EVI5	2373	1318	1247	2026	1763	3305	977	1172	1569	1862	2411	2444	2477	4376	2230	2594	3083	2971	2861	2738	1757	1527	1160	996	1269	843	1859	2878	2742	1912	1787	2099	1237	1913	2319	2896	3835
ENSG00000067221	STOML1	72	84	85	99	95	69	92	154	68	79	93	92	115	195	135	128	127	88	132	80	64	111	54	75	70	38	54	51	80	101	57	29	36	61	38	39	34
ENSG00000067225	PKM	2937	3750	5259	4541	4558	3523	3919	4251	3412	3275	3808	4173	5157	6498	4274	3734	4280	4383	4659	3924	2923	3032	1253	2721	2557	1545	1701	2372	4054	2758	2874	3118	1865	2972	2049	2405	1779
ENSG00000067248	DHX29	583	593	566	612	753	610	515	502	479	524	685	563	738	1286	831	716	757	765	726	723	495	730	370	549	464	308	464	534	749	526	556	352	430	536	381	566	506
ENSG00000067334	DNTTIP2	570	914	656	816	831	665	776	677	688	640	753	663	893	1391	815	837	818	840	723	765	535	714	370	669	538	401	380	490	710	523	622	471	402	588	497	512	401
ENSG00000067365	METTL22	476	431	480	549	454	644	446	455	519	492	530	637	527	898	604	557	587	655	569	537	418	477	234	349	314	240	431	444	562	424	480	438	200	350	296	368	360
ENSG00000067369	TP53BP1	874	731	800	870	922	1006	616	603	621	679	963	903	1142	1918	1251	1196	1180	1014	1000	907	659	990	503	629	617	323	816	812	1052	686	693	462	470	655	491	618	628
ENSG00000067445	TRO	12	22	20	12	27	7	11	4	7	13	14	8	6	24	13	9	21	16	12	7	7	10	6	8	8	1	5	8	4	11	5	3	10	3	1	5	2
ENSG00000067533	RRP15	290	300	307	351	474	263	281	214	201	227	350	291	328	701	573	404	429	397	372	354	230	414	188	294	281	153	327	250	395	206	302	118	182	261	195	235	199
ENSG00000067560	RHOA	1	1	2	2	0	3	1	0	2	1	1	3	1	1	2	1	0	2	0	2	2	0	0	3	1	0	0	0	0	1	0	1	2	1	0	1	2
ENSG00000067596	DHX8	1585	1918	1699	2049	1807	2212	1525	1735	1922	1657	2010	2020	2660	3569	2234	2319	2169	2447	1968	2200	1404	1604	949	1325	1249	744	1182	1408	1951	1506	1571	1193	942	1426	1207	1289	1419
ENSG00000067606	PRKCZ	858	786	823	854	741	943	817	420	825	985	929	1129	1026	1341	1221	1283	1234	1505	1209	925	510	580	323	559	616	323	1012	732	937	861	884	897	390	425	357	578	611
ENSG00000067646	ZFY	0	573	546	2	1	575	0	2	441	422	672	3	2	0	3	0	2	2	1	0	1	0	0	0	0	2	2	539	729	0	603	0	422	535	0	0	532
ENSG00000067704	IARS2	681	789	787	842	1001	641	699	632	614	693	780	821	1034	1881	1153	914	1023	933	968	1101	637	838	401	666	583	378	542	681	896	566	676	407	633	635	452	672	586
ENSG00000067715	SYT1	994	297	223	220	809	147	123	206	142	475	175	335	204	977	244	194	183	330	218	76	47	99	74	151	105	59	67	255	76	113	114	82	37	114	70	67	256
ENSG00000067798	NAV3	1594	419	438	478	1086	233	210	345	456	894	346	555	364	1568	406	385	346	565	343	277	161	201	169	264	205	84	146	490	179	205	172	210	117	220	111	105	468
ENSG00000067829	IDH3G	408	552	548	495	407	455	451	469	473	454	493	530	586	912	527	507	716	525	644	485	362	341	201	373	332	209	262	358	566	363	395	294	270	267	247	317	291
ENSG00000067836	ROGDI	17	17	21	32	23	17	18	32	18	55	23	17	19	45	39	31	50	48	32	32	27	27	9	16	12	8	18	18	20	16	16	22	15	24	15	19	9
ENSG00000067840	PDZD4	307	375	299	354	321	449	371	156	275	286	440	283	600	382	484	278	255	412	385	414	179	184	94	288	126	149	159	167	162	174	336	155	182	232	119	127	112
ENSG00000067842	ATP2B3	72	12	16	20	65	10	20	22	4	22	7	26	17	87	24	17	18	40	19	9	1	6	8	18	6	7	3	12	5	8	5	8	0	3	2	1	10
ENSG00000067900	ROCK1	6256	6122	4907	6582	5733	7817	4675	5967	5984	6299	8001	7154	8973	16029	9496	8779	7856	9596	8319	9861	5717	6951	3974	4495	4695	2944	5987	7180	7440	6631	5878	6286	4506	6568	6455	7788	8414
ENSG00000067955	CBFB	1423	1424	1387	1519	1655	1568	1323	1278	1278	1150	1727	1711	1807	3122	2525	2057	2201	2062	1749	1693	1005	1542	808	1080	1024	675	1177	1240	1546	1268	1212	900	980	1128	1088	1253	1179
ENSG00000067992	PDK3	2173	1446	1371	2175	1613	2580	1401	1734	2007	1660	2624	2237	2797	4536	3148	2572	2172	3062	2562	3442	1756	2104	1331	1199	1361	952	2119	2394	2796	2117	2175	2584	1439	2019	2267	2907	2893
ENSG00000068001	HYAL2	41	46	64	53	36	56	48	66	70	56	42	60	62	97	57	44	64	62	58	92	43	36	21	33	27	26	23	49	67	50	36	50	42	53	25	48	30
ENSG00000068024	HDAC4	4260	3735	4167	4975	3576	6325	3341	4277	3222	3344	5848	7398	8322	10871	8241	6651	5688	6089	7395	7497	4096	3651	3543	3038	2538	2107	6333	5320	5646	4613	5215	5677	2953	3958	3477	4425	4421
ENSG00000068028	RASSF1	1581	2113	2266	2131	1799	2277	1730	1340	1498	1654	2513	1872	2348	3332	2340	2464	3006	2566	2811	1870	1393	1607	972	1652	1042	810	988	1045	1560	1065	1514	1085	1333	1220	909	993	955
ENSG00000068078	FGFR3	16	6	11	4	8	1	2	4	7	13	3	4	6	13	4	4	3	7	4	2	1	1	0	3	3	2	1	5	3	1	4	2	1	2	2	0	2
ENSG00000068079	IFI35	357	472	595	618	595	505	622	2603	488	381	390	730	451	1161	441	703	1111	497	827	554	346	421	461	366	454	192	155	302	463	1539	340	249	268	298	196	274	248
ENSG00000068097	HEATR6	210	220	259	240	343	223	212	257	181	185	273	225	304	759	368	293	544	316	290	285	228	260	124	229	193	106	178	194	304	205	224	108	138	218	165	230	172
ENSG00000068120	COASY	381	453	522	548	396	582	491	456	550	451	494	538	651	738	538	511	518	517	569	539	398	290	209	319	316	198	274	352	529	368	405	351	236	367	216	334	266
ENSG00000068137	PLEKHH3	16	7	12	6	10	4	4	7	9	15	9	8	10	17	8	3	11	5	5	6	7	4	8	4	6	2	6	7	7	8	3	4	4	6	1	3	4
ENSG00000068305	MEF2A	1926	2299	1930	1932	2648	1950	1456	3966	1517	1792	2451	3086	3332	7824	4774	4429	4611	3660	3530	3971	2202	2774	1933	1782	2184	1166	3018	2917	3199	2921	2239	1718	1610	2670	2405	3398	3428
ENSG00000068308	OTUD5	1764	1718	1513	1921	1480	2928	1316	1772	1785	1851	2254	2425	2544	3517	2474	2742	2242	2649	2211	2231	1630	1621	1104	1218	1123	695	1751	1845	2089	1738	1797	2112	1022	1295	1191	1397	1535
ENSG00000068323	TFE3	1355	1334	1240	1598	908	1820	1188	1712	1701	1962	1580	1521	2382	2877	1919	1813	1356	2105	1713	1944	1336	932	723	947	845	525	1066	1247	1402	1280	1151	1630	759	1181	1001	996	1005
ENSG00000068354	TBC1D25	228	214	269	221	201	306	228	175	263	180	265	298	323	457	362	297	329	292	272	294	181	208	136	145	130	87	196	189	238	176	216	185	141	178	115	166	153
ENSG00000068366	ACSL4	2793	2733	2289	3012	2681	4273	2531	4968	3644	3336	3887	4402	5348	9934	4501	6754	5403	6003	5351	6612	3000	3030	3016	2335	2922	1695	3101	4274	4525	4830	3375	4485	2635	4489	3689	5265	4592
ENSG00000068383	INPP5A	3954	3085	4103	5967	2933	6630	2024	2194	3512	2827	4841	5432	5163	6674	4912	5475	6402	5673	7205	4334	2888	2769	1855	1947	2268	1488	3905	4189	4280	2763	4039	4376	1931	2299	2227	3288	3840
ENSG00000068394	GPKOW	318	352	381	380	396	419	376	346	326	293	416	396	415	623	385	502	447	455	449	393	226	285	137	283	236	159	230	214	373	297	289	193	234	248	137	195	218
ENSG00000068400	GRIPAP1	1154	1153	1288	1507	1108	1450	1023	1464	1136	973	1341	1434	1384	2218	1425	1477	1555	1468	1518	1194	969	884	623	727	628	382	836	898	1153	1008	884	824	570	652	572	663	688
ENSG00000068438	FTSJ1	289	393	433	418	450	401	381	297	260	273	461	355	368	551	492	454	576	423	445	391	247	463	210	341	295	215	250	217	421	273	345	179	214	251	189	221	173
ENSG00000068489	PRR11	93	77	60	60	116	71	60	92	35	93	45	72	66	197	56	65	90	67	79	56	36	40	41	43	37	36	29	67	56	104	33	39	31	29	37	34	46
ENSG00000068615	REEP1	146	62	70	47	155	18	19	50	39	108	57	58	24	201	66	24	53	75	73	21	22	22	15	38	31	14	11	57	28	20	20	40	15	36	12	5	42
ENSG00000068650	ATP11A	4311	2554	3536	5295	2401	6660	2413	3778	3441	3868	4635	5622	4937	9014	4460	4745	3465	4109	4494	6253	3885	2984	2662	2243	2279	1817	4850	5767	5805	4401	4078	5390	2359	3248	3371	4633	4828
ENSG00000068654	POLR1A	570	561	685	680	790	601	534	511	423	487	684	605	813	1420	960	800	859	783	675	591	435	616	336	477	437	235	555	398	821	441	574	242	319	490	308	445	336
ENSG00000068697	LAPTM4A	1375	2609	1619	1956	1573	1602	1559	2443	1769	1987	1667	1715	1547	2946	1623	1946	2159	2278	1610	1934	1063	1176	720	1368	1365	784	766	1204	1196	1512	1168	1034	932	1083	970	879	1078
ENSG00000068724	TTC7A	1753	2034	2381	2163	2427	2269	1588	1877	1344	1561	2499	2693	2953	5304	3564	2997	3836	3064	2803	2357	1866	1608	1098	1428	1559	867	1966	1627	2471	2114	1793	1476	1013	1481	1186	1332	1139
ENSG00000068745	IP6K2	1179	1550	1378	1398	1322	1625	1055	1302	1356	1171	1661	1656	1638	2498	1798	1906	1910	1992	1726	1334	1024	1280	809	813	705	522	986	901	1098	1220	1075	901	709	801	782	742	932
ENSG00000068781	STON1-GTF2A1L	103	36	42	25	97	22	20	25	18	51	36	51	22	131	43	30	39	67	33	12	11	21	9	13	25	7	5	36	7	22	14	12	10	20	16	13	29
ENSG00000068784	SRBD1	1775	1193	1103	1413	1602	1855	906	2037	1220	1265	1589	2217	1887	5020	2635	3018	3635	2636	3048	2296	1434	2189	1528	1234	1595	858	1915	2378	2451	3228	1747	1849	1502	1256	1650	2433	2418
ENSG00000068796	KIF2A	0	0	0	0	0	0	0	0	0	0	0	0	0	0	0	0	0	0	0	0	0	0	0	0	0	0	0	0	0	0	0	0	0	0	0	0	0
ENSG00000068831	RASGRP2	2888	3042	3869	4239	3986	4627	3551	3216	3132	3384	4546	4301	5252	6120	6859	6061	5604	4696	5149	4772	3384	3961	1975	2927	2412	1573	3387	2595	4331	2923	3962	2818	2076	2516	1871	2104	1970
ENSG00000068878	PSME4	1935	2106	1768	2152	2203	2261	1493	1259	1943	1790	2448	2221	2435	5257	3244	2999	3163	3054	2635	2878	2016	2461	1340	1892	1924	1048	2268	2567	3058	1878	2102	1729	1579	2139	1972	2646	2798
ENSG00000068885	IFT80	0	0	0	0	0	0	0	0	0	0	0	0	0	0	0	0	0	0	0	0	0	0	0	0	0	0	0	0	0	0	0	0	0	0	0	0	0
ENSG00000068903	SIRT2	694	886	747	804	738	809	682	662	920	730	805	887	855	1272	960	910	1045	1033	921	801	554	532	285	515	473	291	444	471	795	620	596	592	386	418	361	470	385
ENSG00000068912	ERLEC1	461	429	453	476	571	452	471	442	357	406	482	398	593	1119	682	540	654	573	486	694	376	662	326	472	406	320	361	367	611	417	496	265	372	438	362	436	391
ENSG00000068971	PPP2R5B	199	191	242	279	243	220	157	234	172	240	227	246	303	380	258	265	322	283	288	246	193	169	89	142	118	69	108	133	245	156	164	175	134	168	92	174	107
ENSG00000068976	PYGM	249	326	318	352	239	363	227	196	291	337	294	288	389	467	414	453	317	413	332	307	226	261	144	206	214	118	256	248	330	265	324	293	134	178	203	156	177
ENSG00000068985	PAGE1	17	2	2	2	10	0	2	4	1	2	2	11	2	11	7	4	2	3	3	2	0	0	0	1	1	0	3	1	0	3	0	1	0	1	0	0	3
ENSG00000069011	PITX1	3	0	0	3	8	1	0	0	0	6	1	1	0	7	1	0	1	4	2	1	0	0	0	1	2	2	0	3	0	1	0	0	0	1	3	0	1
ENSG00000069018	TRPC7	246	53	65	49	189	26	35	53	39	124	48	88	42	246	69	32	23	83	44	23	6	16	17	35	23	13	13	74	11	23	28	21	7	13	6	11	58
ENSG00000069020	MAST4	1323	681	738	733	1348	512	486	518	480	882	713	973	903	2457	1685	1242	789	1227	844	853	597	1025	496	649	564	291	981	880	880	619	636	558	269	795	513	671	696
ENSG00000069122	ADGRF5	139	27	37	39	121	15	22	29	39	87	37	57	25	159	34	25	25	60	36	12	2	15	9	14	23	12	10	52	14	17	20	15	8	12	1	3	27
ENSG00000069188	SDK2	466	242	240	262	512	493	162	248	165	361	313	278	325	956	805	676	560	302	228	265	228	281	148	169	164	115	710	278	235	128	375	126	179	43	78	195	182
ENSG00000069206	ADAM7	175	39	31	27	110	17	24	28	15	70	48	53	25	150	22	26	32	45	34	15	4	6	8	28	14	4	11	44	10	11	14	25	4	12	4	6	38
ENSG00000069248	NUP133	746	853	834	851	999	850	702	682	693	660	930	837	1027	1791	1226	1012	1214	1055	1003	1054	759	997	507	868	690	423	690	742	1026	710	891	463	564	747	510	727	681
ENSG00000069275	NUCKS1	2219	3547	3144	3020	3349	2617	2987	2053	2189	1969	3065	2712	2715	5198	4148	3386	3717	2881	3195	3175	1930	3380	1417	3059	2405	1490	1629	1864	3085	1804	2778	1172	2212	2297	1518	1989	1890
ENSG00000069329	VPS35	1375	1564	1497	1781	1724	1521	1510	1782	1733	1536	1699	1730	2406	3795	2029	2135	2408	2329	1821	2351	1376	1714	929	1484	1392	811	993	1336	1936	1558	1539	1205	1040	1498	1322	1590	1317
ENSG00000069345	DNAJA2	893	1321	996	1273	1201	1060	1234	1039	1121	1181	1166	1010	1424	2152	1432	1288	1346	1463	1358	1348	844	1016	519	967	871	504	618	886	1228	895	965	792	695	921	706	877	814
ENSG00000069399	BCL3	850	1129	754	952	577	1455	917	1571	1700	1837	1125	1802	2110	2663	1436	2037	1146	2005	1167	1685	1084	801	585	729	646	402	834	1101	1147	1210	876	1552	525	786	710	793	698
ENSG00000069424	KCNAB2	3263	2477	2842	3296	2456	3457	2304	2074	2600	3290	3889	4296	3905	6607	4747	3909	4127	3674	4324	3552	2607	2266	1305	1941	1833	1164	3315	2542	4012	2562	4056	2698	1544	1980	1679	2461	2091
ENSG00000069431	ABCC9	254	60	66	59	189	22	38	44	33	136	52	85	24	217	51	41	27	76	69	12	11	38	14	47	23	9	10	80	12	25	22	31	8	19	5	6	56
ENSG00000069482	GAL	16	2	8	3	11	1	3	1	2	5	1	5	1	10	1	0	1	0	4	0	0	1	0	4	0	0	1	4	0	2	0	0	1	0	0	0	4
ENSG00000069493	CLEC2D	2298	2845	2986	2643	3620	2905	2214	1858	1698	1525	3698	2999	3353	7636	7429	5038	5716	4389	4786	3401	2394	5688	2171	2500	2345	1501	4295	2995	4320	2926	3251	1665	2126	2921	2191	2766	2807
ENSG00000069509	FUNDC1	135	123	119	154	181	146	135	168	148	147	140	172	142	252	161	177	185	176	167	147	85	171	59	131	116	76	54	84	134	132	93	68	67	101	84	83	130
ENSG00000069535	MAOB	152	27	30	51	158	15	29	57	13	46	23	49	23	174	54	42	32	80	39	15	9	21	20	27	21	7	15	32	6	15	11	20	3	10	9	5	24
ENSG00000069667	RORA	3724	4842	3672	3687	4540	3435	2788	2293	2108	2653	4758	4216	3939	9694	7616	6290	5869	5570	4955	4878	2421	6293	2649	4039	3338	2222	5158	4578	4891	4153	4414	1878	2970	3333	2765	3398	3175
ENSG00000069696	DRD4	12	8	6	3	5	6	5	2	6	6	1	5	9	13	11	6	5	3	7	11	3	4	3	6	7	1	5	5	5	9	3	4	2	2	5	2	4
ENSG00000069702	TGFBR3	1867	2156	1842	1655	1594	2034	1147	1085	826	1190	2504	1688	2301	4905	2793	2173	2682	2081	2322	2013	899	1491	1185	1974	1111	831	1465	1762	1968	1684	2027	1081	1638	1662	1050	1532	1039
ENSG00000069764	PLA2G10	33	6	2	8	8	4	3	6	2	18	3	6	2	32	4	5	4	5	12	1	0	3	2	4	5	0	1	5	3	3	4	1	1	1	1	0	7
ENSG00000069812	HES2	13	13	4	1	11	2	3	2	2	11	1	3	1	20	6	2	0	4	4	3	0	0	0	8	8	2	0	4	2	4	0	4	1	2	1	1	4
ENSG00000069849	ATP1B3	502	656	555	622	672	492	462	675	450	586	554	520	630	1236	656	574	786	589	588	663	455	505	340	652	469	254	359	472	671	575	516	355	503	484	366	394	327
ENSG00000069869	NEDD4	442	208	215	242	419	166	159	213	203	310	312	362	250	617	312	343	245	361	268	270	232	213	113	180	133	103	227	264	340	280	204	208	138	264	121	181	326
ENSG00000069943	PIGB	1328	1078	654	1274	1065	2929	891	866	1776	1209	2022	1536	2317	3121	1673	1561	1465	2099	1583	2467	1559	2132	1088	899	1115	673	1507	2188	1157	1634	1351	1563	826	1207	2086	1392	1943
ENSG00000069956	MAPK6	579	646	472	572	742	502	421	442	428	438	537	501	525	1232	847	689	792	673	577	632	377	744	347	498	445	281	491	519	586	482	542	323	343	410	421	430	427
ENSG00000069966	GNB5	413	413	635	500	713	384	361	391	301	321	522	466	407	1038	911	713	761	525	674	478	359	555	219	417	337	236	576	313	513	346	583	251	246	334	289	289	281
ENSG00000069974	RAB27A	3677	2512	2336	3372	2408	4751	2212	3058	3073	3407	4716	4651	4897	9292	5120	5505	5223	5381	5418	5957	3266	3733	2511	2526	2297	1610	4026	4227	4331	4537	3510	4940	2434	3632	3998	5306	4811
ENSG00000069998	HDHD5	276	305	442	353	398	412	375	264	240	280	438	340	393	677	521	447	533	377	400	534	260	318	237	275	251	122	277	279	394	290	332	187	237	269	177	168	189
ENSG00000070010	UFD1	548	806	577	754	672	763	593	489	725	637	809	792	965	1515	1006	836	879	830	878	872	598	766	389	537	553	312	589	599	811	638	688	523	440	539	526	520	543
ENSG00000070018	LRP6	345	128	178	134	348	140	126	111	100	191	124	151	150	410	314	155	231	199	123	166	96	127	61	77	106	53	179	155	174	72	105	67	45	81	60	88	240
ENSG00000070019	GUCY2C	142	22	28	36	112	20	18	40	19	72	26	49	19	151	34	29	35	38	28	19	7	13	6	20	26	14	8	43	5	13	9	14	6	9	3	11	26
ENSG00000070031	SCT	1	3	2	7	5	0	4	2	1	2	0	1	6	7	4	1	4	2	6	5	4	1	2	0	4	2	3	2	2	4	6	2	5	0	3	6	1
ENSG00000070047	PHRF1	1006	999	1357	1343	1133	1377	990	962	879	915	1294	1282	1582	2203	1736	1399	1639	1164	1504	1222	918	935	559	795	642	423	1051	877	1346	783	1029	597	737	700	547	676	625
ENSG00000070061	ELP1	759	837	849	858	1076	898	702	645	621	592	1028	922	1278	1711	1392	1264	1532	1262	1047	1013	725	1040	570	730	655	348	870	699	1041	638	794	453	542	729	516	647	546
ENSG00000070081	NUCB2	745	699	963	994	1067	689	832	632	729	784	833	764	951	2056	1356	1199	1251	957	1097	963	778	1175	489	781	783	503	908	625	1473	653	897	473	682	706	472	723	701
ENSG00000070087	PFN2	165	55	43	51	138	26	35	41	35	90	30	37	48	157	59	52	45	45	31	28	10	22	7	33	21	6	20	49	24	15	21	16	4	13	7	9	38
ENSG00000070159	PTPN3	137	42	57	50	139	26	27	43	21	122	39	57	34	185	45	42	44	68	30	19	11	34	21	44	29	13	11	52	29	20	15	20	7	12	4	3	31
ENSG00000070182	SPTB	222	61	121	95	282	42	37	91	129	138	138	142	81	296	251	110	194	127	178	46	46	39	26	49	63	32	32	67	164	41	108	85	35	76	46	58	117
ENSG00000070190	DAPP1	2522	2505	2181	2727	2922	2686	2414	5293	3245	2477	2733	4090	4502	9311	4254	4814	4313	4265	3895	4670	2438	3017	2524	2020	2531	1648	2102	3407	3270	5000	3093	2686	2021	3837	3404	3909	3254
ENSG00000070193	FGF10	152	34	32	28	97	22	26	22	19	97	28	43	23	154	46	16	32	45	42	9	2	6	9	20	16	5	9	40	7	18	17	12	2	8	4	5	39
ENSG00000070214	SLC44A1	998	657	722	966	929	580	527	649	564	778	823	874	871	2046	1067	922	1105	1110	853	955	594	999	466	601	602	343	639	827	903	824	656	633	457	716	596	801	918
ENSG00000070269	TMEM260	1159	888	920	942	1129	1153	721	1435	801	894	1255	1337	1734	3302	2238	1913	1755	2068	1528	1740	1033	1349	808	903	832	546	1290	1417	1454	1230	1072	1101	744	1351	1122	1452	1167
ENSG00000070366	SMG6	1291	998	1056	1127	1322	1445	867	874	797	849	1289	1482	1267	2988	2446	2123	2129	1721	1659	1304	862	1308	656	798	734	467	2574	1323	1578	1190	1177	748	658	759	818	957	1127
ENSG00000070367	EXOC5	941	855	889	1061	1192	1067	880	910	870	922	1111	999	1277	2694	1655	1314	1542	1269	1329	1524	912	1272	642	905	983	575	807	1134	1372	1055	1070	693	874	1152	856	1187	974
ENSG00000070371	CLTCL1	283	173	309	212	280	299	149	260	239	255	242	272	309	495	216	282	251	379	261	295	271	126	100	192	139	66	178	195	299	214	176	190	107	153	128	152	199
ENSG00000070388	FGF22	5	3	1	2	2	5	1	2	4	6	6	1	2	8	2	9	6	8	3	0	3	2	2	1	0	0	1	2	1	0	1	0	3	0	1	1	1
ENSG00000070404	FSTL3	46	79	77	67	43	53	49	86	63	60	66	50	78	105	47	68	93	88	66	61	43	21	17	29	35	14	15	28	54	38	40	30	15	36	21	23	13
ENSG00000070413	DGCR2	4239	2689	3394	5444	2945	5946	2852	4057	3814	4082	5219	5548	5891	8495	5738	5070	4403	5098	5422	5425	3740	3367	2357	2101	2077	1565	4482	4730	4727	3712	4106	5207	2297	3128	2794	3717	3882
ENSG00000070423	RNF126	416	473	478	515	453	524	427	363	366	395	495	530	537	736	898	586	736	465	673	549	365	343	213	426	335	203	464	392	603	268	491	252	375	233	198	210	222
ENSG00000070444	MNT	736	876	786	1041	632	953	708	614	999	960	916	950	1161	1314	1086	1166	940	1107	878	895	746	575	350	535	485	316	558	705	871	598	673	760	418	460	486	582	534
ENSG00000070476	ZXDC	1636	1854	1713	2015	1726	2525	1258	1267	1549	1663	2497	2414	2648	3993	3021	2850	2717	2685	2613	2364	1545	1844	1021	1216	1135	733	2072	1833	2318	1434	1891	1579	1048	1504	1350	1856	1837
ENSG00000070495	JMJD6	618	1373	739	914	684	889	798	720	1157	1131	884	764	853	1114	737	884	801	1109	812	924	507	587	435	702	509	338	414	589	628	765	547	834	393	443	362	458	364
ENSG00000070501	POLB	956	915	743	921	867	1106	765	1025	1097	715	836	1245	1327	2329	973	1176	1311	1188	1162	1381	786	1110	725	721	784	454	571	1205	1009	1381	837	795	771	735	942	857	1280
ENSG00000070526	ST6GALNAC1	68	42	30	20	74	18	33	24	9	48	23	72	20	92	123	51	78	43	33	20	19	96	19	49	20	13	71	41	51	17	58	12	5	21	26	10	18
ENSG00000070540	WIPI1	619	485	429	611	574	597	501	442	586	747	641	762	868	1222	725	920	954	1086	1107	825	465	512	322	431	439	209	295	440	615	436	584	548	416	475	430	572	513
ENSG00000070601	FRMPD1	149	31	36	48	117	17	19	25	30	84	36	54	21	164	39	20	17	40	45	11	7	9	9	23	17	6	6	47	9	10	15	16	3	11	1	10	28
ENSG00000070610	GBA2	779	726	840	853	592	1219	660	705	767	810	964	847	1488	1553	827	915	903	1057	958	1014	745	662	355	548	519	311	481	773	999	531	737	705	460	773	466	606	625
ENSG00000070614	NDST1	2233	1640	792	2250	917	1529	1398	1309	2073	1407	2281	2250	2285	1971	1932	2143	1963	2094	2436	2214	1867	1091	826	1169	994	577	1365	1900	2566	2299	1746	2708	1018	1693	803	1252	1868
ENSG00000070669	ASNS	0	0	0	0	0	0	0	0	0	0	0	0	0	0	0	0	0	0	0	0	0	0	0	0	0	0	0	0	0	0	0	0	0	0	0	0	0
ENSG00000070718	AP3M2	302	319	252	268	500	285	272	178	235	178	324	394	430	653	771	443	538	471	388	334	247	513	196	289	223	136	385	238	356	260	351	135	150	184	167	190	169
ENSG00000070729	CNGB1	143	70	57	33	116	38	38	71	93	144	58	126	76	150	61	86	48	119	59	61	17	25	22	50	32	14	17	33	32	33	32	31	4	33	10	18	26
ENSG00000070731	ST6GALNAC2	494	160	245	593	161	808	305	391	568	497	538	492	647	762	544	381	255	515	378	771	550	385	298	207	179	194	378	458	435	477	386	592	274	250	340	379	487
ENSG00000070748	CHAT	66	15	32	23	68	9	13	20	18	53	11	29	12	79	18	10	11	23	9	5	1	7	9	16	16	2	5	26	3	7	3	12	2	6	1	1	20
ENSG00000070756	PABPC1	4265	5985	5277	6307	5545	5552	5486	4044	5525	5336	5058	5347	7545	20587	9052	5873	6166	5400	5867	8047	5710	4904	2521	5542	5300	2793	5084	6594	10838	4235	6828	4070	3911	6221	4315	8846	5219
ENSG00000070759	TESK2	0	0	0	0	0	0	0	0	0	0	0	0	0	0	0	0	0	0	0	0	0	0	0	0	0	0	0	0	0	0	0	0	0	0	0	0	0
ENSG00000070761	CFAP20	173	234	195	212	262	209	243	183	193	178	229	210	264	398	307	273	310	243	261	237	145	230	106	188	190	120	157	158	209	177	184	112	144	159	127	139	144
ENSG00000070770	CSNK2A2	460	595	596	588	737	542	454	483	422	405	653	562	711	1754	1013	738	806	671	748	757	510	626	321	533	462	269	507	517	948	503	506	355	441	553	447	623	409
ENSG00000070778	PTPN21	132	35	38	33	111	20	15	24	33	84	27	48	18	155	36	22	21	53	23	12	2	6	9	15	13	7	7	50	10	9	11	19	8	9	12	3	26
ENSG00000070785	EIF2B3	446	312	404	302	516	323	226	333	185	285	396	389	389	982	742	510	716	471	409	351	246	420	196	240	257	160	486	337	390	327	351	151	163	206	237	201	226
ENSG00000070808	CAMK2A	64	28	39	29	65	22	15	17	24	61	21	42	12	97	23	11	16	27	24	14	4	12	10	20	10	10	8	30	9	13	9	7	2	6	2	3	14
ENSG00000070814	TCOF1	598	626	698	650	782	727	539	531	534	529	800	699	861	1461	1043	899	978	751	894	670	416	539	277	453	358	274	496	407	774	384	625	310	332	442	284	429	319
ENSG00000070831	CDC42	345	232	258	306	324	475	212	253	318	249	440	488	508	1042	776	632	629	517	588	460	323	361	237	205	250	142	502	412	465	370	364	312	225	338	301	348	482
ENSG00000070882	OSBPL3	970	1119	804	920	1325	768	657	605	513	618	1169	1164	1303	3019	2001	1773	1929	1534	1463	1165	767	1383	613	1009	751	524	1459	1044	1198	978	1092	664	627	822	782	884	653
ENSG00000070886	EPHA8	62	14	11	12	28	3	7	13	7	32	8	17	9	54	12	12	18	17	15	4	0	7	1	9	11	4	3	8	5	8	4	5	1	6	3	2	10
ENSG00000070915	SLC12A3	83	26	67	42	93	21	27	40	28	51	31	59	47	108	51	51	50	43	43	23	11	12	10	23	24	7	18	33	19	20	18	27	7	18	14	20	16
ENSG00000070950	RAD18	461	334	307	278	478	323	209	224	218	366	352	396	347	994	578	553	577	550	567	362	225	381	198	291	285	171	414	365	449	337	316	184	236	276	224	457	378
ENSG00000070961	ATP2B1	5571	6011	3659	6072	5405	7380	4350	5000	6422	6388	7154	6712	9919	16293	9800	8838	7398	9339	8368	9148	5579	6927	5072	4365	6458	3063	6619	8619	7443	6998	6134	6091	4441	7242	7513	9404	10180
ENSG00000070985	TRPM5	54	26	51	26	67	48	22	23	23	41	29	36	44	117	92	70	40	51	37	34	31	35	17	28	24	12	47	26	61	19	19	9	12	26	11	14	18
ENSG00000071051	NCK2	2627	2256	2424	2648	3482	3964	1907	1840	2078	1840	3912	4000	3938	7322	8013	7638	5799	5063	4607	4292	2392	4204	2041	1854	2374	1391	5881	3289	4866	2944	4092	2585	1946	2418	2528	2966	3706
ENSG00000071054	MAP4K4	8283	7110	5319	8430	5904	11237	5252	7134	7667	8383	10181	10508	11955	17780	11707	11770	8608	12525	9177	14339	7454	8126	5215	4210	4739	3342	10924	9708	9582	9867	7950	12570	4323	7605	7598	8465	9870
ENSG00000071073	MGAT4A	2881	2747	3367	3763	4456	4911	3234	2399	2931	2427	4747	4094	4970	9330	8762	6707	5914	5629	5199	5352	3006	6060	2686	2953	3077	1988	6401	3876	5339	3382	4460	2231	3277	3870	2908	3945	3887
ENSG00000071082	RPL31	8975	17058	16466	20117	18113	16034	23706	10852	14469	9738	16316	15874	9314	13921	13057	16296	15284	14272	12907	19220	8580	18634	8353	17838	13359	10248	6768	8267	12764	9183	13944	6613	7882	7949	9731	6376	7898
ENSG00000071127	WDR1	4743	5069	5173	6331	4628	7117	4475	4369	5371	5879	6279	6631	9032	11922	7626	7323	6595	8075	7868	8097	5376	4554	2931	3783	3790	2296	4600	5168	6778	4804	5673	5764	3714	5227	3618	5040	5218
ENSG00000071189	SNX13	3063	2675	2176	3067	3045	4541	1976	2771	2910	3053	4208	4021	5013	8238	4847	5105	4325	5199	4494	5435	3216	3684	2327	2258	2622	1649	3649	4796	4573	3581	3413	3832	2380	4016	3528	5186	5718
ENSG00000071203	MS4A12	18	5	8	10	22	3	4	6	4	7	7	6	1	15	4	2	3	9	6	3	1	3	0	4	1	0	2	7	0	2	1	0	2	1	1	1	5
ENSG00000071205	ARHGAP10	932	637	559	544	955	495	370	460	351	557	610	586	626	2022	1498	1335	1617	1356	1873	657	270	577	298	461	447	219	644	676	604	573	453	297	473	399	310	951	534
ENSG00000071242	RPS6KA2	1469	612	955	690	1331	2941	716	433	580	980	1472	1283	1090	2319	2960	4018	3257	3453	5261	1731	853	696	729	963	761	427	1184	2405	1826	1007	832	795	1503	1182	885	3543	4234
ENSG00000071243	ING3	623	832	615	688	821	741	613	605	790	697	840	730	894	1470	850	884	862	1011	780	973	640	810	447	667	601	348	463	683	792	665	702	505	520	660	573	574	751
ENSG00000071246	VASH1	135	217	276	250	171	70	112	98	176	225	148	393	192	295	298	126	232	141	111	265	191	221	63	123	140	46	177	89	161	186	217	69	52	96	43	85	83
ENSG00000071282	LMCD1	120	37	40	41	96	26	19	38	20	76	20	48	26	110	53	41	31	35	34	7	8	8	11	14	21	4	11	36	18	11	18	15	4	15	13	6	31
ENSG00000071462	BUD23	300	548	429	384	477	409	420	301	305	266	388	359	387	588	463	402	485	368	406	346	224	382	203	336	243	202	266	214	409	224	276	173	205	206	140	158	168
ENSG00000071537	SEL1L	2535	2562	2224	3189	2622	3465	2670	2506	3400	3074	3437	3077	4554	7322	3964	3798	3237	4250	3496	5084	2506	3136	1691	2183	2512	1556	2413	3401	4083	2880	3109	2906	2365	3728	3103	3797	3796
ENSG00000071539	TRIP13	36	21	24	13	45	10	8	7	9	19	16	23	10	47	22	14	24	23	17	6	3	14	8	19	16	3	1	17	10	11	11	6	11	6	5	9	9
ENSG00000071553	ATP6AP1	727	803	880	941	765	935	826	661	980	1092	930	891	1318	1841	1006	1018	962	1083	1087	1208	751	605	329	659	628	279	475	666	887	686	739	702	537	718	473	749	723
ENSG00000071564	TCF3	422	420	696	490	648	628	490	365	355	354	662	851	741	1054	1257	929	1079	675	718	661	401	615	292	405	341	267	616	392	732	427	621	397	419	409	300	317	286
ENSG00000071575	TRIB2	744	811	951	750	1137	998	814	683	594	550	981	1124	1003	1604	1814	1412	1444	1180	1061	1146	684	1303	573	828	645	434	723	652	1217	778	918	381	589	695	519	559	419
ENSG00000071626	DAZAP1	903	1044	1214	1256	1181	1315	988	815	780	892	1429	1455	1401	2208	2117	1688	1764	1280	1651	1304	905	940	610	865	714	478	1347	880	1474	809	1213	718	646	722	474	639	597
ENSG00000071655	MBD3	168	174	235	232	262	207	246	170	162	185	231	233	267	314	227	219	248	165	247	282	175	140	71	184	163	112	126	151	306	131	198	122	167	171	102	180	106
ENSG00000071677	PRLH	0	0	0	0	1	0	0	0	0	0	0	0	1	1	0	0	0	1	0	0	0	0	0	0	0	0	0	0	0	0	0	0	0	0	0	0	0
ENSG00000071794	HLTF	347	333	374	461	548	341	356	293	250	269	413	376	451	941	589	535	535	425	490	452	255	471	201	363	310	222	322	294	435	282	346	195	309	332	221	274	252
ENSG00000071859	FAM50A	454	540	706	693	473	539	614	420	463	380	610	557	512	566	525	563	609	670	574	440	237	280	172	280	230	181	230	225	367	333	345	258	192	208	194	186	226
ENSG00000071889	FAM3A	187	215	248	230	208	228	233	206	176	187	208	238	253	374	368	319	339	264	303	223	177	213	115	176	150	99	112	114	269	150	181	147	132	149	90	116	101
ENSG00000071894	CPSF1	579	657	874	530	796	537	778	498	547	399	767	810	939	1351	802	992	1091	501	635	841	382	488	263	543	390	192	361	349	834	333	443	413	378	441	238	355	283
ENSG00000071909	MYO3B	815	246	230	240	694	158	103	178	125	468	172	389	220	948	290	150	255	251	344	64	42	129	99	126	96	43	60	262	102	67	119	119	134	103	46	55	183
ENSG00000071967	CYBRD1	829	748	665	1206	674	964	274	498	686	1413	775	602	1061	1599	851	564	715	567	1041	983	810	620	510	746	516	251	426	800	927	647	546	1019	253	802	485	992	928
ENSG00000071991	CDH19	166	52	44	28	112	11	23	37	34	87	32	68	27	180	38	25	34	48	34	10	2	10	14	15	12	13	10	45	17	12	11	15	6	8	6	9	45
ENSG00000071994	PDCD2	378	531	467	509	598	540	522	441	384	381	560	484	714	1026	745	679	702	602	597	619	441	632	310	548	449	258	291	387	666	360	515	273	402	535	368	407	341
ENSG00000072041	SLC6A15	88	14	20	27	71	8	10	24	16	44	4	24	12	87	20	16	13	21	30	6	2	2	1	12	6	6	5	24	6	5	7	6	1	8	3	2	26
ENSG00000072042	RDH11	188	210	334	288	353	221	186	203	149	123	287	234	207	360	328	290	357	283	278	249	166	267	114	224	167	103	110	105	192	155	215	123	129	134	124	119	93
ENSG00000072062	PRKACA	980	799	736	1152	602	1460	653	655	1046	974	1160	1182	1323	2216	1168	1049	781	1064	877	1359	910	621	400	468	425	273	795	971	1149	648	821	963	476	746	676	865	955
ENSG00000072071	ADGRL1	185	151	196	177	177	165	127	118	110	144	188	210	222	368	404	196	233	176	198	193	142	193	107	132	119	75	272	153	278	112	185	71	141	111	54	129	107
ENSG00000072080	SPP2	54	15	16	7	31	4	5	6	7	14	2	14	7	35	9	14	11	10	13	2	1	3	3	15	6	2	2	13	0	5	6	6	0	3	0	1	9
ENSG00000072110	ACTN1	6773	5793	5400	9201	4319	11863	5076	8165	8105	8668	9301	10161	12773	15205	9913	9821	6310	9653	8908	12490	7486	6287	4329	3875	4476	3252	8737	8905	10162	7452	7958	10822	3974	6721	5845	7920	8389
ENSG00000072121	ZFYVE26	800	784	988	979	1102	1088	707	1155	675	627	960	996	1247	2401	1301	1125	1376	1063	1073	934	783	864	497	646	644	375	802	767	1170	897	908	515	552	759	551	710	695
ENSG00000072133	RPS6KA6	234	46	33	63	213	20	31	53	18	66	29	67	35	235	71	55	54	75	52	36	13	31	16	39	35	10	25	38	6	14	22	29	7	19	16	15	34
ENSG00000072134	EPN2	507	211	278	328	404	422	242	160	435	269	394	579	355	972	682	858	1046	864	1370	452	195	261	142	184	241	85	235	394	315	256	364	168	328	236	183	619	552
ENSG00000072135	PTPN18	1020	1146	1489	1407	1444	1235	1075	1237	1083	1133	1420	1340	1633	2976	1754	1441	2003	1480	1844	1394	959	872	481	907	955	450	625	1064	1523	1086	1079	1041	826	1007	842	1152	1042
ENSG00000072163	LIMS2	73	36	59	51	97	60	52	56	40	75	51	71	46	124	86	69	49	85	66	46	35	26	9	43	27	18	32	26	33	29	45	20	16	21	21	14	22
ENSG00000072182	ASIC4	30	13	5	18	25	4	6	9	15	24	7	17	8	51	8	8	11	15	8	6	2	4	7	8	4	4	3	12	4	3	5	6	4	5	0	2	10
ENSG00000072195	SPEG	94	47	65	60	112	60	62	54	51	52	44	61	83	183	133	98	53	56	84	66	66	63	38	44	32	19	66	45	64	50	33	17	27	24	10	26	31
ENSG00000072201	LNX1	376	91	105	109	283	32	62	88	81	213	77	115	63	393	103	74	80	119	101	26	18	22	17	67	42	17	18	115	26	35	40	35	7	30	15	16	98
ENSG00000072210	ALDH3A2	374	426	438	536	496	379	396	428	365	335	490	455	572	1046	613	518	660	615	526	549	395	450	237	428	351	200	362	291	587	387	416	221	282	351	283	391	269
ENSG00000072274	TFRC	759	1142	1014	958	1463	849	752	918	760	830	1010	1056	945	1804	1346	1204	1535	1242	1178	976	690	1250	758	942	797	477	672	694	900	851	767	440	517	673	545	642	503
ENSG00000072310	SREBF1	411	502	777	1008	703	1259	555	848	713	579	896	1028	1077	1896	1134	1116	1085	1039	869	871	929	744	459	542	433	288	993	571	1249	603	781	719	382	633	441	517	525
ENSG00000072315	TRPC5	437	52	72	114	331	26	36	101	42	147	54	180	76	492	90	105	103	179	116	31	22	50	27	90	61	21	29	67	20	45	36	45	7	18	19	10	61
ENSG00000072364	AFF4	2104	2271	2175	2372	2451	2844	1859	2116	2362	2056	2696	2617	2951	5897	3663	2988	3338	3199	2638	3258	1996	2831	1521	1783	1836	1101	2180	2450	2958	2485	2246	1620	1662	2217	2110	2570	2867
ENSG00000072401	UBE2D1	1374	2370	1147	2720	1601	2993	1355	2923	2769	2145	2508	3060	4611	7347	4308	2807	1801	4678	1960	4917	2505	1920	2560	2156	1726	1461	1659	4281	3063	2356	1412	3567	1697	2433	3571	4527	3783
ENSG00000072415	PALS1	301	283	255	238	474	256	186	182	169	239	308	276	265	757	576	419	529	414	362	335	223	401	137	250	204	125	341	269	335	203	222	144	185	241	170	304	309
ENSG00000072422	RHOBTB1	281	108	174	192	337	54	67	148	87	160	189	178	91	450	316	161	228	221	179	61	55	111	37	97	108	36	38	121	119	57	121	138	45	95	51	70	111
ENSG00000072501	SMC1A	1478	1281	1447	1970	1952	1480	1642	1722	1226	1142	1643	1807	2579	4061	2462	2301	2269	2020	2130	1895	1144	1333	767	1108	1206	671	1194	1029	1534	1187	1042	820	738	1060	876	1329	907
ENSG00000072506	HSD17B10	191	230	315	329	278	255	355	296	283	223	262	282	270	405	231	219	267	258	297	298	116	170	106	202	167	130	98	134	232	168	159	120	132	155	121	132	126
ENSG00000072518	MARK2	3141	1980	2208	3403	1907	5277	1871	2814	3006	2951	4049	4378	4125	6649	4121	4139	3135	3638	3730	4579	2583	2356	1947	1640	1498	1245	3691	3677	3602	2675	3017	3869	1691	2212	2451	2859	3549
ENSG00000072571	HMMR	74	42	35	38	57	19	27	31	31	60	31	46	36	94	59	33	25	47	39	36	8	45	25	29	26	29	13	30	33	30	19	21	15	16	14	26	29
ENSG00000072609	CHFR	1689	1603	1669	2092	1391	2557	1274	1481	1639	1631	1946	2054	2188	3156	2290	2081	2114	2049	2140	1913	1362	1300	858	1039	877	628	1520	1618	1758	1408	1552	1297	999	1118	943	1137	1472
ENSG00000072657	TRHDE	897	222	228	194	625	109	92	152	120	437	145	262	110	810	205	145	142	247	187	69	26	78	43	111	68	35	53	222	65	70	74	67	19	68	16	26	201
ENSG00000072682	P4HA2	503	599	329	466	406	445	346	743	611	922	545	644	951	1242	798	685	506	918	550	830	520	406	295	329	336	170	374	530	545	473	320	686	253	424	306	407	460
ENSG00000072694	FCGR2B	194	211	189	257	221	247	214	430	268	477	405	373	690	1538	429	403	419	818	478	393	330	254	114	163	232	162	124	165	228	530	212	278	147	325	261	235	300
ENSG00000072736	NFATC3	2312	2278	2406	2522	2418	3232	2022	1446	2054	2017	3000	2852	3155	6274	4520	3697	3989	3825	3236	2988	1975	3266	1632	1898	1742	1062	2987	2814	3288	2107	2639	1823	1897	2061	2207	2375	3046
ENSG00000072756	TRNT1	534	447	508	521	680	601	455	431	429	452	671	619	800	1457	976	935	1018	882	901	713	568	725	349	483	424	298	494	551	718	586	617	381	428	604	447	519	536
ENSG00000072778	ACADVL	1385	1371	1352	1773	1222	1955	1210	1187	1443	1553	1668	1502	2499	2346	1491	1497	1608	1656	1590	1865	921	981	581	1055	1067	615	668	1238	1449	996	1147	1170	877	917	638	789	614
ENSG00000072786	STK10	10853	8740	9978	14317	8565	19235	9502	11410	11646	11971	14308	15191	17469	22110	15981	16855	12966	14967	14026	14672	10128	10295	6690	7382	5948	4610	12683	12435	14389	10593	10808	12784	6657	9031	8166	9252	11011
ENSG00000072803	FBXW11	1651	1497	1483	1697	1762	2226	1174	1325	1437	1450	2113	2074	2162	4042	2789	2749	2951	2731	2455	2300	1329	1953	1128	1253	1399	782	2267	2209	2325	1959	1793	1525	1346	1559	1638	1957	2255
ENSG00000072818	ACAP1	2610	2619	3548	3359	2744	3493	3247	3052	2629	2786	3549	3812	3812	4025	4383	4160	3902	4099	4203	3498	2542	2490	1291	2215	1615	1327	2231	1695	2808	2143	2522	2358	1381	1823	1228	1534	1260
ENSG00000072832	CRMP1	194	60	70	45	154	27	28	45	43	127	36	71	30	237	50	43	41	69	34	15	7	18	15	21	26	12	21	61	11	18	17	24	7	21	12	8	45
ENSG00000072840	EVC	153	69	57	50	177	58	25	42	49	116	71	66	53	195	64	59	52	73	43	39	11	42	23	53	24	9	27	75	43	29	40	39	22	29	14	26	40
ENSG00000072849	DERL2	550	674	620	703	699	645	624	636	622	638	747	654	715	1243	781	843	894	854	816	851	501	722	431	587	512	336	408	488	668	617	596	434	446	555	468	576	470
ENSG00000072858	SIDT1	639	861	912	757	1007	835	690	582	456	474	975	783	1012	2372	2038	1744	1658	1426	1183	875	723	1369	637	851	749	451	1758	883	1305	967	989	440	567	709	661	813	708
ENSG00000072864	NDE1	4849	3397	4208	6402	3152	8325	2872	2927	4726	3522	5730	4700	5568	7677	4948	5007	3995	5577	4821	5306	4053	3949	3053	2441	2258	1831	4353	4798	4410	3384	4153	4753	2628	2949	3867	3093	4973
ENSG00000072952	IRAG1	110	49	45	65	129	48	42	45	41	152	75	110	86	142	84	107	60	199	96	59	34	29	21	44	28	14	30	58	33	23	51	41	16	31	18	30	50
ENSG00000072954	TMEM38A	119	76	104	90	89	85	51	78	65	79	85	118	80	208	86	88	142	160	100	66	77	83	39	50	67	38	44	47	56	75	46	65	33	51	57	59	39
ENSG00000072958	AP1M1	1022	1067	1063	1206	1179	1565	990	925	1132	1202	1316	1415	1614	2743	2000	1765	2041	1625	1820	1498	1019	972	577	865	795	459	1120	989	1542	925	967	895	832	877	680	1078	1063
ENSG00000073008	PVR	105	143	169	145	121	121	106	74	96	124	146	201	178	255	95	140	165	154	126	134	106	88	32	94	78	30	56	96	166	82	93	64	63	95	68	76	116
ENSG00000073050	XRCC1	215	307	312	332	300	350	295	250	248	238	360	338	344	528	435	375	360	336	285	302	235	288	152	247	177	121	206	219	337	257	267	199	174	169	175	192	221
ENSG00000073060	SCARB1	244	170	214	252	286	284	127	259	139	195	222	259	230	525	239	280	259	306	226	141	206	126	79	148	117	82	113	196	264	152	190	148	117	151	139	144	177
ENSG00000073067	CYP2W1	8	4	8	2	4	1	1	5	2	9	0	4	0	6	4	3	2	4	2	1	0	0	0	4	0	0	0	0	1	0	0	0	1	1	0	0	1
ENSG00000073111	MCM2	93	99	94	93	111	99	85	63	88	102	79	84	129	189	146	122	132	106	108	82	59	97	56	76	71	64	48	66	158	82	106	55	69	76	32	61	65
ENSG00000073146	MOV10L1	104	28	19	31	75	28	14	24	17	63	25	43	8	83	24	20	34	49	25	7	12	6	5	17	13	1	8	28	7	18	20	8	4	18	1	5	25
ENSG00000073150	PANX2	363	226	285	582	81	388	169	140	283	386	261	287	314	428	376	271	162	297	307	424	265	92	95	194	104	113	165	290	291	115	212	356	191	166	148	211	255
ENSG00000073169	SELENOO	678	665	734	800	676	886	591	476	629	625	832	761	934	1282	1081	1043	1046	967	1099	819	633	566	316	512	368	229	554	558	828	485	610	576	459	427	341	353	444
ENSG00000073282	TP63	487	116	115	125	388	72	63	97	57	254	113	174	76	468	152	111	112	155	120	58	23	88	44	101	78	42	51	142	57	54	67	48	36	47	24	45	146
ENSG00000073331	ALPK1	4022	3308	2412	3880	2760	7266	2955	7422	4409	4128	6850	8781	10871	14456	6951	7350	4419	7124	5894	10228	4815	6509	5526	2730	3332	2455	6261	9479	6675	6153	6398	6738	3730	5698	7503	7552	9518
ENSG00000073350	LLGL2	485	480	625	375	442	592	386	250	277	362	614	547	855	1051	815	630	809	537	794	460	281	354	271	405	212	192	419	307	516	372	494	296	345	293	193	211	200
ENSG00000073417	PDE8A	876	715	791	798	1058	881	617	695	536	663	1109	960	908	2077	1742	1670	2198	1530	1464	862	740	991	528	672	811	379	1256	853	1052	1061	948	507	507	606	567	951	893
ENSG00000073464	CLCN4	557	330	270	229	344	221	247	406	106	159	183	616	286	891	327	617	441	318	443	649	442	298	153	188	267	128	269	465	183	532	470	274	251	289	355	99	526
ENSG00000073536	NLE1	119	103	136	97	150	120	104	92	109	95	135	117	173	259	218	172	191	144	176	175	92	133	74	82	104	64	111	68	147	87	148	55	70	83	54	77	70
ENSG00000073578	SDHA	0	0	0	0	0	0	0	0	0	0	0	0	0	0	0	0	0	0	0	0	0	0	0	0	0	0	0	0	0	0	0	0	0	0	0	0	0
ENSG00000073584	SMARCE1	34	37	62	42	61	29	39	33	42	37	44	45	54	99	60	56	46	54	61	32	33	45	15	24	36	7	13	34	44	21	40	23	20	38	7	28	33
ENSG00000073598	FNDC8	10	3	4	1	5	7	6	3	0	15	2	6	1	8	2	5	5	1	8	3	1	4	1	1	2	1	1	4	0	1	3	0	1	2	0	1	2
ENSG00000073605	GSDMB	646	741	658	582	520	673	464	302	375	324	612	748	626	768	1224	1079	1152	1012	864	454	455	729	387	504	359	169	727	241	581	632	550	257	307	216	340	369	292
ENSG00000073614	KDM5A	4816	4728	4459	5427	4711	6067	4174	4682	5072	5141	5958	6006	7192	11454	7094	6934	5865	6472	5956	7252	4393	5005	3088	3376	3516	2097	4188	5285	6571	4782	4550	4269	3418	5096	3796	4418	5443
ENSG00000073670	ADAM11	27	14	12	11	31	14	7	8	12	27	16	23	12	41	24	15	17	18	24	7	12	4	3	6	15	4	7	17	11	5	6	5	14	13	0	8	6
ENSG00000073711	PPP2R3A	310	109	108	94	265	56	36	84	55	191	70	90	56	312	82	78	79	150	93	54	20	38	32	59	43	24	42	99	38	55	46	41	17	38	21	30	78
ENSG00000073712	FERMT2	166	25	47	49	137	17	21	25	18	91	22	66	22	153	43	26	34	46	34	16	13	11	14	21	15	5	18	39	10	16	24	14	6	13	5	8	28
ENSG00000073734	ABCB11	212	44	41	50	139	17	23	50	42	92	41	84	34	212	42	41	36	77	33	20	16	30	12	19	23	8	12	64	15	17	28	13	6	20	13	9	63
ENSG00000073737	DHRS9	628	301	241	629	519	767	305	1005	863	366	853	735	1075	1473	645	814	711	729	976	1416	832	862	541	298	443	345	236	649	801	1951	687	446	572	783	718	582	1031
ENSG00000073754	CD5L	115	34	46	29	101	14	12	26	21	58	27	29	14	118	23	25	19	36	28	14	5	12	2	18	11	8	6	31	13	12	14	12	6	6	3	2	34
ENSG00000073756	PTGS2	1517	6859	668	5175	789	1567	3563	796	18180	21868	1526	3218	4750	4770	1301	1327	853	2280	4240	7648	1425	1148	970	2013	9100	1141	1220	5589	2483	3136	2011	3452	950	1707	1591	1732	10650
ENSG00000073792	IGF2BP2	372	214	219	229	364	124	107	160	133	322	183	245	207	602	255	199	359	306	238	112	118	124	78	178	143	60	109	213	163	118	156	125	77	160	105	141	197
ENSG00000073803	MAP3K13	443	228	228	185	330	171	137	244	239	389	205	277	219	792	298	251	287	347	228	262	191	179	137	180	198	129	187	233	215	170	149	185	101	190	158	147	251
ENSG00000073849	ST6GAL1	3008	3190	3566	3368	4435	4196	2840	2758	2334	2132	4173	4817	5086	10246	8525	6665	8373	6078	5034	4536	3046	4990	2431	3206	2733	1794	5447	3405	4939	3575	4389	2440	2976	3160	2923	3100	2935
ENSG00000073861	TBX21	610	870	936	536	645	951	627	487	400	584	989	622	1161	1387	1132	727	1226	728	1114	624	314	367	331	647	292	241	291	376	594	384	629	366	799	665	246	433	314
ENSG00000073910	FRY	6959	4568	3944	7188	5093	9897	3344	4951	6629	6586	8687	8935	10107	16683	9342	10888	11491	13012	10676	11001	7231	7044	4614	3766	5313	3107	7064	10866	9681	7895	7032	8867	5533	7892	7516	10923	14238
ENSG00000073921	PICALM	19123	15856	11142	19110	12385	28249	12208	20237	19894	20907	26445	26752	31443	42604	23568	28918	19895	31610	21490	30980	21404	23392	15152	13094	14285	9979	20655	28947	25938	25097	19782	29435	14650	21705	25169	25810	35429
ENSG00000073969	NSF	726	700	718	676	860	766	548	680	537	586	795	851	858	2003	1186	1121	1398	1118	916	925	729	914	515	567	617	348	819	964	1104	887	729	490	574	636	620	701	830
ENSG00000074047	GLI2	331	98	100	90	263	55	38	79	67	215	66	132	64	328	92	70	80	129	74	22	9	28	27	82	45	18	17	98	23	29	42	36	12	24	17	18	96
ENSG00000074054	CLASP1	3554	2898	2759	3313	3226	4651	2122	2814	2711	2804	4218	4241	4636	8604	5868	5464	5427	5358	4932	4993	3053	3856	2437	2350	2516	1651	4583	4595	4728	3846	3672	3425	2457	3161	3194	4013	4711
ENSG00000074071	MRPS34	122	157	173	204	198	194	197	137	158	157	180	213	173	296	219	187	191	227	178	341	176	212	115	235	176	113	96	185	292	155	167	136	183	211	118	130	124
ENSG00000074181	NOTCH3	54	18	33	14	58	13	17	15	14	52	17	26	10	58	21	14	31	23	21	13	7	8	7	12	8	5	9	26	13	14	9	14	5	13	3	7	12
ENSG00000074201	CLNS1A	984	1109	1296	1329	1466	1073	1102	1094	825	945	1207	1094	1192	2522	1800	1445	1667	1419	1287	1208	823	1320	605	970	928	525	921	749	1248	933	1026	599	676	823	713	747	739
ENSG00000074211	PPP2R2C	296	80	114	94	267	40	48	68	66	253	56	128	66	340	76	67	47	109	72	24	13	35	22	55	42	18	25	94	23	31	38	34	5	11	8	13	60
ENSG00000074219	TEAD2	45	13	22	15	45	20	8	19	11	33	15	35	15	38	35	46	24	26	11	9	10	9	7	8	9	2	8	8	5	6	12	19	6	8	11	5	9
ENSG00000074266	EED	567	626	685	662	794	745	537	529	444	447	673	727	695	1214	1115	934	1072	871	859	681	523	873	379	645	394	333	513	593	665	614	614	365	426	493	472	465	431
ENSG00000074276	CDHR2	263	197	230	195	329	337	248	200	217	313	326	294	353	563	533	459	460	385	352	421	248	294	129	235	144	83	260	197	257	150	198	131	123	160	124	147	129
ENSG00000074317	SNCB	7	3	9	2	7	2	1	2	3	8	2	3	5	12	3	1	4	3	3	3	0	2	1	4	3	0	1	0	1	1	1	1	0	0	0	0	3
ENSG00000074319	TSG101	1235	1415	1099	1200	1186	1521	1033	1097	1406	1372	1433	1372	1525	2537	1776	1789	1743	1917	1463	1656	1010	1435	761	969	919	604	1140	1539	1365	1396	1192	1178	851	1099	1016	1106	1586
ENSG00000074356	NCBP3	1030	1140	1120	1135	1093	1230	968	970	1242	1066	1340	1185	1359	2325	1558	1394	1509	1678	1381	1312	923	947	628	853	769	441	815	951	1181	932	954	719	787	926	741	917	1085
ENSG00000074370	ATP2A3	3545	3186	4030	4523	3210	5304	3422	2684	4027	3776	4634	4513	5213	6545	6572	5724	5754	5107	6188	4671	3117	3213	1654	2556	2129	1538	3149	3201	4629	2895	3470	3374	2391	2864	2160	3598	3216
ENSG00000074410	CA12	85	23	29	34	66	10	11	22	25	54	33	50	25	110	39	32	22	34	24	12	6	16	6	18	14	6	2	20	11	18	17	22	3	8	5	10	22
ENSG00000074416	MGLL	692	325	527	392	880	163	183	437	202	455	509	401	332	958	736	475	587	471	656	222	198	287	97	179	229	130	138	330	322	305	316	224	118	225	126	233	277
ENSG00000074527	NTN4	196	66	80	100	149	39	46	64	46	131	57	74	46	230	59	61	54	111	83	67	12	52	28	40	40	26	28	71	43	43	49	29	16	27	17	34	56
ENSG00000074582	BCS1L	132	177	208	173	176	168	141	124	131	97	219	185	176	254	220	242	224	204	158	156	119	170	85	135	115	71	94	67	143	92	179	77	70	78	67	62	68
ENSG00000074590	NUAK1	186	94	100	41	88	105	93	26	45	118	66	96	77	394	88	35	92	49	91	35	15	9	46	109	23	9	12	68	27	28	32	33	89	39	15	31	34
ENSG00000074603	DPP8	1843	1990	1882	2120	2253	2177	1585	1819	1906	1943	2412	2123	2500	4558	3164	2820	3017	2922	2419	2639	1695	2380	1290	1630	1350	961	1569	1914	2322	1899	1852	1425	1471	1769	1544	1624	2080
ENSG00000074621	SLC24A1	137	109	137	137	177	122	107	115	89	133	138	113	115	279	198	166	179	158	138	116	73	95	70	74	74	52	80	70	138	60	83	47	66	76	66	66	80
ENSG00000074657	ZNF532	378	231	255	234	421	196	140	168	129	221	302	268	308	617	438	319	608	336	281	196	210	246	136	202	133	84	154	216	222	187	254	135	135	190	214	163	182
ENSG00000074660	SCARF1	780	559	868	1150	411	1030	894	2403	1068	1057	679	729	1309	1639	956	943	653	1083	828	1258	688	584	576	710	389	268	445	1131	664	1221	515	828	342	709	473	656	456
ENSG00000074695	LMAN1	509	553	642	666	761	560	617	538	426	468	675	725	957	1431	1107	813	1018	834	735	878	418	1061	489	708	604	445	417	536	913	586	660	381	580	635	447	555	489
ENSG00000074696	HACD3	257	269	280	309	400	273	228	230	202	205	332	295	345	634	471	397	443	334	373	367	204	401	228	285	254	178	274	229	362	221	326	166	202	257	154	191	195
ENSG00000074706	IPCEF1	596	745	655	801	689	721	843	558	724	727	709	785	997	1916	1208	976	835	997	1083	1208	580	845	397	679	729	483	552	747	1109	617	915	455	568	774	601	855	887
ENSG00000074755	ZZEF1	3455	3012	3377	4028	3203	4661	2734	2756	3586	3197	4250	4220	5220	7819	5022	4320	4159	4626	4411	4319	2918	3285	1978	2413	2409	1448	3527	3801	4394	2970	3515	3057	2198	3076	2458	3453	3677
ENSG00000074771	NOX3	85	30	31	29	71	12	16	16	18	47	14	28	10	72	19	13	10	37	20	18	4	6	10	18	8	6	6	34	9	9	7	17	5	4	2	2	16
ENSG00000074800	ENO1	2774	3772	4568	4098	3892	3364	4167	3744	3680	3629	3435	3982	5116	6240	4165	3773	4111	4390	3824	4583	2857	2634	1355	2959	2566	1838	1562	2390	4484	2753	2920	2734	1985	3122	2025	3050	1856
ENSG00000074803	SLC12A1	153	35	44	32	113	15	20	36	42	95	24	70	24	169	52	26	17	52	37	17	4	12	2	29	15	9	12	52	12	12	17	34	3	15	10	5	32
ENSG00000074842	MYDGF	212	314	301	272	303	215	213	214	179	301	252	249	256	454	273	289	353	284	238	351	176	271	170	225	208	128	159	145	267	186	236	162	167	198	141	160	114
ENSG00000074855	ANO8	111	107	120	107	108	119	114	97	78	95	117	146	150	237	221	122	225	92	129	118	103	102	35	81	70	30	81	64	130	75	103	64	58	68	38	83	39
ENSG00000074935	TUBE1	194	146	180	208	247	195	185	158	128	103	177	169	235	429	367	266	290	264	238	192	185	336	116	189	160	114	171	139	238	171	233	78	127	143	132	166	116
ENSG00000074964	ARHGEF10L	573	708	888	735	848	540	485	876	457	629	646	797	834	1617	520	591	967	708	655	606	589	387	222	474	407	175	338	538	773	640	395	328	269	459	297	399	301
ENSG00000074966	TXK	1013	1506	1810	1312	2509	1585	1407	992	1002	901	1833	1671	2497	5351	6244	3993	3991	3157	3024	2194	1569	3321	1295	1563	1833	1197	3769	1598	3744	2181	3017	687	1492	1521	1025	2154	1744
ENSG00000075035	WSCD2	179	42	62	48	146	33	19	38	46	108	46	64	29	176	66	39	56	78	45	18	18	17	7	30	33	8	16	58	19	22	16	24	8	24	12	17	40
ENSG00000075043	KCNQ2	83	33	36	29	69	12	16	24	29	70	26	33	19	105	32	19	28	29	14	14	5	8	4	20	14	4	7	22	12	7	13	2	4	10	9	4	18
ENSG00000075073	TACR2	20	11	11	10	13	6	11	6	2	7	6	7	4	22	4	8	12	7	4	8	2	2	5	8	4	2	3	6	6	5	5	1	0	4	3	2	8
ENSG00000075089	ACTR6	535	647	646	669	773	645	570	530	507	468	785	610	598	1076	813	862	895	817	739	626	441	799	378	500	423	250	363	372	556	448	479	279	359	384	365	322	346
ENSG00000075131	TIPIN	158	109	135	133	197	154	87	91	78	111	186	135	87	227	266	199	290	168	128	119	96	168	84	107	80	59	87	85	105	76	96	48	58	66	71	65	87
ENSG00000075142	SRI	444	600	537	616	673	503	599	557	540	564	687	576	586	1089	731	741	807	635	685	729	375	577	299	482	481	292	304	380	508	494	465	343	412	441	379	451	404
ENSG00000075151	EIF4G3	3434	2223	2464	3160	2967	3665	1695	4555	2097	2612	3681	3859	3816	7278	5014	4446	4429	4557	4164	3764	2481	2840	2579	1785	1997	1248	3522	3638	4059	4425	3058	3932	2151	2843	2615	3428	4548
ENSG00000075188	NUP37	238	229	213	251	375	203	187	204	187	206	229	235	243	561	374	321	388	301	267	242	191	320	137	195	193	118	179	215	316	196	227	120	152	215	136	205	164
ENSG00000075213	SEMA3A	956	189	256	250	687	95	114	172	147	493	163	285	157	888	237	230	167	315	225	76	44	80	39	125	74	40	95	219	78	90	116	69	18	61	59	70	200
ENSG00000075218	GTSE1	70	20	31	28	54	17	18	23	31	46	22	45	34	78	42	28	38	36	31	17	14	24	16	8	14	7	8	26	26	18	22	17	11	16	9	13	24
ENSG00000075223	SEMA3C	767	407	460	748	804	767	257	437	710	510	650	1087	1227	1803	751	1027	1731	1237	676	631	553	667	463	419	637	266	413	842	590	582	486	640	454	472	713	483	1272
ENSG00000075234	TTC38	568	504	883	522	664	808	609	660	487	571	905	598	922	1161	1015	776	1185	897	973	663	382	343	321	500	413	189	268	377	663	586	680	378	667	435	232	387	327
ENSG00000075239	ACAT1	213	291	277	264	335	257	244	234	214	190	291	234	245	458	288	244	361	273	283	287	141	328	127	269	189	125	164	160	261	209	263	125	159	237	143	132	113
ENSG00000075240	GRAMD4	860	563	867	869	940	787	719	654	645	713	1117	924	932	1646	998	887	1335	1063	1143	848	493	504	332	441	530	295	455	641	667	554	641	573	444	466	336	483	372
ENSG00000075275	CELSR1	264	113	134	156	319	170	96	89	91	179	172	273	128	387	300	256	303	223	187	114	79	161	87	140	65	74	92	146	124	104	163	92	67	97	86	54	103
ENSG00000075290	WNT8B	38	5	10	9	29	6	5	3	16	25	3	10	3	51	5	4	11	17	4	5	1	2	2	5	9	1	4	8	3	3	8	1	2	2	0	0	18
ENSG00000075292	ZNF638	3633	3465	3399	4013	4842	4830	2970	3387	3590	3259	4912	4573	5721	10389	6803	6516	7088	6914	6202	5246	3886	5488	2895	3157	3263	2004	4854	5062	5429	4255	4548	3596	3096	4407	3873	4808	5268
ENSG00000075303	SLC25A40	686	547	642	787	865	668	526	585	527	654	859	767	768	1844	1149	992	1250	1262	1088	1028	742	771	371	639	567	379	620	683	897	674	578	626	532	731	619	1007	651
ENSG00000075336	TIMM21	124	128	182	175	220	144	165	142	120	95	200	154	153	288	223	173	235	193	176	155	97	156	97	144	123	65	120	105	148	108	132	69	100	94	79	95	89
ENSG00000075340	ADD2	286	126	179	124	306	170	124	138	124	193	123	171	184	564	300	272	231	201	163	124	91	114	67	115	118	51	162	126	131	151	116	75	45	112	69	53	95
ENSG00000075388	FGF4	7	0	3	7	5	0	1	1	0	2	0	4	0	3	1	4	1	0	0	0	0	2	0	2	0	0	0	2	0	1	0	0	0	0	2	0	0
ENSG00000075391	RASAL2	700	151	181	192	553	96	90	137	107	426	148	233	103	782	205	180	194	307	203	90	52	70	34	113	129	46	74	201	102	78	86	79	55	69	72	86	167
ENSG00000075399	VPS9D1	445	462	513	649	413	527	477	992	433	549	498	528	777	1009	775	635	648	692	641	652	473	273	316	366	328	200	480	462	512	452	449	530	238	383	279	297	236
ENSG00000075407	ZNF37A	1	0	0	0	0	0	0	0	0	0	0	0	0	0	0	0	0	0	0	0	0	0	0	0	0	0	0	0	0	0	0	0	0	0	0	0	0
ENSG00000075413	MARK3	2939	2318	2088	3040	2599	3425	1963	2610	2447	2256	3645	3595	4003	6445	4909	4834	5276	5094	4797	4390	2799	3269	1770	1786	2012	1371	3101	3560	3479	3331	2612	2783	1938	2188	2435	3481	3414
ENSG00000075415	SLC25A3	2003	2593	2239	2769	2230	2277	2458	2304	2496	2850	2383	2160	2906	3906	2451	2395	2572	2637	2382	3159	1786	1991	1073	2235	1959	1183	1219	1733	2459	1725	1946	1634	1551	1893	1332	1489	1579
ENSG00000075420	FNDC3B	9018	6599	4988	8681	6489	13508	5196	14459	9327	8272	12041	16123	18524	26648	13586	17406	12080	15411	16655	15661	9752	12225	9248	5182	7734	5277	11507	20264	18040	15268	12405	18149	8176	14153	12212	16110	21077
ENSG00000075426	FOSL2	4132	2731	3207	4933	2346	6072	2716	5513	4811	5169	5608	5025	6429	9354	4798	5649	4173	6540	4460	6592	4700	2317	1928	2090	2327	1216	2689	3332	4211	3996	3612	5429	2261	3817	2539	3791	3271
ENSG00000075429	CACNG5	79	28	25	23	53	9	10	27	18	64	24	38	15	84	20	23	12	21	23	3	0	4	7	12	17	2	10	22	10	7	8	3	0	4	3	0	24
ENSG00000075461	CACNG4	88	19	27	27	75	14	12	13	26	49	18	40	14	81	17	21	13	28	15	8	5	7	12	23	14	4	10	24	7	19	10	12	3	13	2	1	19
ENSG00000075539	FRYL	4016	3616	3656	4020	4555	5084	2960	3227	3413	3225	4960	4775	5706	10461	6839	6116	6391	6037	5667	5704	3710	5404	2881	3265	3339	2079	5083	5525	5954	4449	4672	3348	3245	4285	3865	4782	5149
ENSG00000075568	TMEM131	2405	2330	2019	2386	2654	3225	1441	2238	1979	1725	2724	3264	3123	7859	4851	4609	5673	4657	3916	3458	2386	3040	1542	1994	2239	1245	3169	3464	3715	2952	2684	2143	1990	2796	2312	3413	3597
ENSG00000075618	FSCN1	63	48	53	46	38	62	53	23	55	63	42	34	39	79	38	28	59	46	28	54	31	22	12	20	38	13	18	28	35	13	28	29	29	19	23	33	24
ENSG00000075624	ACTB	55132	70547	59022	75423	62570	65638	80360	75277	88131	95966	67919	68071	86060	136523	88925	70902	78747	91229	81049	95891	58134	46924	26326	55380	50511	30577	36562	49673	67651	64825	58101	59010	49734	61184	44255	67940	52514
ENSG00000075643	MOCOS	130	32	44	38	133	20	18	24	21	79	28	46	25	155	39	32	24	62	19	20	3	15	11	19	20	6	12	41	19	5	11	19	4	8	6	9	29
ENSG00000075651	PLD1	775	578	412	617	647	606	373	469	511	660	623	936	899	1710	916	942	939	1107	1169	726	538	542	341	323	525	296	460	934	867	733	610	707	412	700	507	838	1034
ENSG00000075673	ATP12A	54	11	13	13	31	5	4	9	12	25	10	20	5	49	9	8	8	6	9	8	5	8	5	8	11	1	2	14	1	6	8	2	0	4	3	1	13
ENSG00000075702	WDR62	114	65	73	54	86	42	36	44	41	92	51	63	66	156	66	62	88	57	66	54	25	45	27	37	41	26	40	54	56	43	41	24	23	25	22	26	35
ENSG00000075711	DLG1	1438	1231	1242	1239	1791	1361	852	874	886	1022	1593	1492	1714	4146	3019	2437	2910	2317	2239	1772	1141	1984	959	1188	1297	686	2526	1780	2231	1713	1613	922	1055	1275	1240	1743	1663
ENSG00000075785	RAB7A	3530	3424	2616	4021	2759	5459	2542	3498	4226	3973	5094	4856	5026	8639	5185	4936	4330	4718	4748	5797	3303	3385	2517	2468	2691	1690	4642	4852	5126	4196	4344	5236	2334	3526	3631	4300	5262
ENSG00000075790	BCAP29	15	4	6	9	10	3	5	3	2	8	7	11	8	17	10	7	16	8	13	12	4	5	5	4	0	1	6	7	6	7	8	4	1	4	6	11	3
ENSG00000075826	SEC31B	200	246	265	302	308	292	187	205	203	197	338	338	323	566	461	397	409	380	380	330	249	367	179	267	214	135	387	145	418	197	295	137	146	137	108	153	138
ENSG00000075856	SART3	951	1104	1289	1369	1426	1409	1082	1024	976	905	1397	1233	1451	2205	1616	1609	1602	1540	1453	1324	899	1142	617	893	829	472	823	780	1234	850	1069	599	668	882	646	726	739
ENSG00000075884	ARHGAP15	22032	18874	10052	15807	18308	37887	9740	23914	17463	17058	35285	34659	38862	75617	47816	58963	39616	39624	33037	51850	24140	36931	23322	15969	24204	16294	51266	46342	50616	27313	28142	42584	17318	35403	31790	54244	49217
ENSG00000075886	TUBA3D	6	2	2	2	15	3	1	2	0	5	4	7	1	7	0	0	3	1	3	0	0	0	0	2	0	1	1	4	0	2	0	3	0	0	0	0	3
ENSG00000075891	PAX2	135	27	35	43	96	19	16	25	32	103	29	51	19	151	33	36	24	59	25	7	4	8	12	28	21	13	7	27	5	15	12	11	3	11	10	12	20
ENSG00000075914	EXOSC7	146	209	205	163	209	171	129	133	96	119	184	192	239	410	348	283	293	251	203	184	130	226	99	127	116	68	229	124	195	157	164	100	109	117	83	101	108
ENSG00000075945	KIFAP3	713	630	652	611	948	658	470	425	356	475	828	697	846	2063	1434	1046	1511	1087	1088	788	560	965	422	640	701	332	873	858	979	661	788	426	578	728	541	934	746
ENSG00000075975	MKRN2	462	533	526	644	553	688	454	360	497	463	636	598	766	1160	745	617	690	681	682	732	499	563	290	417	404	255	467	488	692	489	573	365	322	443	365	451	527
ENSG00000076003	MCM6	261	243	266	260	341	224	278	218	182	264	322	243	268	636	485	407	453	268	354	296	187	315	160	261	218	171	237	214	369	242	322	152	178	196	168	220	185
ENSG00000076043	REXO2	121	128	145	152	186	153	122	119	85	83	162	132	174	286	278	210	230	229	193	186	110	227	108	132	112	89	116	105	139	107	146	75	84	106	89	99	76
ENSG00000076053	RBM7	2	7	6	3	3	5	3	1	2	4	2	5	1	2	2	3	0	3	3	6	2	1	2	2	1	3	0	1	1	6	3	2	0	0	0	1	3
ENSG00000076067	RBMS2	234	124	145	127	211	182	115	195	135	192	129	185	175	566	200	114	326	151	125	131	172	116	93	136	104	76	125	135	204	85	132	117	76	100	92	110	139
ENSG00000076108	BAZ2A	3088	3334	3389	4088	2899	4723	2822	3564	3952	3334	3801	4133	4590	8063	4690	4558	4033	4439	3711	4624	3052	2580	1945	2465	2228	1320	2702	3237	4107	2924	2995	2967	2033	2889	2315	3135	3318
ENSG00000076201	PTPN23	339	327	392	425	375	508	286	272	362	305	441	463	431	944	686	527	580	434	482	432	319	345	216	279	202	145	447	335	485	307	401	291	245	286	238	296	252
ENSG00000076242	MLH1	615	664	691	682	920	704	544	536	523	504	728	732	760	1404	1004	891	1157	976	828	738	618	724	403	658	511	329	519	543	863	634	710	349	415	489	379	494	399
ENSG00000076248	UNG	151	153	148	151	237	192	212	133	121	168	198	133	139	296	223	178	220	173	175	247	100	197	123	183	104	116	115	124	166	131	169	67	168	104	80	90	122
ENSG00000076258	FMO4	95	71	80	109	121	106	60	76	67	80	91	96	96	259	172	129	153	122	101	90	89	106	61	60	71	38	89	71	113	64	85	41	64	73	50	58	71
ENSG00000076321	KLHL20	532	539	520	557	710	661	435	436	377	385	629	593	707	1347	1161	913	1102	794	767	597	401	717	348	400	411	255	619	478	730	484	572	280	345	435	379	492	448
ENSG00000076344	RGS11	4	3	1	4	5	0	4	1	5	7	2	5	2	5	4	0	1	2	4	0	0	3	1	3	1	1	2	2	1	0	2	1	0	1	1	0	0
ENSG00000076351	SLC46A1	70	35	111	95	97	57	68	78	62	77	89	45	109	158	84	83	98	77	65	62	59	42	19	55	44	23	27	56	89	39	68	44	35	60	32	48	47
ENSG00000076356	PLXNA2	579	343	353	548	434	619	202	278	478	589	499	630	819	1076	411	437	418	592	450	596	296	220	253	238	289	210	286	437	491	330	490	615	238	354	285	493	1181
ENSG00000076382	SPAG5	0	0	0	0	0	0	0	0	0	0	0	0	0	0	0	0	0	0	0	0	0	0	0	0	0	0	0	0	0	0	0	0	0	0	0	0	0
ENSG00000076513	ANKRD13A	3818	3762	2741	4410	2957	5534	3417	3653	4677	4053	4374	4859	6265	9027	4737	4947	4550	5791	4920	5759	3927	4187	2750	2621	2758	1697	3287	3996	4337	3986	3582	4088	2607	4018	3816	4290	4695
ENSG00000076554	TPD52	387	278	238	203	428	235	109	126	128	168	298	315	273	713	1024	815	674	816	302	333	184	461	209	187	286	168	565	347	438	387	400	199	251	210	328	206	333
ENSG00000076555	ACACB	572	349	337	402	637	376	425	279	361	386	473	495	479	992	926	786	893	869	777	529	307	511	160	262	276	157	510	350	364	321	367	197	228	217	229	405	375
ENSG00000076604	TRAF4	67	63	114	99	103	105	70	73	35	56	98	119	145	203	149	140	163	86	100	104	74	55	38	61	72	35	74	54	96	74	86	59	45	59	49	49	37
ENSG00000076641	PAG1	3917	5099	3087	4183	5348	4272	3147	6121	4762	3211	4354	5171	8351	15877	10161	9142	9440	7876	5849	7722	4814	7293	4351	4120	5089	3161	7362	5000	6889	4758	4159	3648	3064	4959	4302	4531	5068
ENSG00000076650	GPATCH1	346	327	397	314	505	537	327	284	381	313	481	372	442	746	520	573	511	538	477	398	328	373	226	291	208	118	296	312	310	349	392	175	211	226	218	211	245
ENSG00000076662	ICAM3	7925	6860	5905	9868	4666	8833	10996	5862	11897	11865	8202	9633	13041	12009	8974	9818	5714	11702	8853	10671	7259	3908	2317	4682	4359	3156	4474	5602	7668	6640	6494	8431	3819	7019	5104	5998	5422
ENSG00000076685	NT5C2	7023	4658	4640	7487	5041	10386	5699	8577	9260	8156	10433	8557	10633	14795	7795	9823	7625	11165	8377	9768	7263	6845	6215	4812	4704	3150	6429	8521	8989	9066	7421	10097	5773	7581	7145	8341	11550
ENSG00000076706	MCAM	14	9	8	4	7	4	4	5	15	11	9	10	1	23	9	5	5	6	6	8	1	4	3	6	2	2	5	2	3	5	9	4	1	6	3	7	9
ENSG00000076716	GPC4	189	30	22	47	162	16	22	37	13	57	23	73	28	198	44	42	28	56	46	39	18	22	13	31	39	10	25	31	14	26	11	22	8	7	13	9	27
ENSG00000076770	MBNL3	1037	1080	1135	1255	1522	961	868	861	675	639	1324	1096	1363	3109	2028	1714	2456	1488	1576	1395	961	1365	660	1206	1050	742	1321	1301	1770	1064	1358	849	983	1261	1143	1288	1001
ENSG00000076826	CAMSAP3	32	16	6	9	18	3	3	10	4	24	11	7	2	22	8	9	8	17	12	5	2	3	3	1	6	4	5	9	5	3	4	2	0	4	0	3	5
ENSG00000076864	RAP1GAP	140	49	47	80	74	50	34	34	60	113	47	50	48	131	71	44	73	64	55	36	13	36	25	39	32	9	23	50	35	27	26	39	14	21	12	23	28
ENSG00000076924	XAB2	398	660	465	572	438	650	501	379	513	415	523	551	640	962	681	581	650	578	588	554	453	442	231	426	356	202	371	359	597	371	475	368	298	325	218	355	262
ENSG00000076928	ARHGEF1	5614	4376	7163	8846	4855	6996	6235	4898	4804	5357	6289	6684	6753	10004	8986	6583	6201	5463	6485	6965	5184	4486	2600	4602	3143	2651	5733	4641	6904	3764	5159	4239	3367	3758	2621	3437	3330
ENSG00000076944	STXBP2	36	45	84	92	29	51	39	60	43	51	57	39	53	57	61	56	43	52	46	50	49	35	20	33	31	26	37	38	30	49	33	48	15	27	25	34	44
ENSG00000076984	MAP2K7	533	558	662	795	455	863	537	397	667	618	745	665	696	977	773	650	653	653	704	625	431	328	209	349	310	203	388	449	571	322	488	467	346	373	269	354	392
ENSG00000077009	NMRK2	5	6	2	1	13	3	0	4	10	10	1	2	2	8	5	0	1	7	2	1	0	1	2	1	0	0	0	8	0	0	1	0	0	0	0	0	3
ENSG00000077044	DGKD	2675	2921	3220	3601	3381	3944	2326	2085	2382	2494	3772	3828	4510	7178	5725	5030	5716	4673	5603	4150	2703	2885	1587	2268	2139	1340	4133	2462	3814	2602	3401	2486	2029	2417	1972	3455	2629
ENSG00000077063	CTTNBP2	254	59	76	73	237	42	34	70	39	183	68	101	38	278	55	58	64	95	83	33	15	24	14	54	43	19	13	65	22	33	22	31	5	34	11	12	55
ENSG00000077080	ACTL6B	22	3	8	3	11	1	0	2	4	12	2	11	1	15	9	0	3	4	2	1	0	0	3	2	6	0	1	4	0	3	4	1	0	5	1	1	2
ENSG00000077092	RARB	1421	350	404	383	1194	166	148	302	242	906	284	437	214	1498	317	260	247	502	307	125	44	109	77	220	164	61	84	388	106	117	159	139	30	90	44	47	318
ENSG00000077097	TOP2B	2931	3261	3233	3859	4046	3599	3078	2403	2765	2972	3846	3261	4544	7755	4772	4578	4672	4490	4373	4596	2843	4067	1879	3091	3143	1755	2680	3188	4664	2649	3304	2007	2499	3377	2518	3620	3116
ENSG00000077147	TM9SF3	2195	2527	2246	2610	2562	2446	2299	1893	2172	2259	2937	2414	3293	5590	3378	3144	3261	3262	2991	3621	2043	2924	1376	2249	2349	1310	1794	2485	3357	2211	2550	1741	2006	2586	2132	2553	2607
ENSG00000077150	NFKB2	1073	1395	1201	1263	952	1572	1363	1437	1474	1406	1044	1790	2017	2593	1509	1750	1341	1661	1411	1710	961	863	622	978	835	627	912	1053	1470	979	1069	1049	572	982	688	831	602
ENSG00000077152	UBE2T	47	38	56	37	65	47	34	32	18	34	42	32	40	58	64	67	46	40	41	36	22	54	35	41	24	24	23	31	25	34	47	20	14	26	24	15	19
ENSG00000077157	PPP1R12B	5351	2986	1759	4271	2405	10921	1803	2020	4017	3832	7571	6094	5460	8628	5094	5946	3270	6959	5640	6590	4783	6218	3008	1859	2000	1943	6615	7359	5791	5142	6144	9665	3511	5030	5716	7390	8936
ENSG00000077232	DNAJC10	1012	1228	1175	1216	1526	1229	1001	945	796	875	1233	1235	1604	3127	1631	1461	1591	1365	1325	1546	1080	1301	659	1034	1069	621	795	967	1565	889	1218	622	828	1181	872	924	850
ENSG00000077235	GTF3C1	1154	1169	1287	1370	1364	1614	1149	911	1103	1038	1479	1422	1881	2696	1753	1483	1706	1477	1519	1244	942	946	568	821	745	478	968	927	1266	888	1088	803	852	924	605	941	777
ENSG00000077238	IL4R	3582	3948	3684	3521	3983	3572	3428	7959	3703	6248	4874	5874	7667	10079	8906	6828	6065	9002	4504	7696	2986	3307	1968	3058	2234	1586	4079	2858	3980	3399	2911	3496	1725	3449	2434	3531	1933
ENSG00000077254	USP33	1926	2269	2140	2381	2546	2119	1833	2168	1877	1819	2408	2323	3034	5044	3315	2959	3364	3021	2798	2890	1858	2685	1449	1886	1688	1017	1801	2119	2426	2229	2066	1428	1498	1949	1741	1921	2128
ENSG00000077264	PAK3	441	68	79	113	386	41	73	108	55	126	73	164	63	509	140	108	107	181	148	78	21	88	49	87	74	29	55	92	34	46	44	52	17	39	42	35	54
ENSG00000077274	CAPN6	36	5	8	15	42	4	5	7	3	11	5	15	6	37	13	6	14	10	6	5	1	5	4	4	5	4	0	8	2	3	1	1	0	0	3	1	4
ENSG00000077279	DCX	184	21	26	32	159	12	28	34	18	54	14	59	27	188	42	30	30	62	48	16	8	18	16	39	25	5	9	28	4	21	12	24	0	7	5	6	16
ENSG00000077312	SNRPA	434	607	641	558	681	574	575	523	439	420	511	535	508	821	753	724	847	602	692	641	386	582	299	510	393	303	369	363	569	387	468	298	280	335	227	259	255
ENSG00000077327	SPAG6	158	175	183	115	221	157	153	110	129	126	161	172	138	291	196	183	206	159	154	193	102	173	72	126	109	64	67	105	133	78	129	55	71	109	65	71	92
ENSG00000077348	EXOSC5	144	238	282	279	262	191	262	188	182	165	233	197	171	272	251	268	270	218	231	197	113	181	80	157	127	71	99	81	152	121	149	73	81	107	71	69	68
ENSG00000077380	DYNC1I2	759	812	868	953	1163	843	737	904	635	648	1008	828	1057	1967	1313	1174	1360	1083	1064	1005	734	957	504	728	673	410	630	663	963	800	808	386	551	718	613	696	509
ENSG00000077420	APBB1IP	8346	4497	4869	7149	5240	9752	4690	10135	7170	8173	11016	13204	11873	18432	12303	13257	9270	13275	8892	13565	7699	9455	6247	4514	4382	3856	9907	11566	10925	8876	7921	14210	5635	8323	9331	10227	12573
ENSG00000077454	LRCH4	723	468	790	1107	399	965	721	563	615	959	708	761	736	1182	1123	653	674	646	688	927	631	356	234	463	307	302	550	651	679	379	566	695	406	418	286	425	455
ENSG00000077458	FAM76B	768	957	686	763	1036	855	624	687	719	778	900	817	1026	1746	1079	1017	1009	1111	1078	1008	764	1025	479	832	704	367	573	740	1134	736	906	627	637	861	652	851	792
ENSG00000077463	SIRT6	229	228	243	261	188	232	221	191	273	268	213	239	215	316	227	248	253	252	229	243	140	117	74	182	111	84	110	177	198	180	158	134	124	120	87	98	128
ENSG00000077498	TYR	185	40	56	38	159	16	21	45	40	112	27	69	20	198	43	40	37	50	48	9	5	12	7	33	10	12	13	50	15	19	19	9	5	16	3	3	35
ENSG00000077514	POLD3	852	617	597	743	806	879	567	749	662	707	764	883	981	1872	924	910	935	1033	925	857	666	610	446	527	510	298	461	759	743	563	550	514	365	620	521	611	692
ENSG00000077522	ACTN2	187	42	29	37	124	26	21	31	27	100	25	59	19	151	37	38	23	52	32	11	2	22	12	20	20	5	7	56	6	13	18	11	1	7	3	1	48
ENSG00000077549	CAPZB	4119	3794	3743	4866	3770	6347	3321	3918	4375	4035	5578	6466	6368	11231	7886	6726	6266	6377	6648	6824	4261	4240	2623	2789	3099	1966	6017	5299	6114	4778	4855	4893	2809	3880	3352	4653	4920
ENSG00000077585	GPR137B	344	477	288	245	382	248	225	286	209	252	366	345	317	1063	671	619	1158	724	822	386	198	338	204	439	301	143	303	314	395	317	287	208	246	240	286	523	281
ENSG00000077616	NAALAD2	109	21	27	28	74	7	8	17	27	52	22	49	15	97	30	19	15	38	24	9	5	10	5	18	14	10	7	20	8	9	7	10	2	5	1	3	17
ENSG00000077684	JADE1	1623	1905	1537	1771	2007	2303	1594	1413	2058	2184	2400	2207	2949	4014	2941	2706	2448	2905	2446	2662	1542	1926	1042	1229	1382	836	1648	2076	2462	1061	2036	1372	1210	1732	1332	1859	2268
ENSG00000077713	SLC25A43	176	102	133	97	166	104	84	127	76	88	153	145	121	384	268	124	191	191	132	160	88	124	68	121	96	50	132	118	144	127	99	73	76	112	100	113	87
ENSG00000077721	UBE2A	710	809	593	773	839	653	637	642	731	709	744	759	853	1606	791	804	840	861	844	931	542	594	384	557	564	327	396	683	780	698	585	541	465	658	473	657	682
ENSG00000077782	FGFR1	166	67	135	92	126	111	69	78	55	106	182	141	140	223	230	190	137	138	106	87	54	127	73	70	37	26	84	80	70	35	123	36	16	47	42	32	45
ENSG00000077800	FKBP6	30	5	14	15	36	7	6	8	14	33	11	19	5	35	13	6	9	17	16	10	5	7	2	9	4	1	3	12	3	6	3	5	2	3	6	0	7
ENSG00000077935	SMC1B	151	35	36	30	104	16	20	22	19	57	29	45	24	104	23	18	21	36	24	11	6	9	5	17	16	3	8	47	7	16	18	11	2	13	2	11	23
ENSG00000077942	FBLN1	115	34	33	45	109	11	18	31	24	88	16	37	29	124	36	26	22	40	36	9	7	18	9	17	26	9	10	24	8	12	11	8	4	9	9	7	32
ENSG00000077943	ITGA8	350	74	95	99	253	34	36	81	51	180	56	119	58	332	77	46	46	100	77	21	14	32	19	43	39	19	15	81	38	31	23	27	15	14	9	10	83
ENSG00000077984	CST7	1143	2005	1285	1224	896	1414	1962	3393	1025	2607	1747	1302	2577	2002	2954	1854	1525	1702	1859	2116	745	551	525	1241	504	681	559	656	887	965	1193	1890	1071	1291	562	1232	472
ENSG00000078018	MAP2	492	107	147	130	410	76	61	103	80	294	116	158	69	538	152	110	106	207	127	43	19	63	40	84	62	30	44	158	38	48	58	52	27	46	30	35	117
ENSG00000078043	PIAS2	587	535	570	654	848	711	388	505	418	428	687	558	809	1884	1516	1013	1342	857	995	856	605	793	365	491	554	336	783	560	958	574	699	525	520	915	557	721	1041
ENSG00000078053	AMPH	436	82	131	80	328	61	48	93	77	214	65	147	59	402	97	76	80	129	80	28	11	29	31	83	50	20	31	112	35	45	42	60	13	50	21	17	89
ENSG00000078061	ARAF	699	785	797	893	774	1061	831	671	826	858	848	939	1170	1602	1111	1176	1043	1086	955	987	624	707	334	629	498	279	580	601	935	663	728	640	433	608	464	623	528
ENSG00000078070	MCCC1	528	537	596	463	723	485	456	348	370	368	616	543	604	1378	1044	871	961	826	935	586	414	551	291	384	411	196	567	430	578	438	487	239	338	337	337	449	459
ENSG00000078081	LAMP3	76	32	40	47	99	43	41	419	33	59	25	58	60	247	49	75	146	49	80	48	22	46	96	32	98	16	19	39	46	242	44	17	15	20	20	23	28
ENSG00000078098	FAP	119	36	19	37	87	16	20	59	13	69	20	54	30	144	26	30	27	39	53	17	7	24	17	19	24	10	5	44	11	33	13	15	4	11	9	16	33
ENSG00000078114	NEBL	1858	201	878	220	686	109	552	217	201	550	169	335	134	841	198	1634	167	1496	235	114	77	89	949	723	76	50	1180	268	73	136	104	126	33	106	49	108	209
ENSG00000078124	ACER3	767	758	731	729	1013	700	546	869	532	680	772	881	823	2523	1218	1124	1669	1300	1369	1183	563	612	416	613	612	331	616	982	900	860	658	481	559	683	615	1023	887
ENSG00000078140	UBE2K	1580	1567	1713	1818	1839	2216	1259	1479	1599	1315	2050	2081	1829	4239	3164	2799	3127	2634	2454	2227	1257	2018	1079	1282	1322	810	2514	2062	2318	1990	1750	1385	1302	1336	1613	1713	2132
ENSG00000078142	PIK3C3	2050	2037	1748	2199	2529	2744	1624	1914	1875	1987	2832	2716	3144	5432	3399	3294	3085	3570	2838	3082	2127	2751	1530	1666	1866	1130	2193	3026	3044	2493	2191	2083	1512	2471	2076	2621	2942
ENSG00000078177	N4BP2	661	526	692	614	975	580	529	454	446	461	622	734	721	1625	1441	827	1115	838	916	768	518	1031	403	557	536	344	829	609	889	596	646	276	398	560	395	593	448
ENSG00000078237	TIGAR	0	0	0	0	0	0	0	0	0	0	0	0	0	0	0	0	0	0	0	0	0	0	0	0	0	0	0	0	0	0	0	0	0	0	0	0	0
ENSG00000078246	TULP3	197	129	194	209	183	179	109	118	109	158	206	177	185	349	308	237	273	232	169	139	108	159	98	114	76	46	141	106	147	108	97	46	63	91	79	65	70
ENSG00000078269	SYNJ2	463	314	440	395	539	439	421	327	266	322	583	676	531	866	906	668	490	576	541	758	382	509	208	378	384	179	630	415	638	576	539	279	224	248	244	331	349
ENSG00000078295	ADCY2	675	170	184	175	532	73	93	151	97	401	120	212	111	649	148	124	117	195	148	69	24	37	63	100	69	38	48	196	36	65	80	65	12	56	24	27	151
ENSG00000078304	PPP2R5C	5425	6347	5047	5355	5331	7310	4930	5815	5228	5576	7423	6997	7994	14467	10072	8929	9073	7714	7675	8020	4440	7320	4616	5237	4833	3094	7021	6973	7479	6680	7182	4640	4745	5442	4853	5493	6533
ENSG00000078328	RBFOX1	3683	894	1071	944	2881	429	410	822	704	2309	739	1200	558	3836	900	703	649	1202	910	293	139	267	208	577	430	194	218	1009	257	316	391	356	97	269	98	103	777
ENSG00000078369	GNB1	4913	5214	4952	6059	4562	7733	4168	4990	5391	5148	6614	6618	7755	11915	7799	7063	7103	7465	6100	7369	4620	5152	3312	3583	3546	2206	5203	5310	6048	4821	5146	4790	3204	4330	4489	4679	5419
ENSG00000078399	HOXA9	11	4	4	5	9	10	10	6	3	12	1	10	5	6	11	9	9	8	11	15	1	11	1	1	5	1	2	6	1	7	1	3	3	5	5	2	2
ENSG00000078401	EDN1	22	11	10	8	13	12	10	9	4	9	4	13	15	19	14	5	15	13	15	12	9	2	4	5	7	5	8	7	5	9	7	6	5	7	7	5	12
ENSG00000078403	MLLT10	1395	1423	1403	1302	1933	1480	991	1018	1039	1031	1596	1567	1609	3839	2997	2516	3156	2459	2278	1640	1129	1835	990	1059	1174	594	2336	1628	1794	1568	1410	857	953	1194	1157	1387	1459
ENSG00000078487	ZCWPW1	194	233	201	177	254	209	139	186	214	187	211	182	205	305	247	309	248	288	214	249	167	176	97	170	135	76	152	158	134	109	200	97	99	117	99	108	130
ENSG00000078549	ADCYAP1R1	73	34	32	23	68	8	14	21	17	47	12	34	13	81	21	19	21	22	24	16	2	2	5	13	14	5	11	23	6	7	10	7	4	4	3	2	22
ENSG00000078579	FGF20	13	7	1	10	12	4	1	1	1	7	4	4	1	15	2	9	2	4	4	4	1	3	0	3	2	0	0	8	0	1	3	1	0	1	2	1	5
ENSG00000078589	P2RY10	851	750	740	926	1137	1113	993	692	930	631	745	905	975	1985	1334	1519	1744	1310	1453	1278	856	1316	529	964	1003	478	519	764	1265	543	956	611	1037	1319	839	967	1432
ENSG00000078596	ITM2A	390	500	472	670	775	702	717	488	313	410	597	435	625	840	819	730	608	560	847	703	340	751	249	488	569	295	230	267	449	247	608	260	421	388	291	281	219
ENSG00000078618	NRDC	4295	4113	3617	4989	4134	5118	3607	5193	4659	4436	5520	6000	7004	9915	5713	6656	5202	7362	5634	6176	3818	4347	3103	2721	3214	1988	3878	4801	5050	4349	4314	4651	2578	4533	4522	4542	5311
ENSG00000078668	VDAC3	719	936	1102	1052	1233	857	887	821	802	791	980	918	1007	1652	1166	1042	1160	1132	1086	906	631	1058	502	909	729	516	441	600	952	709	903	595	653	679	657	614	596
ENSG00000078674	PCM1	2744	3321	3349	3615	4085	3900	2945	2583	2654	2631	4129	3473	4478	7480	5949	5647	5376	4754	4824	4278	2917	4285	2225	3157	2747	1725	4160	3571	4808	2932	3639	2000	2721	3638	2803	3513	4070
ENSG00000078687	TNRC6C	1599	1810	1835	1858	2198	2314	1670	1326	1450	1270	2168	1999	2300	4747	4347	3488	3187	2914	2867	2314	1492	2523	1163	1462	1515	805	3240	1832	2568	1649	2075	1156	1272	1557	1261	1844	1873
ENSG00000078699	CBFA2T2	1099	951	844	1026	1045	1244	659	703	741	698	1153	1304	998	2504	1866	1688	1737	1380	1423	1285	868	1276	624	761	748	435	1831	1171	1289	1076	1166	611	646	725	859	883	1144
ENSG00000078725	BRINP1	345	86	108	81	280	35	40	78	54	175	61	117	39	361	70	74	57	92	72	25	19	26	26	55	51	12	26	87	30	23	30	25	7	23	7	3	71
ENSG00000078747	ITCH	0	0	0	0	0	0	0	0	0	0	0	0	0	0	0	0	0	0	0	0	0	0	0	0	0	0	0	0	0	0	0	0	0	0	0	0	0
ENSG00000078795	PKD2L2	93	26	35	25	77	23	16	19	22	47	12	34	21	84	24	13	36	34	14	14	5	11	7	14	18	6	8	27	14	6	11	7	7	4	3	3	17
ENSG00000078804	TP53INP2	386	530	293	466	185	807	216	125	629	543	410	347	460	605	215	317	136	410	306	583	316	150	137	311	341	172	265	447	598	228	488	456	219	329	210	271	500
ENSG00000078808	SDF4	997	973	1252	1506	908	1315	1237	1035	1154	1178	1177	1330	1363	1634	1302	1249	1347	1362	1327	1398	930	802	427	879	663	446	631	789	1143	777	961	756	679	758	429	575	590
ENSG00000078814	MYH7B	58	31	36	47	64	31	18	28	24	57	29	43	34	93	44	30	41	41	33	23	7	23	8	20	18	12	22	23	19	26	22	12	6	16	6	7	18
ENSG00000078898	BPIFB2	21	6	9	6	9	0	1	4	2	12	9	3	2	18	8	1	3	10	8	0	3	1	0	5	5	0	3	5	3	1	1	1	1	5	2	0	4
ENSG00000078900	TP73	103	37	51	45	84	33	19	30	33	76	38	46	24	127	45	37	40	46	30	19	7	24	15	29	18	14	16	31	11	18	22	21	14	17	8	12	29
ENSG00000078902	TOLLIP	746	646	781	1033	591	1077	686	612	756	795	913	955	1071	1449	1122	906	844	979	1083	974	695	482	317	468	378	283	692	718	924	546	733	723	457	602	401	578	577
ENSG00000078967	UBE2D4	139	156	126	115	177	118	121	106	90	96	136	112	108	306	232	156	181	158	160	110	93	91	62	98	65	57	99	93	145	109	119	57	66	86	63	94	73
ENSG00000079101	CLUL1	99	22	21	18	55	10	6	22	18	63	17	35	8	95	20	14	13	28	23	8	5	2	7	24	13	1	3	16	5	6	7	5	2	5	0	3	22
ENSG00000079102	RUNX1T1	258	58	59	50	196	28	26	51	24	146	43	85	38	227	48	51	34	68	51	18	14	21	19	46	24	10	12	54	19	17	24	21	1	8	4	8	45
ENSG00000079112	CDH17	115	35	46	40	128	20	14	36	22	101	34	51	29	155	34	28	20	34	36	8	8	14	8	24	25	12	11	39	13	19	15	12	1	15	3	5	41
ENSG00000079134	THOC1	438	548	494	508	605	482	397	403	307	364	562	504	573	1189	1018	796	909	699	672	528	419	805	372	504	453	229	645	481	761	466	521	242	338	431	359	431	373
ENSG00000079150	FKBP7	46	25	23	31	49	31	27	19	23	31	25	26	21	74	27	32	25	23	28	36	24	42	19	31	20	18	21	24	33	22	37	13	8	15	17	16	15
ENSG00000079156	OSBPL6	359	95	103	97	284	76	31	83	72	210	69	124	60	371	99	56	74	99	96	46	38	37	25	52	36	11	33	118	39	43	50	55	16	42	23	22	105
ENSG00000079215	SLC1A3	160	54	67	62	165	26	28	86	32	102	35	55	58	214	54	58	63	74	57	42	13	28	17	52	36	30	20	59	21	51	34	23	18	36	19	19	44
ENSG00000079246	XRCC5	4626	5421	4722	5694	5674	6374	5004	4802	5940	5154	6315	5946	8009	12087	7692	7863	6820	8139	7046	7817	5064	5720	3524	4615	4457	2874	4608	5620	6963	5600	5555	4538	4003	5807	4950	5585	5965
ENSG00000079257	LXN	186	217	198	202	221	336	195	153	277	203	250	269	384	638	305	286	242	335	349	280	192	257	165	201	148	132	223	403	250	226	239	169	147	198	431	259	468
ENSG00000079263	SP140	1622	1290	1256	1344	1788	1615	1045	3823	1030	1043	1463	2116	1892	4199	2283	2858	3133	2428	2634	1934	1376	2193	1669	1105	1243	770	1159	1437	1503	3483	1533	1123	975	1192	1268	1355	1339
ENSG00000079277	MKNK1	1575	1947	1477	1542	1303	2040	1101	2390	1865	1686	2106	1855	3209	3778	2646	2509	1724	3129	2372	2265	1302	1481	887	937	1263	812	1323	2036	1712	1773	1559	2016	912	2076	1296	1470	1822
ENSG00000079308	TNS1	368	227	384	197	395	105	106	271	181	286	222	272	168	653	275	265	471	238	253	114	74	145	71	170	106	63	88	265	287	194	146	146	57	190	144	164	200
ENSG00000079313	REXO1	643	636	740	904	624	959	528	505	580	608	800	883	793	1248	1251	958	947	762	782	794	591	467	317	526	386	319	750	650	875	489	700	539	478	465	344	472	474
ENSG00000079332	SAR1A	1814	2473	1880	2251	1863	2170	2097	1875	2184	2039	2434	2053	2295	3823	2608	2542	3081	2779	2338	2744	1541	2009	1097	1923	1595	1115	1421	1735	2285	2092	1887	1442	1488	1753	1373	1639	1777
ENSG00000079335	CDC14A	2140	2955	1711	2427	3056	2395	1644	1809	1723	1767	2836	3230	2845	6330	8219	5632	4964	4444	4706	3316	2223	4437	2141	2026	2997	1421	6100	3192	3656	3691	3171	1600	1642	2124	2546	3025	2918
ENSG00000079337	RAPGEF3	52	29	24	40	37	26	15	14	35	48	25	46	9	92	58	21	15	36	33	11	9	14	9	23	15	6	9	18	20	12	15	6	8	21	7	4	19
ENSG00000079385	CEACAM1	423	249	221	475	317	635	351	1105	590	371	398	543	614	1171	489	617	557	713	842	416	312	526	451	263	256	152	214	440	476	871	394	507	229	314	340	605	623
ENSG00000079387	SENP1	538	501	451	568	599	647	417	486	451	458	600	580	688	1466	971	755	822	749	738	668	469	628	329	448	384	225	574	595	690	493	549	394	440	503	432	603	651
ENSG00000079393	DUSP13	24	41	16	23	23	44	14	29	21	57	22	27	20	36	20	58	20	26	17	26	15	16	4	4	14	3	16	16	20	29	11	25	3	9	8	3	11
ENSG00000079432	CIC	1190	1329	1527	1484	985	1604	1144	1231	1452	1540	1395	1635	1986	2920	2217	1443	1457	1465	1347	1890	1186	794	563	996	761	493	1063	1349	1682	703	1139	1197	753	1106	683	1171	849
ENSG00000079435	LIPE	92	76	82	75	119	104	86	78	77	72	109	108	84	189	184	179	183	145	102	106	69	97	44	55	34	34	78	73	95	64	94	43	36	55	43	62	60
ENSG00000079459	FDFT1	748	909	942	1011	1116	1021	926	850	919	816	1147	1203	1281	2078	1893	1480	1644	1261	1175	1349	874	1131	474	823	696	362	837	935	1115	898	962	636	651	817	684	806	814
ENSG00000079462	PAFAH1B3	48	55	55	75	67	72	90	52	59	71	62	70	65	105	102	83	101	63	71	79	33	44	24	47	42	40	38	46	73	48	60	26	38	32	28	28	26
ENSG00000079482	OPHN1	836	147	218	306	744	84	141	219	126	294	203	355	190	1076	315	228	290	380	334	169	122	98	103	167	200	69	133	230	140	163	176	165	52	136	122	129	179
ENSG00000079557	AFM	20	6	9	5	39	4	6	9	8	27	4	14	2	39	9	11	1	17	13	2	0	2	0	2	10	1	5	8	4	2	3	2	2	4	0	1	13
ENSG00000079616	KIF22	423	812	459	533	603	597	494	365	421	385	600	505	638	869	809	735	707	523	673	476	383	565	258	392	313	184	378	251	498	324	447	244	295	320	213	212	202
ENSG00000079689	SCGN	0	0	0	0	0	0	0	0	0	0	0	0	0	0	0	0	0	0	0	0	0	0	0	0	0	0	0	0	0	0	0	0	0	0	0	0	0
ENSG00000079691	CARMIL1	678	333	572	393	720	644	302	343	254	468	556	624	551	1260	781	896	1058	1111	493	439	429	686	455	383	406	144	1086	376	629	409	783	139	181	423	326	351	477
ENSG00000079739	PGM1	504	528	399	643	507	488	399	472	406	687	625	504	707	1260	785	685	697	754	602	747	401	461	229	397	279	219	443	472	563	606	421	438	289	449	341	425	418
ENSG00000079785	DDX1	694	795	852	903	957	766	748	685	607	614	978	807	849	1608	1231	1084	1318	1061	933	984	597	887	466	760	752	415	623	570	806	656	799	356	504	629	512	581	451
ENSG00000079805	DNM2	4311	3676	4258	5562	3201	6093	3329	3712	4207	4485	5439	5606	6224	8971	6313	5666	5117	5347	5590	5617	3939	3511	2425	2597	2511	1779	4480	4083	5649	3765	4416	4700	2359	3113	2735	3337	3820
ENSG00000079819	EPB41L2	583	293	355	346	568	191	220	343	232	427	270	357	305	1100	494	456	590	399	368	313	187	342	133	189	214	128	350	265	341	291	226	162	126	219	185	181	192
ENSG00000079841	RIMS1	873	208	190	166	650	79	107	194	140	475	145	291	111	835	176	155	123	260	198	60	19	53	44	144	87	34	49	220	66	82	86	65	22	60	27	36	173
ENSG00000079931	MOXD1	176	37	48	45	164	26	24	35	31	102	42	64	37	211	65	57	62	86	48	18	15	64	27	33	28	10	18	48	26	23	31	21	12	22	26	23	47
ENSG00000079950	STX7	4059	4138	3608	4687	4336	5949	3173	4326	4408	4565	6331	5854	7197	11274	6222	7661	6847	8134	6079	6699	4259	4905	2770	3222	3462	2245	3703	5529	5427	5013	4869	4810	3312	5180	5289	5195	6662
ENSG00000079974	RABL2B	155	137	137	150	201	215	181	137	143	137	217	212	191	406	375	340	273	246	250	211	148	222	123	175	121	66	181	121	253	152	174	100	134	123	97	103	136
ENSG00000079999	KEAP1	358	365	381	414	402	406	386	325	391	415	410	434	450	587	505	437	484	452	431	454	248	332	163	363	244	152	141	258	383	263	294	235	274	294	171	217	189
ENSG00000080007	DDX43	35	21	61	27	55	32	26	31	22	43	43	14	4	77	57	78	42	37	30	4	10	41	17	14	20	3	14	77	59	3	97	15	15	64	20	27	37
ENSG00000080031	PTPRH	51	7	16	5	38	6	5	18	9	39	205	11	9	35	19	12	18	23	7	9	4	11	4	4	6	1	2	13	1	5	3	7	1	6	2	0	10
ENSG00000080166	DCT	75	23	39	22	62	12	14	12	16	42	17	24	16	66	29	8	12	27	24	12	18	15	8	13	12	6	5	24	7	14	12	8	3	6	5	5	18
ENSG00000080189	SLC35C2	1057	1311	1295	1208	1293	1412	1182	1006	1119	1022	1416	1393	1473	2330	2063	1908	1897	1576	1688	1378	944	1162	590	840	816	483	1039	782	1338	919	1056	726	603	813	554	653	718
ENSG00000080200	CRYBG3	550	411	559	652	706	387	361	492	334	559	463	640	670	1494	571	592	785	694	563	648	444	451	234	405	495	232	408	568	542	451	419	351	254	568	483	439	408
ENSG00000080224	EPHA6	1555	363	413	341	1212	150	177	304	243	908	239	475	221	1489	347	250	231	461	346	115	59	144	81	195	147	62	92	401	106	126	140	151	30	103	52	46	373
ENSG00000080293	SCTR	120	24	34	41	90	21	20	20	28	89	22	44	30	123	32	22	21	50	18	15	2	11	5	23	18	4	3	38	10	12	11	9	4	6	4	3	28
ENSG00000080298	RFX3	2302	2358	1814	1958	2939	3246	1310	1320	1514	1619	2976	3017	3296	7347	5881	5077	5286	4639	4091	3442	2408	4152	1870	2089	2493	1418	4488	4207	3651	3211	2777	2220	1927	2665	2834	3395	3604
ENSG00000080345	RIF1	1594	1792	1813	2129	2247	2119	1596	1609	1515	1345	2274	2071	2475	4988	2930	2719	2821	2504	2258	2687	1449	2255	1353	1705	1590	942	1576	1866	2788	1950	2034	1084	1377	2116	1334	1980	1990
ENSG00000080371	RAB21	2067	2329	1885	2285	2231	2224	1994	2029	2536	2440	2524	2482	3170	4955	3094	3171	2843	3494	2804	3110	1810	2413	1226	1660	1819	996	1543	2282	2718	2254	2073	1853	1570	2261	1938	2431	2610
ENSG00000080493	SLC4A4	932	380	390	363	821	229	226	226	232	617	410	397	369	1341	485	447	397	486	418	221	131	217	137	392	201	188	228	365	280	233	246	171	135	246	158	200	364
ENSG00000080503	SMARCA2	4610	5377	5068	5309	5668	5456	4277	4065	4487	4392	6024	5830	7331	12170	8677	8151	7918	8023	7234	6736	4204	5819	2898	3872	4034	2387	5414	5107	6408	4187	4998	3656	3312	4456	4040	4921	5066
ENSG00000080511	RDH8	12	2	7	2	12	0	3	3	6	8	2	4	3	15	6	2	2	5	4	1	0	1	0	1	1	2	3	2	0	1	0	1	0	1	1	0	1
ENSG00000080546	SESN1	791	815	779	785	1086	743	844	462	533	528	939	895	1031	2188	1844	1464	1256	1292	1072	1077	662	1104	504	852	912	519	1027	1000	1148	871	1138	474	605	856	716	904	866
ENSG00000080561	MID2	234	110	127	132	236	119	137	80	71	93	170	170	145	435	373	235	157	179	165	167	103	181	83	136	123	57	211	162	180	103	131	70	46	104	103	113	107
ENSG00000080572	DNAAF6	68	10	4	15	52	5	6	8	1	16	6	26	5	50	18	13	11	16	12	7	4	4	4	6	10	4	3	8	2	2	3	4	1	1	3	6	4
ENSG00000080573	COL5A3	92	98	175	60	71	77	160	63	84	182	260	124	71	125	238	121	132	137	201	148	20	112	159	17	81	90	62	39	240	61	119	65	188	88	30	46	56
ENSG00000080603	SRCAP	205	241	209	267	237	256	146	160	162	247	224	219	146	386	341	231	245	219	207	240	152	150	91	174	137	73	144	184	197	121	160	120	121	113	77	112	117
ENSG00000080608	PUM3	654	684	784	739	983	732	602	538	399	492	816	787	872	1946	1547	1282	1361	1042	1003	726	578	1072	411	660	647	409	1068	708	1412	657	716	376	446	611	495	624	561
ENSG00000080618	CPB2	70	25	17	11	60	11	14	19	19	61	25	30	16	101	14	15	14	43	33	4	4	4	0	15	15	5	5	31	11	6	5	6	1	4	3	3	17
ENSG00000080644	CHRNA3	48	5	12	12	37	7	6	5	9	24	4	20	3	43	11	9	10	9	10	3	5	0	3	5	3	6	7	9	4	11	3	6	1	6	3	0	4
ENSG00000080709	KCNN2	759	154	171	174	622	77	104	156	128	422	151	243	87	714	153	142	132	257	156	59	42	68	35	99	81	29	34	195	52	51	68	57	16	46	15	21	173
ENSG00000080802	CNOT4	1398	1334	1328	1323	1718	1631	915	1275	1036	1057	1705	1579	1760	4132	2812	2588	2893	2366	2235	1807	1265	1896	1035	1025	1219	705	2182	1951	2052	1722	1550	1041	1099	1309	1394	1671	1824
ENSG00000080815	PSEN1	3233	3241	2566	3537	2952	4364	2617	3445	3746	3775	4565	4246	5404	8194	4449	4684	4454	5425	3842	4991	3129	3566	2390	2290	2298	1442	3013	4109	4429	4029	3276	4150	2230	2944	3250	3493	4205
ENSG00000080819	CPOX	190	223	265	258	289	197	195	197	145	187	289	221	181	309	328	324	375	290	318	237	158	275	139	148	115	73	86	126	181	162	157	126	106	152	115	114	82
ENSG00000080822	CLDND1	554	834	529	623	705	597	533	480	492	665	901	785	866	1755	1265	1396	1135	1152	1028	932	611	1523	438	593	644	370	611	623	996	614	939	472	511	527	574	645	510
ENSG00000080823	MOK	158	71	80	128	184	319	64	61	113	91	153	159	148	313	91	122	91	121	115	77	63	117	86	67	86	35	98	145	59	67	59	60	45	44	101	44	89
ENSG00000080824	HSP90AA1	2702	3496	2963	3536	3194	3200	3021	3288	3182	2634	3476	2680	3589	8191	3489	3246	3476	3283	3213	4091	2349	3096	2246	3346	2665	2311	1928	3283	4134	2491	3229	2400	2293	3335	2446	3051	2420
ENSG00000080839	RBL1	544	610	526	520	741	483	501	407	380	391	595	586	579	1286	1201	841	1018	712	679	607	345	706	339	482	431	265	621	449	681	450	522	262	356	413	322	407	393
ENSG00000080845	DLGAP4	874	503	561	697	737	881	446	553	548	656	764	944	740	1756	1184	943	973	906	792	836	558	522	345	423	370	242	779	796	766	654	625	576	381	460	421	585	652
ENSG00000080854	IGSF9B	221	163	164	175	277	196	125	134	142	155	183	343	244	640	607	345	347	293	208	283	172	283	121	146	139	90	437	183	303	186	212	96	95	121	67	110	92
ENSG00000080910	CFHR2	38	6	11	9	28	1	2	6	1	15	3	5	1	14	10	1	6	7	3	1	0	1	0	1	1	1	2	7	1	4	3	2	0	1	0	0	5
ENSG00000080986	NDC80	186	188	91	133	232	101	113	141	93	91	131	146	130	306	162	166	204	165	146	155	89	208	134	134	124	97	72	121	142	236	164	75	123	85	104	67	140
ENSG00000081014	AP4E1	698	639	820	774	872	690	666	558	506	639	843	658	931	1706	1100	900	1108	958	904	927	571	841	419	579	549	329	657	768	913	584	631	367	445	645	549	558	593
ENSG00000081019	RSBN1	1091	1374	1011	1225	1375	1104	1120	1103	926	1085	1434	1151	1566	3122	2445	1725	1829	1607	1505	1906	1145	1664	752	1207	1080	622	1064	1288	1665	1050	1307	859	977	1339	918	1390	1258
ENSG00000081026	MAGI3	616	254	243	226	546	195	172	157	148	358	265	310	179	720	521	378	335	362	264	216	99	324	111	181	194	89	433	348	178	237	168	97	75	149	132	167	207
ENSG00000081041	CXCL2	7	3	7	8	12	3	4	12	14	19	11	8	9	16	8	3	16	3	13	11	3	5	4	10	7	4	2	6	7	3	2	10	3	8	4	3	3
ENSG00000081051	AFP	39	11	13	12	41	3	5	10	7	28	8	11	11	43	7	5	12	17	11	4	1	6	1	5	3	2	1	8	5	1	1	0	2	3	0	0	5
ENSG00000081052	COL4A4	320	121	83	109	255	96	57	83	42	178	135	138	97	339	212	181	140	226	118	61	57	133	75	61	75	37	52	102	67	78	102	88	28	86	44	56	92
ENSG00000081059	TCF7	1963	3137	3596	2974	4512	4502	3536	2238	2375	1540	3994	4930	5148	9686	11712	8026	6689	5295	6142	5174	4054	6367	2247	3057	3104	1857	9623	2858	7282	3554	5176	1710	1824	2337	2136	2690	2466
ENSG00000081087	OSTM1	1340	1166	1002	1369	1227	1366	1104	1189	1375	1431	1471	1299	1780	2988	1591	1574	1619	1773	1602	1765	1119	1483	771	1041	1144	580	883	1395	1457	1570	1244	1114	1021	1308	1150	1325	1548
ENSG00000081138	CDH7	242	51	72	43	183	31	20	37	24	132	31	87	36	241	57	43	38	76	53	20	10	16	15	23	26	8	13	61	21	30	29	27	3	13	4	5	56
ENSG00000081148	IMPG2	272	184	147	162	319	225	57	147	151	168	178	267	217	516	319	296	294	289	204	167	140	283	99	134	139	98	256	269	256	153	190	173	91	200	178	187	173
ENSG00000081154	PCNP	1331	1795	1535	1948	2364	1548	1815	1507	1665	1429	1882	1635	1800	3530	2534	2284	2669	2194	2125	1959	1315	2034	977	1664	1470	888	1089	1370	1893	1526	1671	996	1168	1405	1303	1326	1389
ENSG00000081177	EXD2	204	126	152	157	255	144	129	116	107	124	163	165	159	368	298	237	253	177	176	154	119	184	75	115	118	65	179	124	161	110	131	65	99	106	107	108	111
ENSG00000081181	ARG2	73	28	33	37	89	14	12	33	21	31	25	39	27	82	34	26	32	35	35	37	12	74	8	27	39	10	16	27	11	17	29	20	14	30	14	5	24
ENSG00000081189	MEF2C	2015	1854	2319	2031	2888	2259	1217	2029	1907	2154	2324	2383	3168	6541	2257	3046	3652	3170	2275	2744	2066	2077	1385	1411	2098	1088	1244	3847	2878	1695	2128	1599	2284	2864	2092	1917	4936
ENSG00000081237	PTPRC	34908	50425	31498	42775	38082	58877	40304	45629	57147	50405	53078	54684	88845	133601	69655	69484	57261	75498	60451	81812	43519	55218	34205	37334	46352	27186	44290	71131	64572	49308	52808	53442	36524	64805	58391	65122	71943
ENSG00000081248	CACNA1S	84	24	44	34	72	17	11	33	19	62	19	30	18	110	37	18	15	31	24	12	4	9	5	16	16	4	5	41	7	7	12	6	3	9	5	2	19
ENSG00000081277	PKP1	64	21	32	31	54	9	9	23	17	44	14	17	9	73	22	9	13	28	12	9	1	5	3	19	7	2	6	17	6	3	5	7	4	5	0	4	22
ENSG00000081307	UBA5	280	398	374	353	453	315	260	284	257	249	393	330	434	747	606	540	557	452	493	412	286	531	251	364	284	166	305	290	425	238	365	165	223	314	209	261	247
ENSG00000081320	STK17B	10357	16324	8881	12955	11082	12418	11300	10680	15374	14916	13111	10975	17557	28065	17908	15029	15170	16593	15259	19932	10659	13649	6701	9467	13530	5973	8933	12317	14550	14184	12593	12665	9012	13188	9635	11600	13935
ENSG00000081377	CDC14B	396	248	359	322	584	278	217	262	209	280	380	368	275	811	714	437	514	399	537	328	183	351	154	307	205	121	185	277	248	162	306	230	187	287	137	308	235
ENSG00000081386	ZNF510	241	302	334	341	382	298	276	245	208	222	399	318	485	892	623	483	582	422	450	402	298	528	220	338	297	195	285	289	471	274	390	165	296	288	226	325	246
ENSG00000081479	LRP2	419	101	89	86	274	43	38	54	55	201	62	128	66	372	97	80	62	129	101	40	8	22	27	58	40	23	25	99	23	23	36	38	14	39	10	11	94
ENSG00000081665	ZNF506	0	0	0	0	0	0	0	0	0	0	0	0	0	0	0	0	0	0	0	0	0	0	0	0	0	0	0	0	0	0	0	0	0	0	0	0	0
ENSG00000081692	JMJD4	122	80	132	156	160	170	142	122	100	135	140	192	219	256	247	208	245	158	171	182	113	111	43	103	100	66	92	65	182	86	120	65	107	112	53	75	56
ENSG00000081721	DUSP12	197	184	256	268	256	246	231	230	161	161	266	196	278	389	324	279	359	290	250	238	169	255	144	217	150	116	123	152	249	165	189	91	161	199	142	147	121
ENSG00000081760	AACS	198	140	213	181	212	200	137	121	138	165	205	223	206	416	299	242	317	264	315	221	111	155	64	135	106	78	164	141	208	114	139	101	113	107	79	137	129
ENSG00000081791	DELE1	805	972	1028	1029	1130	1014	861	712	911	878	1077	1021	1258	1909	1284	1323	1347	1134	1076	1134	808	902	491	819	676	432	662	752	1228	820	880	610	571	718	545	647	630
ENSG00000081800	SLC13A1	138	38	33	37	119	17	12	25	26	83	20	43	22	148	24	23	21	48	27	10	3	15	8	17	7	9	6	32	9	9	13	7	1	7	4	4	28
ENSG00000081803	CADPS2	913	190	237	213	698	104	102	205	145	571	162	296	128	852	205	129	134	298	203	69	34	73	56	138	88	38	50	238	56	75	79	89	25	61	26	19	193
ENSG00000081818	PCDHB4	7	2	1	3	5	1	0	2	1	8	2	0	0	6	0	1	4	5	2	1	1	0	0	0	1	0	0	2	0	0	0	1	0	0	0	0	3
ENSG00000081842	PCDHA6	0	0	0	0	0	0	0	0	0	0	0	0	0	0	0	0	0	0	0	0	0	0	0	0	0	0	0	0	0	0	0	0	0	0	0	0	0
ENSG00000081853	PCDHGA2	0	0	0	0	0	0	0	0	0	0	0	0	0	0	0	0	0	0	0	0	0	0	0	0	0	0	0	0	0	0	0	0	0	0	0	0	0
ENSG00000081870	HSPB11	487	580	523	550	708	569	498	473	432	403	652	553	529	1010	801	784	859	689	735	632	381	767	385	604	426	321	415	419	587	567	509	258	393	413	388	378	397
ENSG00000081913	PHLPP1	1075	664	562	822	883	1152	391	573	726	951	962	899	1090	2021	1132	1113	1222	1043	998	1245	785	791	511	463	549	405	921	1023	1021	867	763	1053	475	751	861	903	1265
ENSG00000081923	ATP8B1	252	60	66	63	213	28	38	55	43	160	37	76	41	244	50	48	47	71	52	20	11	13	22	26	25	7	12	63	13	17	32	19	9	7	7	10	59
ENSG00000081985	IL12RB2	236	148	246	188	242	68	78	107	108	168	131	114	157	532	347	184	308	281	240	119	54	158	90	153	97	79	207	120	335	183	189	84	106	119	70	100	156
ENSG00000082014	SMARCD3	289	273	398	332	229	312	280	495	287	371	366	382	628	806	367	336	405	442	265	353	378	193	128	161	229	126	256	254	492	386	223	423	141	215	209	186	180
ENSG00000082068	WDR70	1543	1262	1295	1245	1823	1296	776	1053	782	1025	1534	1547	1483	3719	2994	2626	3086	2519	2113	1401	1028	1795	856	962	1113	593	2509	1531	1828	1665	1302	752	821	1035	1030	1400	1448
ENSG00000082074	FYB1	14023	14292	11186	14822	13757	20431	13461	23253	17945	13578	17322	21106	27050	48695	25656	24978	21543	24836	22815	26731	15000	20554	13985	12061	13963	8995	18342	25742	23223	23269	18494	18082	13124	20109	19723	25473	26094
ENSG00000082126	MPP4	80	26	26	26	81	17	11	23	13	59	16	30	17	100	28	29	18	40	32	11	16	10	12	12	17	5	5	25	15	21	10	4	4	11	10	11	22
ENSG00000082146	STRADB	253	178	186	188	345	132	126	163	108	188	184	220	231	538	362	261	393	269	268	219	181	256	121	207	183	125	267	213	395	173	217	161	165	159	199	186	213
ENSG00000082153	BZW1	1856	3226	1969	2407	2242	1970	2196	1942	2371	2307	2213	2055	2549	4098	2191	2317	2308	2561	2121	2988	1655	2201	1239	2182	1954	1264	1240	1860	2515	2035	2062	1542	1584	2202	1632	1797	1736
ENSG00000082175	PGR	161	41	35	47	112	25	24	36	22	92	29	53	25	179	40	36	23	57	26	7	11	11	13	33	20	9	10	49	10	7	17	8	5	11	5	4	40
ENSG00000082196	C1QTNF3	0	0	0	0	0	0	0	0	0	0	0	0	0	0	0	0	0	0	0	0	0	0	0	0	0	0	0	0	0	0	0	0	0	0	0	0	0
ENSG00000082212	ME2	1556	1513	1410	1722	1624	1647	1311	1650	1622	1576	1690	1663	2070	3888	2357	2161	1977	2253	2197	2271	1350	1588	914	1255	1224	739	1273	1696	1969	1640	1460	1277	1121	1654	1450	1585	1699
ENSG00000082213	C5orf22	283	270	367	358	424	360	301	351	295	282	409	355	399	836	501	420	550	419	411	374	262	493	198	277	263	169	229	309	427	349	278	210	268	317	249	300	225
ENSG00000082258	CCNT2	1814	1819	1685	1956	2179	2276	1667	1698	1727	1748	2397	2162	2748	4662	3087	2706	3083	3061	2751	2558	1814	2432	1343	1640	1507	894	1769	2085	2625	2076	2005	1500	1317	2011	1733	2135	2283
ENSG00000082269	FAM135A	527	403	479	403	620	378	291	494	270	386	520	479	543	1368	760	595	792	537	514	520	359	508	286	403	430	205	520	518	649	427	436	281	237	450	370	434	446
ENSG00000082293	COL19A1	746	249	547	325	979	344	161	245	157	369	408	509	394	1245	776	773	730	815	403	418	402	473	181	303	283	143	304	368	527	217	465	277	358	319	293	304	317
ENSG00000082397	EPB41L3	728	656	759	650	909	340	445	894	455	932	581	478	785	1706	544	490	1041	637	735	523	433	391	265	462	474	214	207	482	459	746	404	353	226	487	285	441	476
ENSG00000082438	COBLL1	520	217	300	258	612	259	123	192	141	234	364	290	312	884	766	665	726	646	308	350	218	384	196	168	311	151	257	307	384	271	341	271	188	303	283	285	353
ENSG00000082458	DLG3	222	176	183	173	258	199	205	156	139	115	236	218	200	473	340	285	267	205	289	215	81	179	109	199	117	97	177	131	196	136	181	116	152	157	104	116	83
ENSG00000082482	KCNK2	373	97	92	98	291	33	34	82	63	223	65	129	42	363	95	61	48	107	87	30	13	27	27	54	38	18	19	88	28	30	35	29	10	27	6	8	90
ENSG00000082497	SERTAD4	12	4	5	8	17	2	3	3	2	16	3	1	9	19	8	2	1	4	4	3	2	2	1	4	0	0	3	7	2	3	0	2	0	0	1	3	2
ENSG00000082512	TRAF5	737	840	902	841	1226	888	742	635	583	462	1117	915	1091	2063	2133	1802	1551	1363	1222	914	763	1343	571	819	643	517	1309	647	1229	734	1082	441	562	714	606	670	568
ENSG00000082515	MRPL22	281	362	331	341	441	353	298	296	239	237	401	302	288	643	514	470	547	472	427	309	187	401	200	315	230	158	206	255	357	305	269	140	186	199	214	195	243
ENSG00000082516	GEMIN5	301	253	338	311	414	286	287	237	225	251	318	284	421	661	499	399	452	354	336	333	253	330	176	248	231	171	222	247	459	233	295	130	220	264	156	261	200
ENSG00000082556	OPRK1	34	10	12	2	36	6	1	9	7	20	14	9	7	28	8	5	7	15	8	2	0	1	4	7	11	1	1	16	3	1	2	2	0	4	1	2	7
ENSG00000082641	NFE2L1	1124	1160	1277	1350	1129	1340	1031	1291	1142	1040	1449	1236	1663	2144	1494	1523	1512	1484	1508	1445	879	871	554	835	701	457	692	774	1205	963	890	671	676	934	657	777	795
ENSG00000082684	SEMA5B	151	52	54	49	131	9	17	42	32	105	27	58	27	157	36	31	49	82	37	10	6	20	14	35	20	9	14	48	14	16	19	19	4	14	11	6	30
ENSG00000082701	GSK3B	2870	2328	2089	2792	2417	4047	1743	2700	2618	2819	4159	4224	4526	8254	4920	4540	3866	4470	4021	4898	2841	3724	2172	1856	2300	1621	3673	5149	4620	3424	3372	3939	2274	3585	3858	4288	5221
ENSG00000082781	ITGB5	224	128	165	134	355	61	74	120	105	188	171	176	169	387	364	168	247	193	225	62	47	110	27	101	116	43	46	124	134	85	188	136	55	121	61	126	120
ENSG00000082805	ERC1	1783	1155	1374	1171	1971	1604	791	1041	854	1119	1516	1693	1554	4044	3181	2493	2829	2490	2072	1674	1203	1903	783	988	1140	564	2920	1904	2063	1665	1394	962	883	1133	1043	1504	1778
ENSG00000082898	XPO1	2673	2891	2967	3508	3361	3123	2741	2818	2311	2498	3337	3192	3912	6523	4643	4591	5160	4416	3962	3277	2627	4042	1976	2433	2864	1400	2766	2478	3766	3270	2831	1519	1706	2493	2144	2624	2617
ENSG00000082996	RNF13	6998	4070	3127	6018	4353	9021	4031	6371	6291	5845	8394	8510	11240	15912	7634	10277	7465	9816	7021	11120	5544	7307	7340	3643	6029	3480	6475	10138	7512	9456	8267	8138	4576	7072	7701	8843	11840
ENSG00000083067	TRPM3	1479	388	360	373	1084	160	170	319	245	928	278	488	248	1315	321	267	265	472	314	120	47	122	86	199	151	64	85	383	103	144	160	146	39	108	45	47	314
ENSG00000083093	PALB2	175	151	205	179	263	185	168	187	111	153	209	187	215	468	317	260	273	250	217	207	145	212	121	167	136	75	132	151	221	121	157	94	121	146	104	148	113
ENSG00000083097	DOP1A	992	968	1056	1053	1228	1123	780	870	717	814	1260	1097	1360	2370	1918	1627	1902	1274	1476	1293	999	1313	716	976	1041	604	1193	1085	1041	1098	1081	573	786	1052	835	944	767
ENSG00000083099	LYRM2	401	441	374	455	498	372	356	324	324	318	451	391	427	694	490	441	504	378	405	443	276	403	199	294	282	206	207	288	456	265	296	179	202	276	206	275	242
ENSG00000083123	BCKDHB	705	467	388	436	836	412	301	313	243	424	522	506	583	1528	1149	1044	953	856	737	524	343	783	306	403	468	257	1082	618	749	484	547	265	292	396	355	485	522
ENSG00000083168	KAT6A	5838	5116	4643	5761	5114	8997	4440	6508	6784	6039	7880	7870	10508	16327	10330	10024	7669	9747	7457	10466	5763	7377	4624	4194	4745	3040	7669	9152	8404	6251	6879	7073	3995	6711	6788	7745	9201
ENSG00000083223	TUT7	7544	7612	5566	8842	6043	9621	6465	8919	9627	8434	9670	10476	13991	22076	10058	11762	9083	14521	10522	12685	7898	8679	6577	5478	7009	3841	6864	8961	9257	9993	8482	8833	6075	10258	8841	9840	12604
ENSG00000083290	ULK2	544	478	668	623	800	474	406	587	384	446	542	459	584	1350	766	626	1015	635	667	531	504	518	320	456	385	222	491	372	651	506	447	294	216	405	284	358	325
ENSG00000083307	GRHL2	271	64	81	58	223	27	28	61	32	168	43	83	51	293	60	54	40	98	64	27	7	33	22	41	31	12	10	76	26	22	30	31	4	22	9	10	55
ENSG00000083312	TNPO1	3088	3488	3290	4131	4241	3307	3141	3262	3073	3449	4748	3775	4663	7416	5544	4873	4770	5861	3915	5030	2813	4336	2133	2994	2701	1850	2503	3157	3872	3661	3407	2854	2553	3704	3035	3421	3319
ENSG00000083444	PLOD1	886	730	850	970	520	1035	576	492	654	772	926	709	821	1065	807	851	888	1208	817	783	577	385	261	428	353	266	398	632	976	810	725	560	485	818	473	549	445
ENSG00000083454	P2RX5	0	0	0	0	1	0	1	1	2	0	0	0	0	0	0	0	0	0	0	0	0	0	0	0	0	0	0	0	1	0	0	0	0	0	0	0	0
ENSG00000083457	ITGAE	374	314	380	420	479	365	336	302	306	315	418	398	291	582	440	505	551	457	388	423	290	392	225	315	235	190	230	259	323	268	373	215	227	247	225	193	240
ENSG00000083520	DIS3	831	886	807	919	1132	952	775	763	715	807	1025	870	1198	2184	1284	1181	1244	1061	1060	1379	886	1252	660	1003	769	528	773	954	1168	841	949	557	711	927	730	843	897
ENSG00000083535	PIBF1	1163	1027	1135	1031	1581	1380	768	881	785	799	1402	1312	1390	3214	2592	2181	2437	2013	1805	1346	946	1776	822	959	975	564	1776	1521	1560	1254	1251	690	859	1043	986	1303	1411
ENSG00000083544	TDRD3	841	739	838	736	1048	704	573	536	454	554	852	717	862	2035	1581	1303	1484	1148	1105	849	555	1109	505	698	635	402	1062	836	1012	746	757	435	503	782	560	734	610
ENSG00000083635	NUFIP1	143	113	159	123	195	111	106	84	63	111	140	122	120	268	162	146	205	148	139	112	64	140	79	96	98	45	82	78	145	83	120	42	73	81	59	79	77
ENSG00000083642	PDS5B	2330	2311	1724	2306	2468	2620	1555	1685	1907	2007	2538	2705	2908	6303	3374	3527	3301	3282	3211	3463	2199	2749	1525	1799	2012	1081	2679	3156	3436	2488	2646	1925	1704	2494	2333	3060	3539
ENSG00000083720	OXCT1	774	796	744	808	1040	727	650	476	433	529	908	873	917	2051	1762	1525	1398	1166	1187	947	611	1271	564	704	762	401	1188	765	1028	728	890	382	497	726	570	594	579
ENSG00000083750	RRAGB	307	332	312	314	425	320	249	276	228	258	392	341	323	717	514	467	562	473	443	356	241	330	193	267	222	123	316	269	363	295	284	157	201	226	208	236	185
ENSG00000083782	EPYC	78	21	17	11	43	6	7	13	13	46	12	15	8	75	16	11	9	21	9	9	3	5	7	9	11	2	5	16	6	3	5	9	1	3	2	1	11
ENSG00000083799	CYLD	4407	4684	3965	4862	5285	5129	4204	4586	4749	4111	4850	5927	7322	11921	8803	6701	6979	6800	6818	7679	4366	6296	3068	4295	4635	2263	4497	5358	6998	5065	4896	3378	3189	4824	3992	5370	4673
ENSG00000083807	SLC27A5	122	96	143	118	142	119	102	96	89	105	124	166	119	212	187	155	178	122	123	115	76	115	49	90	79	48	92	78	138	66	112	52	51	52	45	50	56
ENSG00000083812	ZNF324	213	284	219	242	215	310	221	166	240	249	214	254	331	423	301	251	232	263	236	277	194	162	112	174	120	80	166	200	255	164	194	141	144	162	105	156	155
ENSG00000083814	ZNF671	284	303	400	414	420	410	345	299	287	233	427	427	444	641	492	538	588	452	428	344	218	293	183	257	237	142	295	220	356	250	319	149	179	188	181	195	221
ENSG00000083817	ZNF416	81	56	92	92	118	94	86	51	46	66	111	85	125	156	149	108	132	109	100	69	68	107	41	76	57	29	40	44	90	39	88	31	53	48	55	83	44
ENSG00000083828	ZNF586	2449	1847	1781	2516	1727	2886	1489	1940	2009	1877	2922	2966	2867	4458	3189	2886	2674	2865	2168	3106	2038	2286	1472	1230	1034	960	2706	2168	2722	1927	2146	2387	1210	1501	1775	2165	2890
ENSG00000083838	ZNF446	83	116	90	136	95	151	103	91	123	90	115	160	129	201	139	126	109	109	93	141	88	70	49	91	69	37	78	87	165	55	88	54	53	91	57	68	64
ENSG00000083844	ZNF264	1039	1202	1079	1117	1204	1164	971	1009	920	817	1320	1126	1109	2572	1802	1520	1601	1274	1236	1360	861	1239	620	987	900	539	746	983	1315	910	1006	517	786	950	850	1043	748
ENSG00000083845	RPS5	3772	5373	5693	6032	5479	4204	7364	3745	4895	3159	5422	5507	3654	5657	4027	5004	5606	4448	5096	5129	1997	2701	1763	4102	3102	2938	2139	2233	3990	3014	4813	1917	2702	2227	1553	2082	2226
ENSG00000083857	FAT1	209	48	64	56	180	19	36	56	28	121	37	73	28	217	56	46	44	84	45	11	8	31	11	36	23	9	11	59	23	19	15	22	4	11	4	7	42
ENSG00000083896	YTHDC1	3184	3942	2955	3403	3645	3835	2947	2861	3431	3426	3898	3448	4457	6554	4771	5018	4745	5386	4118	4153	2691	3950	1778	2547	2787	1344	2445	3003	3427	2681	3078	2234	2248	2896	2280	2866	3379
ENSG00000083937	CHMP2B	652	960	620	802	772	855	688	895	856	892	797	774	1036	1955	932	913	915	1036	901	1173	781	883	484	876	841	474	583	1030	1075	1041	775	681	606	1036	727	927	957
ENSG00000084070	SMAP2	12306	14344	10946	15592	11456	25174	11271	10294	21616	18196	22391	15939	28676	31382	18710	26953	15632	22472	20358	24865	13266	10584	12242	8631	14492	8204	12359	15823	20546	12888	21170	18614	12150	15752	14874	17014	25944
ENSG00000084072	PPIE	473	528	652	518	834	447	487	420	327	370	622	520	464	1147	634	672	757	509	503	482	286	694	264	487	325	245	294	288	478	336	442	212	236	368	235	237	247
ENSG00000084073	ZMPSTE24	821	927	794	1017	943	1065	899	837	1075	946	1274	922	1353	1902	1125	1264	1165	1343	1163	1099	681	832	470	666	750	378	519	769	984	795	812	670	597	928	744	740	949
ENSG00000084090	STARD7	1116	1369	1620	1559	1638	1342	1432	1304	1167	1364	1495	1348	1683	2683	1712	1606	1882	1487	1543	1727	1071	1269	641	1291	1091	737	711	938	1645	1012	1195	823	1062	1275	781	1110	879
ENSG00000084092	NOA1	251	298	346	365	343	298	296	239	248	261	273	278	357	571	396	323	394	324	333	366	217	317	168	299	257	170	179	266	381	249	290	148	195	251	212	238	221
ENSG00000084093	REST	1380	1742	1307	1748	1845	1568	1553	1167	1545	1391	1828	1537	1905	4082	2366	1980	2017	1930	1822	2199	1303	1737	884	1371	1337	737	1112	1575	2268	1253	1509	930	1114	1565	1180	1669	1489
ENSG00000084110	HAL	1939	1773	1432	2103	834	2597	1474	1517	2887	2654	3211	2494	4315	4098	2151	2861	1672	3759	2597	2778	2136	1756	1022	1217	1591	1024	1477	1949	2455	1758	2085	2908	1076	2024	1941	2089	3149
ENSG00000084112	SSH1	1267	1013	951	1263	969	1347	804	952	1188	1317	1546	1453	1894	3716	1795	1448	1373	1487	1699	1837	1064	1018	617	907	782	476	1271	1432	1589	1058	1252	1419	829	1330	975	1519	1459
ENSG00000084207	GSTP1	1136	1733	1879	2098	2233	1304	1915	1582	1684	1662	1561	1502	1386	2105	1057	1283	1672	1423	1478	2060	1172	917	670	1649	1341	779	646	1061	1491	1323	1159	966	1074	1161	783	863	973
ENSG00000084234	APLP2	5133	4971	5565	7354	4587	5924	5253	6392	5878	7506	6470	5774	8867	12334	5405	5705	5857	8344	6337	6652	5153	3800	2112	3196	3929	2030	3046	5096	6499	4589	4775	5871	3102	5308	3952	4964	4578
ENSG00000084444	FAM234B	259	200	156	162	269	151	117	152	103	180	145	171	155	447	215	153	183	184	204	160	105	130	77	147	102	66	130	170	172	120	122	98	82	109	76	97	77
ENSG00000084453	SLCO1A2	266	61	55	70	230	26	39	52	43	153	53	62	28	266	60	40	35	74	50	26	11	21	20	39	30	12	15	64	18	21	26	25	8	18	15	9	64
ENSG00000084463	WBP11	682	1082	825	894	837	838	733	620	753	624	809	772	970	2701	1039	883	978	871	874	916	633	827	425	685	639	372	486	658	941	619	735	404	483	690	564	640	632
ENSG00000084623	EIF3I	855	1317	1103	1224	1134	1027	1108	910	916	893	975	973	1008	1339	910	974	1109	1018	906	1309	686	899	515	1101	914	677	554	717	1122	885	948	652	589	712	558	627	568
ENSG00000084628	NKAIN1	85	23	29	25	67	5	7	20	19	51	14	30	12	72	18	17	15	31	17	7	5	8	1	10	6	2	6	26	8	10	5	11	3	5	2	2	12
ENSG00000084636	COL16A1	67	23	15	17	50	13	13	15	16	47	10	31	11	70	20	9	12	21	23	8	3	4	7	9	8	3	3	26	5	3	10	9	3	5	2	2	11
ENSG00000084652	TXLNA	761	946	1036	1068	1082	981	962	956	782	758	1121	1029	1207	1773	1121	1103	1328	1106	1239	1036	625	666	413	656	587	345	466	575	919	614	656	503	498	561	397	579	431
ENSG00000084674	APOB	66	12	25	15	69	10	6	8	14	45	8	24	8	62	10	11	13	26	15	2	1	3	2	10	10	3	2	25	5	6	11	5	1	3	6	2	10
ENSG00000084676	NCOA1	8669	7010	5166	8237	6259	16997	5003	7901	9893	8338	13121	13731	15752	21989	12744	13648	10566	14307	12429	16075	8723	11394	7835	5384	6915	4531	11310	19156	13720	9568	11822	13015	7356	11437	13547	15036	19366
ENSG00000084693	AGBL5	1403	2684	2678	2194	2887	4020	2845	1933	1942	1986	4103	2406	1546	2366	2568	2886	2749	2059	1884	2407	1295	2702	1219	2755	1673	845	812	814	957	1196	1932	723	856	1009	791	555	772
ENSG00000084710	EFR3B	151	41	47	42	147	25	16	38	37	113	40	64	34	181	50	35	39	53	50	17	9	14	13	25	16	13	11	43	12	11	14	13	9	11	11	7	41
ENSG00000084731	KIF3C	272	169	153	231	209	250	170	210	172	233	219	207	255	432	337	274	210	249	240	268	168	120	69	104	87	34	170	146	178	142	141	225	77	161	116	173	154
ENSG00000084733	RAB10	3210	3444	3131	3983	3290	4362	2803	4609	3490	4394	4212	4400	4694	8209	5331	5031	4934	5256	4424	4843	2870	3541	2517	2237	2507	1473	3517	3765	3910	4136	3018	3114	2089	3132	3174	3271	3613
ENSG00000084734	GCKR	50	9	12	10	27	6	6	4	3	28	14	20	4	36	9	8	6	7	11	2	2	1	1	8	5	1	2	16	2	1	4	7	0	1	1	2	11
ENSG00000084754	HADHA	1777	1839	2340	2386	2110	2197	2195	1968	1895	2053	2342	2191	2888	4469	2302	2375	2438	2524	2309	2636	1630	1671	889	1556	1523	934	1137	1668	2586	1545	1812	1414	1241	1885	1331	1731	1462
ENSG00000084764	MAPRE3	249	116	174	263	160	538	113	103	216	219	264	278	326	566	199	219	177	252	184	251	187	159	115	129	86	68	191	289	201	135	136	170	95	151	180	164	378
ENSG00000084774	CAD	352	349	537	456	490	461	412	292	297	311	472	421	527	939	700	496	628	493	443	487	341	412	195	327	272	170	380	258	566	228	397	180	195	296	157	298	204
ENSG00000085063	CD59	59	51	42	48	57	63	35	71	47	40	59	73	58	159	101	87	75	95	58	95	55	39	41	35	31	20	37	45	51	56	48	56	37	34	29	52	55
ENSG00000085117	CD82	1887	2122	1965	2619	1801	2621	2713	2801	2453	2720	2677	3163	2795	3266	3468	3547	1955	3275	2380	2642	1792	1588	886	1350	1184	759	1814	1957	1985	1915	1820	1866	985	1722	1333	1399	1883
ENSG00000085185	BCORL1	610	407	493	514	483	650	369	420	518	512	626	663	594	1185	816	738	618	736	617	735	532	397	272	308	244	171	460	489	543	401	445	567	288	403	401	501	455
ENSG00000085224	ATRX	4013	3561	3170	4256	4358	4804	2893	3058	3394	3278	4974	4737	5405	9628	6366	5658	5620	5593	5142	5715	3232	4810	2691	3041	3248	2022	4769	4924	5234	4093	4046	3425	2889	3865	3871	4521	5129
ENSG00000085231	AK6	95	74	120	120	132	112	111	84	73	91	113	94	119	179	137	150	150	117	133	116	84	131	73	85	75	40	61	63	101	81	87	42	88	113	80	74	53
ENSG00000085265	FCN1	15823	16990	26811	26654	16482	12060	18787	25234	17301	19711	14990	22297	18354	28797	12240	12123	20971	18852	25046	23107	14555	7579	5281	11071	13946	7410	6459	9716	18614	18061	11294	19093	6676	15950	10565	10425	7983
ENSG00000085274	MYNN	436	542	498	570	600	518	429	445	472	456	599	489	674	1110	712	691	744	683	637	700	466	599	316	525	439	270	350	467	656	502	478	409	348	544	419	449	472
ENSG00000085276	MECOM	1014	237	245	222	731	171	106	211	190	541	204	315	212	989	241	220	189	348	217	115	59	91	65	144	129	64	85	272	95	97	132	108	39	85	77	46	233
ENSG00000085365	SCAMP1	812	799	642	828	951	798	627	700	678	744	963	937	1046	2246	1274	1237	1473	1165	1232	1104	649	886	377	678	634	400	915	1013	1113	925	918	723	538	763	816	977	1076
ENSG00000085377	PREP	722	685	746	666	904	638	505	558	418	541	738	728	910	2285	1323	1172	1317	1025	1030	757	546	860	438	593	587	320	898	679	973	677	688	424	402	587	408	691	535
ENSG00000085382	HACE1	413	329	330	316	483	305	209	220	202	271	423	370	376	897	622	573	605	499	514	355	227	364	205	259	226	149	425	342	420	326	299	178	192	236	237	308	244
ENSG00000085415	SEH1L	339	431	443	375	517	365	394	347	302	304	428	337	383	791	572	547	566	450	437	400	272	407	205	333	261	166	280	256	382	241	351	145	221	255	208	260	199
ENSG00000085433	WDR47	584	535	500	628	617	614	477	483	530	621	621	643	716	1258	732	659	763	759	636	744	489	544	325	408	421	220	355	509	548	488	496	372	371	425	436	461	542
ENSG00000085449	WDFY1	0	0	1	0	0	1	0	0	0	0	0	0	0	0	0	0	0	0	0	0	0	0	0	0	0	0	0	0	0	0	0	0	0	0	0	0	0
ENSG00000085465	OVGP1	53	61	60	34	70	48	29	30	26	21	50	45	39	83	77	46	51	32	40	52	37	53	22	42	32	19	43	33	63	16	49	19	24	30	22	20	34
ENSG00000085491	SLC25A24	557	753	562	729	815	516	520	625	346	571	640	576	925	1727	1129	997	1040	922	922	1014	562	531	356	618	650	286	434	693	819	748	524	506	477	585	435	707	615
ENSG00000085511	MAP3K4	762	879	918	869	1198	870	628	616	558	635	1064	959	1098	2303	1816	1598	1716	1473	1291	1109	723	1219	544	741	808	405	1376	1002	1214	926	1004	533	570	819	659	843	693
ENSG00000085514	PILRA	2692	2153	1877	2870	1548	3893	2350	2490	3595	3251	3060	3735	3304	4236	2527	3348	2434	3409	2819	3052	2030	1838	1369	1214	1295	856	1815	2244	2547	2706	2264	2950	1140	1690	2041	1844	2718
ENSG00000085552	IGSF9	22	13	12	6	22	4	5	2	6	17	6	10	9	31	4	4	7	8	6	2	1	7	0	6	4	2	1	6	4	1	3	2	2	4	1	2	4
ENSG00000085563	ABCB1	739	429	482	417	596	389	362	305	326	418	686	396	515	1229	575	627	563	628	618	517	254	409	213	410	316	295	329	390	621	289	457	297	347	462	215	419	424
ENSG00000085644	ZNF213	105	101	116	140	90	129	88	90	109	108	78	127	134	247	153	113	148	148	133	127	125	89	44	95	62	28	85	94	133	88	104	87	86	81	69	115	89
ENSG00000085662	AKR1B1	234	293	366	293	290	317	279	229	217	243	308	278	414	734	399	375	390	273	347	349	247	346	138	254	230	149	186	191	423	184	298	135	189	202	163	190	184
ENSG00000085719	CPNE3	1179	1414	1162	1503	1559	1322	1425	1241	1417	1554	1447	941	1964	3128	1875	1756	1509	1733	1729	2123	1144	1253	685	1357	1235	754	845	1356	1741	1151	1344	1031	1073	1527	1106	1495	1500
ENSG00000085721	RRN3	545	574	734	771	763	696	664	542	469	434	771	600	747	1260	939	828	949	816	759	672	500	784	388	639	535	307	436	431	757	493	653	339	438	466	370	444	403
ENSG00000085733	CTTN	231	240	625	450	787	120	105	323	210	187	548	310	219	602	840	422	594	424	567	115	160	250	70	183	278	84	67	165	276	159	365	332	132	260	150	188	258
ENSG00000085741	WNT11	28	15	15	12	34	20	12	21	8	18	25	25	13	52	25	14	26	16	27	9	8	7	3	14	15	9	7	18	8	13	21	12	2	5	5	7	15
ENSG00000085760	MTIF2	493	582	526	628	725	561	537	544	481	492	626	589	617	1053	691	725	790	708	419	649	439	671	345	468	434	246	327	318	558	421	464	236	337	407	308	299	374
ENSG00000085788	DDHD2	532	681	633	613	813	582	614	411	414	467	740	582	702	1231	1038	898	946	685	737	623	403	765	340	498	471	259	463	412	638	377	561	235	407	466	328	411	316
ENSG00000085831	TTC39A	75	30	52	46	62	23	17	46	28	67	34	42	37	93	30	44	58	52	46	30	9	11	15	20	24	15	19	30	19	30	24	24	9	15	17	15	21
ENSG00000085832	EPS15	3020	2954	2638	3041	3221	3701	2437	3128	2715	2826	3730	3799	4042	8517	5046	4804	4951	4489	4498	4434	2626	3663	2302	2767	2495	1592	3117	3835	4164	3665	3570	2749	2418	3160	3040	3738	3932
ENSG00000085840	ORC1	64	56	49	45	86	34	25	22	27	51	32	32	29	95	52	33	44	42	41	25	24	28	19	36	29	27	22	38	34	35	33	25	13	22	21	23	27
ENSG00000085871	MGST2	432	328	439	504	471	326	272	306	390	303	278	410	351	857	464	524	493	550	349	293	291	302	197	301	300	201	260	434	294	363	316	316	161	228	231	342	432
ENSG00000085872	CHERP	0	0	0	0	0	0	0	0	0	0	0	0	0	0	0	0	0	0	0	0	0	0	0	0	0	0	0	0	0	0	0	0	0	0	0	0	0
ENSG00000085978	ATG16L1	970	1115	938	1028	1177	1084	857	734	832	869	1228	1109	1294	2294	1676	1596	1539	1364	1531	1238	851	1095	628	839	681	496	1110	794	1321	864	1069	574	591	724	604	779	751
ENSG00000085982	USP40	343	266	312	264	508	287	221	241	193	248	303	328	428	853	519	434	562	426	364	312	257	430	150	288	261	148	359	273	394	271	319	168	183	234	145	226	263
ENSG00000085998	POMGNT1	192	231	228	209	248	270	224	183	160	169	218	240	309	420	337	317	315	256	292	216	144	187	80	168	146	81	148	132	282	151	208	96	154	154	117	125	116
ENSG00000085999	RAD54L	54	32	24	28	50	12	16	16	22	38	20	26	21	66	25	20	25	24	25	13	7	14	17	17	5	7	7	16	11	18	5	7	3	7	5	3	10
ENSG00000086015	MAST2	685	307	373	353	603	317	223	272	240	404	376	433	412	1156	567	476	627	536	494	320	239	245	172	237	219	136	302	426	368	357	277	324	173	207	211	314	285
ENSG00000086061	DNAJA1	2731	4592	2936	3881	2984	3276	3109	4375	3670	3629	3287	3346	4051	5676	2938	3971	3358	4275	3562	4177	2164	2317	1813	2637	2354	1352	1696	2565	2596	2907	2456	2515	1584	2438	1974	1791	1899
ENSG00000086062	B4GALT1	1926	2013	1642	2276	1532	2650	1889	1598	2140	2071	2607	2446	2697	4859	3521	2846	2483	2664	2426	2741	1651	1978	1281	1351	1400	999	2241	2333	3369	1872	2106	2105	1281	2125	1753	2330	2329
ENSG00000086065	CHMP5	856	971	802	1192	1215	1132	1163	2876	1333	1066	1113	1148	1473	2834	1062	1688	1828	1667	1670	1391	929	1235	923	870	1206	503	673	988	1059	2314	1019	788	660	953	826	768	1016
ENSG00000086102	NFX1	938	1062	1188	1048	1454	1173	985	880	874	818	1214	1140	1316	2389	1865	1663	1844	1496	1379	1224	917	1317	639	950	842	443	1041	926	1303	961	1128	571	680	796	668	798	751
ENSG00000086159	AQP6	7	3	7	3	14	4	4	7	3	12	2	5	4	10	6	5	2	7	2	0	1	0	0	4	2	1	0	3	0	0	2	2	0	0	0	1	1
ENSG00000086189	DIMT1	334	278	298	357	404	317	266	257	237	209	384	304	345	644	550	444	472	363	320	314	242	363	211	257	196	175	246	239	351	264	290	140	184	230	175	183	175
ENSG00000086200	IPO11	302	228	244	221	390	276	166	173	142	213	267	277	323	803	528	451	527	395	338	276	183	342	165	197	220	134	424	265	292	257	227	149	142	213	199	223	248
ENSG00000086205	FOLH1	119	21	25	23	94	12	17	18	22	68	21	31	14	105	14	13	11	26	25	14	5	6	8	9	10	5	6	24	4	12	7	4	2	6	3	3	33
ENSG00000086232	EIF2AK1	742	891	1004	901	1195	776	741	741	675	618	982	878	1032	2083	1599	1218	1560	1091	1102	977	717	948	482	759	749	389	626	742	1210	663	833	624	627	819	657	774	717
ENSG00000086288	NME8	0	0	0	0	0	0	0	0	0	0	0	0	0	0	0	0	0	0	0	0	0	0	0	0	0	0	0	0	0	0	0	0	0	0	0	0	0
ENSG00000086289	EPDR1	9	5	12	8	16	9	8	11	2	10	10	7	7	14	8	11	9	2	5	4	2	4	2	2	6	2	0	3	3	7	10	3	10	9	5	2	5
ENSG00000086300	SNX10	3522	3099	2340	3653	2574	5506	2754	4616	4263	4007	4512	5311	6858	10776	4421	4883	3819	5198	4226	7769	3728	3891	3049	2656	3328	2091	3673	6163	4961	5304	4258	5001	2752	4888	5172	4514	5837
ENSG00000086475	SEPHS1	250	279	324	342	371	312	267	250	216	265	374	279	359	674	471	378	473	372	354	321	215	356	172	260	227	159	246	225	417	182	310	147	205	244	172	247	184
ENSG00000086504	MRPL28	318	390	376	490	384	419	446	377	425	381	396	410	416	496	357	375	457	442	328	388	273	254	153	333	218	188	205	197	339	367	248	205	228	242	170	238	215
ENSG00000086506	HBQ1	0	2	6	3	4	2	3	4	5	2	1	3	1	7	10	6	9	5	2	2	0	3	0	4	0	4	1	0	0	2	4	6	8	2	2	2	2
ENSG00000086544	ITPKC	247	158	235	207	237	273	174	214	252	199	228	232	288	410	327	262	285	304	233	260	170	198	129	154	126	85	127	165	246	163	176	141	114	155	90	155	150
ENSG00000086548	CEACAM6	48	75	74	63	38	35	55	53	48	179	56	23	55	86	53	91	19	117	21	22	79	21	12	49	50	25	17	52	25	68	25	76	49	26	19	36	40
ENSG00000086570	FAT2	113	42	30	31	92	8	17	34	36	94	31	52	20	136	27	25	31	43	48	10	6	12	10	21	27	7	9	46	15	13	20	18	3	12	4	2	29
ENSG00000086589	RBM22	883	1151	833	1074	982	1111	933	859	1149	1089	1114	901	1377	1889	1092	1164	1063	1257	1150	1413	830	1052	571	956	857	486	657	897	1189	883	1000	804	637	962	760	867	817
ENSG00000086598	TMED2	1309	1737	1552	1753	1647	1614	1601	1450	1514	1659	1715	1539	1913	2964	1850	1966	1965	2009	1796	2291	1158	1528	826	1476	1303	770	690	1422	1735	1273	1429	1047	1174	1417	1109	1415	1259
ENSG00000086619	ERO1B	718	794	613	792	772	843	500	620	621	657	759	614	765	1524	1136	992	1015	975	849	926	600	871	466	549	555	307	719	815	797	630	610	555	527	572	534	640	732
ENSG00000086666	ZFAND6	2229	2241	1632	2167	2173	3240	1544	1643	2431	2240	3038	2781	3078	5331	3497	3599	3634	3852	3312	3679	2252	2922	1617	1869	2065	1223	2716	3447	3214	2859	2749	2695	1797	2520	2689	3249	3957
ENSG00000086696	HSD17B2	79	30	26	44	69	14	15	26	20	60	19	33	15	113	28	17	15	32	33	8	6	6	5	17	11	4	3	37	16	14	7	12	3	10	1	4	23
ENSG00000086712	TXLNG	467	464	420	565	617	390	446	382	285	270	432	471	563	1152	865	802	808	614	575	603	385	670	325	464	438	208	564	343	477	416	364	268	245	290	310	374	312
ENSG00000086717	PPEF1	285	43	55	89	234	41	38	76	51	114	52	131	69	299	91	76	82	102	97	63	37	41	38	52	58	27	64	68	58	59	54	32	21	48	32	45	71
ENSG00000086730	LAT2	2496	3108	3088	3789	2165	4312	3173	3164	3702	4234	3926	2640	5101	4863	3165	4339	3092	5570	3957	3690	2108	2119	1432	1968	1995	1152	1850	2532	2845	3725	2645	3631	1562	2792	1922	2132	2673
ENSG00000086758	HUWE1	3217	3337	3784	3730	4150	4059	3020	2844	2904	2683	4019	3778	4717	8837	6050	4982	5110	4846	4476	4490	3015	3948	2156	2831	2820	1587	3947	3395	4909	3128	3513	2248	2236	3191	2413	3710	3183
ENSG00000086827	ZW10	242	222	345	312	386	263	200	211	197	198	317	262	311	595	371	418	465	368	363	296	212	356	204	263	246	153	197	225	324	233	245	135	179	256	184	194	201
ENSG00000086848	ALG9	22	40	36	42	44	36	33	33	23	11	43	30	41	85	61	46	55	39	37	28	21	58	21	34	20	20	27	20	49	18	32	14	24	27	24	22	19
ENSG00000086967	MYBPC2	45	31	35	32	62	29	14	17	9	40	25	34	17	50	29	18	22	30	18	9	7	13	15	23	21	10	21	17	28	13	20	16	7	16	5	5	18
ENSG00000086991	NOX4	320	69	71	61	232	21	36	67	55	179	53	85	30	275	65	42	51	90	74	34	5	27	10	22	33	11	18	85	18	33	29	16	3	20	9	11	62
ENSG00000087008	ACOX3	412	339	455	447	522	553	343	353	299	347	509	564	545	1111	884	676	829	611	579	540	373	434	257	273	270	195	497	435	595	339	489	313	270	327	278	340	328
ENSG00000087053	MTMR2	373	301	305	297	437	255	239	270	220	255	348	318	357	932	603	509	562	438	424	322	278	464	194	345	276	184	346	358	462	308	392	156	246	358	216	299	246
ENSG00000087074	PPP1R15A	2726	3982	2422	3918	1778	4761	2517	2723	3941	4025	2831	3274	4256	4381	2636	3130	1915	4589	2735	3591	2353	1213	1217	2647	1882	1150	2147	2688	2622	2565	2076	3337	1087	1614	1194	1373	1291
ENSG00000087076	HSD17B14	27	17	14	10	26	9	6	9	9	25	7	14	7	38	26	11	22	15	13	6	4	11	6	9	5	3	7	13	9	3	8	5	4	5	1	5	7
ENSG00000087077	TRIP6	103	100	121	141	96	103	87	115	106	119	102	100	121	173	137	95	122	103	86	105	82	48	48	63	49	74	79	116	116	57	67	78	64	80	54	48	65
ENSG00000087085	ACHE	14	2	3	1	4	2	2	3	0	7	1	3	1	9	2	2	2	3	3	0	0	2	0	1	2	1	2	0	2	1	1	0	2	0	2	0	1
ENSG00000087086	FTL	19392	27154	19913	27969	21960	25829	30601	26852	29657	30854	24726	26017	30695	39193	21675	26951	21773	29538	28384	38918	21326	15711	8203	18198	19218	10014	15529	19845	26587	27233	22145	26086	12697	19297	14811	19812	17448
ENSG00000087087	SRRT	808	1044	991	1100	879	1069	883	716	792	907	1132	988	1065	1505	1136	1116	1214	1048	1047	996	623	599	384	627	551	292	599	596	912	547	768	498	421	538	338	477	417
ENSG00000087088	BAX	678	823	739	839	818	756	736	693	734	734	878	742	700	977	743	912	958	917	804	771	427	518	280	545	448	271	292	399	518	523	479	399	390	407	310	297	344
ENSG00000087095	NLK	1249	1015	1001	1176	1602	1311	641	904	986	917	1411	1683	1671	3185	2310	2345	3200	2372	1865	1359	1050	1586	817	925	1024	559	1546	1509	1712	1243	1254	989	804	1092	1117	1322	1551
ENSG00000087111	PIGS	0	0	0	0	0	0	0	0	0	0	0	0	0	0	0	0	0	0	0	0	0	0	0	0	0	0	0	0	0	0	0	0	0	0	0	0	0
ENSG00000087116	ADAMTS2	294	92	126	74	256	53	39	79	64	215	107	121	77	343	82	74	56	128	101	29	7	33	23	54	46	19	31	98	27	46	28	67	8	40	8	14	67
ENSG00000087128	TMPRSS11E	101	10	24	22	67	9	10	21	17	62	18	31	12	92	23	16	12	36	13	8	2	9	8	16	11	4	3	13	5	12	10	9	1	3	2	4	26
ENSG00000087152	ATXN7L3	1160	1195	1268	1396	1097	1401	1215	1318	1347	1493	1207	1443	1889	2158	1499	1498	1330	1529	1485	1806	989	769	438	829	896	473	688	847	1389	992	955	1072	740	1084	607	863	711
ENSG00000087157	PGS1	2356	2248	2831	3451	1902	3855	2208	5877	3414	3476	4356	4920	6103	7680	4731	5641	3152	5253	3795	4516	2923	2286	1917	1735	1679	1222	2921	3642	3319	2505	2842	4206	1381	2405	2204	2334	2278
ENSG00000087191	PSMC5	608	807	819	786	653	650	690	695	582	633	797	656	653	1030	808	782	868	695	739	734	427	558	308	549	513	309	321	358	649	443	497	337	336	435	381	370	344
ENSG00000087206	UIMC1	3095	2525	2100	3004	2496	4174	1888	3078	3385	3105	4157	3764	4549	6949	4755	4602	3915	5525	3767	5143	2750	3720	2068	1889	1972	1267	3598	4327	3636	3210	3048	3702	1995	2663	3694	3449	3947
ENSG00000087237	CETP	45	18	26	26	47	21	14	9	17	26	23	17	21	56	16	24	20	24	28	25	14	24	6	13	16	7	14	16	11	14	11	20	10	9	16	6	13
ENSG00000087245	MMP2	155	44	63	26	140	15	22	44	36	103	26	60	31	164	33	24	25	53	46	13	5	11	8	27	32	7	16	43	15	21	21	22	4	10	6	2	47
ENSG00000087250	MT3	3	4	0	2	1	0	10	2	2	3	1	4	0	1	4	7	1	0	1	0	2	3	1	3	4	5	2	1	7	5	2	0	3	1	0	1	3
ENSG00000087253	LPCAT2	1697	2195	993	1791	1562	2223	1559	2820	2343	2531	1979	2499	4055	7528	2879	3686	3785	4101	3775	4424	1964	1864	1570	1546	1910	1038	1545	3025	2777	2526	1805	2299	2036	2861	2472	4443	3940
ENSG00000087258	GNAO1	248	171	160	122	251	82	85	93	90	171	281	199	156	545	305	311	190	171	238	74	57	71	78	152	95	50	114	155	124	82	134	119	48	126	111	97	89
ENSG00000087263	OGFOD1	337	342	456	357	420	380	345	316	316	294	409	352	424	746	567	468	504	458	428	420	253	422	214	302	286	205	264	237	435	267	331	181	213	305	212	276	217
ENSG00000087266	SH3BP2	5634	4387	6882	8989	4250	8716	4663	6578	5796	6528	7189	6966	7834	9763	6392	7090	6740	6517	7488	6984	4979	2974	2757	3298	2937	2352	4360	5790	6847	4409	4899	6294	3059	4003	3106	3716	3822
ENSG00000087269	NOP14	503	615	812	723	582	724	624	574	459	454	837	752	731	1166	1077	1003	964	821	768	683	442	672	358	539	457	283	518	385	711	379	563	274	378	413	312	399	302
ENSG00000087274	ADD1	2762	2672	2682	3223	3069	3941	2589	2509	2797	2855	3614	3660	5183	7517	4986	4394	4494	4304	4386	4235	2827	3272	1648	2078	2113	1268	3027	2990	4079	2634	3166	2653	2294	2887	2247	3083	3094
ENSG00000087299	L2HGDH	220	133	148	126	241	99	92	97	98	138	137	140	126	366	303	255	281	209	219	160	111	214	75	131	108	61	171	123	148	111	97	63	92	93	52	98	110
ENSG00000087301	TXNDC16	645	600	448	608	766	755	323	325	493	478	693	761	763	1441	937	816	917	893	781	700	440	735	379	422	559	295	712	772	873	534	728	441	424	478	556	635	1056
ENSG00000087302	RTRAF	585	860	791	998	957	724	824	698	669	624	797	714	877	1510	968	827	995	807	867	1057	613	945	507	874	759	562	459	653	1025	742	817	556	574	703	633	713	586
ENSG00000087303	NID2	112	22	31	27	106	11	13	21	17	58	33	46	19	102	40	26	26	35	27	12	7	14	11	29	21	6	6	45	16	10	23	21	7	9	2	11	33
ENSG00000087338	GMCL1	920	1134	773	1054	997	1210	860	600	1301	1248	1247	1053	1521	2375	1484	1398	1358	1431	1365	1458	856	1085	594	811	929	529	920	1150	1459	834	1082	805	814	1033	1016	1261	1598
ENSG00000087365	SF3B2	2007	2134	2515	2816	2177	2944	2448	2085	2470	2311	2685	2663	3022	3969	2550	2792	2531	2932	2797	2204	1434	1409	926	1443	1198	783	1080	1412	1989	1362	1694	1249	1127	1568	1024	1409	1267
ENSG00000087448	KLHL42	271	385	338	391	427	354	311	248	261	297	389	359	365	912	671	514	595	512	535	424	263	500	174	290	277	162	343	239	397	254	361	168	223	318	203	248	189
ENSG00000087460	GNAS	2976	4214	3861	4153	4329	4014	3722	3227	3775	3708	4292	3994	5835	9752	6506	4797	5140	4603	4782	5409	3671	3965	2023	3672	2927	1736	3128	3696	5468	2837	3963	2977	2680	4353	2989	4106	3800
ENSG00000087470	DNM1L	637	722	778	843	962	645	589	616	557	613	900	778	888	1725	1163	880	1125	887	914	850	641	918	465	679	654	377	567	576	956	603	706	405	462	692	469	628	523
ENSG00000087494	PTHLH	16	1	4	6	14	2	2	3	6	15	2	9	3	20	5	1	3	6	6	2	3	1	3	5	5	0	2	6	0	3	1	1	0	2	1	0	8
ENSG00000087495	PHACTR3	413	104	138	109	332	63	59	108	86	240	74	149	59	416	118	100	95	127	111	43	16	43	29	88	69	22	22	118	46	41	52	50	10	25	18	11	110
ENSG00000087502	ERGIC2	1101	1163	963	1211	1168	1138	995	1240	1057	1123	1419	1151	1674	2901	1853	1998	1530	1888	1405	1996	1094	1537	729	1195	1119	614	982	1159	1397	1003	1207	973	751	1511	986	1266	1367
ENSG00000087510	TFAP2C	20	3	6	5	12	3	3	3	5	8	1	7	4	17	2	5	5	8	2	0	0	0	0	1	1	1	1	7	1	0	1	2	0	2	0	0	2
ENSG00000087586	AURKA	101	62	82	76	83	68	55	67	68	93	53	60	63	100	51	54	69	79	73	72	41	61	56	75	53	44	49	48	54	68	53	56	37	62	23	34	46
ENSG00000087589	CASS4	1799	1789	1303	2089	1165	3259	1751	1083	3159	2590	2521	2826	3482	4728	2238	3013	1973	3117	2558	3225	1801	1953	1248	1042	1473	743	1653	2893	2704	1681	2396	2183	1500	1838	2217	2418	3914
ENSG00000087842	PIR	183	25	21	47	152	9	20	29	24	57	24	55	38	182	36	31	37	45	36	27	15	13	15	21	28	10	16	34	13	21	12	22	1	11	12	8	17
ENSG00000087884	AAMDC	227	161	162	222	271	182	139	150	124	190	194	232	155	478	298	212	295	249	175	146	99	173	85	125	104	84	151	139	158	143	149	101	86	86	117	108	128
ENSG00000087903	RFX2	1363	1018	911	1582	1075	5330	978	1031	1368	1701	2673	2519	3278	3766	2325	1751	948	1991	1719	2970	1591	1545	1424	903	851	837	2515	3295	1475	815	1166	2476	687	1135	2171	1396	1947
ENSG00000087995	METTL2A	228	282	290	313	359	287	247	207	192	234	330	262	252	432	399	339	441	358	320	322	180	366	184	267	161	170	174	172	239	190	204	122	192	186	155	158	168
ENSG00000088002	SULT2B1	54	27	9	14	48	11	20	24	19	46	14	23	7	62	23	19	18	17	16	7	4	2	1	9	12	5	7	21	9	5	5	8	2	4	1	3	9
ENSG00000088035	ALG6	550	514	472	468	675	461	394	386	367	361	677	629	654	1404	1012	903	985	882	853	708	446	776	323	472	459	274	617	522	691	557	518	343	396	510	425	505	601
ENSG00000088038	CNOT3	689	452	747	965	620	1274	580	626	671	654	895	942	1010	1516	1014	985	811	960	933	915	673	519	329	438	343	296	700	655	744	427	727	683	411	472	407	495	531
ENSG00000088053	GP6	43	25	46	45	74	10	9	32	18	20	48	31	22	77	60	30	49	53	61	15	16	15	11	20	21	5	14	20	32	22	37	39	14	23	24	23	37
ENSG00000088179	PTPN4	2744	2671	3040	2949	3518	2934	2135	1765	1753	1892	3510	2266	4106	7739	5837	4912	4915	4144	4178	3594	2028	4116	1936	3142	2717	1795	3973	3215	4427	2806	3594	1524	2685	2882	2142	3225	2755
ENSG00000088205	DDX18	883	1034	1190	1227	1319	1010	1197	963	930	878	1191	982	1373	2265	1316	1202	1415	1229	1230	1349	862	1277	648	989	1021	522	612	829	1338	745	1038	564	711	955	613	786	690
ENSG00000088247	KHSRP	551	731	695	738	584	656	600	555	619	582	711	731	824	1384	923	756	791	605	776	817	508	472	255	515	393	304	401	460	750	397	571	401	429	562	289	538	353
ENSG00000088256	GNA11	56	35	82	53	62	87	50	61	54	42	56	71	56	128	65	85	71	66	82	69	34	41	17	36	50	15	38	35	55	36	41	31	25	36	22	33	31
ENSG00000088280	ASAP3	96	33	44	38	84	34	28	25	19	47	19	50	21	113	64	52	47	38	43	26	31	32	22	32	19	4	27	36	12	28	29	18	5	18	11	7	31
ENSG00000088298	EDEM2	933	767	891	1005	885	1226	929	1145	1030	967	1023	1204	1299	1964	1286	1208	1306	1305	1180	1122	764	973	595	624	661	435	705	863	1074	939	851	723	605	692	688	779	892
ENSG00000088305	DNMT3B	85	29	43	38	60	26	17	16	23	38	34	45	21	101	46	32	54	50	32	15	10	24	8	27	15	8	29	26	27	17	23	14	10	19	8	8	22
ENSG00000088320	REM1	16	3	9	1	7	0	1	2	1	5	1	8	2	12	3	2	5	5	4	1	0	0	1	3	2	0	1	2	1	0	2	0	0	0	1	3	5
ENSG00000088325	TPX2	114	47	55	54	121	40	30	48	34	75	55	67	44	193	69	46	52	68	47	41	22	43	36	31	29	38	17	46	58	39	24	26	21	21	16	27	44
ENSG00000088356	PDRG1	185	219	243	225	242	225	213	200	186	168	200	200	200	290	255	260	262	210	215	203	126	164	89	136	99	104	82	128	171	121	147	104	111	129	96	115	79
ENSG00000088367	EPB41L1	184	53	74	57	167	25	34	50	41	128	50	70	35	201	46	32	37	68	58	18	9	18	18	25	25	12	21	74	14	25	20	21	5	8	14	7	50
ENSG00000088386	SLC15A1	94	17	28	24	78	17	12	17	19	73	16	37	18	83	29	29	17	32	28	7	1	10	5	9	6	5	5	35	4	4	17	9	5	5	2	1	15
ENSG00000088387	DOCK9	1401	1372	1402	1360	2057	1784	1243	911	972	889	1764	1671	1819	3880	4182	3032	2506	2464	2033	2073	1268	2851	1051	1396	1367	750	3931	1792	2348	1799	2024	635	908	1207	1159	1304	1268
ENSG00000088448	ANKRD10	1321	1812	1677	1630	2072	1597	1420	1453	1446	1254	1997	1898	2425	4429	3224	2941	2654	2453	2368	2189	1392	2199	1055	1116	1412	723	1539	1512	2260	1361	1542	1031	1191	1620	1141	1608	1369
ENSG00000088451	TGDS	268	218	317	303	390	302	271	259	169	205	298	269	309	610	494	413	479	411	374	346	246	390	192	304	222	144	212	221	320	256	278	122	206	259	191	271	190
ENSG00000088538	DOCK3	1368	394	423	394	1030	270	221	332	282	731	407	517	274	1376	541	497	369	610	376	217	109	229	142	248	219	102	327	424	263	211	284	187	108	161	150	144	436
ENSG00000088543	C3orf18	156	162	184	157	220	189	183	102	113	132	205	203	216	269	299	241	232	204	225	184	137	164	86	136	122	64	93	81	201	86	155	72	90	109	57	64	71
ENSG00000088682	COQ9	130	144	254	167	230	198	167	168	121	144	237	206	328	368	278	275	288	206	250	195	178	187	93	136	133	69	138	133	201	137	202	116	98	138	87	149	106
ENSG00000088726	TMEM40	117	96	244	189	395	60	78	136	103	90	226	136	59	238	291	176	337	205	298	49	55	197	43	140	93	52	46	76	88	82	191	211	64	90	90	69	86
ENSG00000088727	KIF9	126	117	69	87	112	102	64	65	82	100	79	82	66	151	99	81	93	102	95	56	42	61	44	85	78	42	66	93	84	81	48	57	44	57	51	39	78
ENSG00000088756	ARHGAP28	326	78	71	73	223	27	48	71	47	190	50	81	39	289	57	50	61	103	82	23	16	11	17	40	42	17	11	76	19	24	36	24	13	28	1	7	71
ENSG00000088766	CRLS1	1	0	2	1	0	2	0	0	2	0	1	0	4	5	4	2	2	1	2	1	3	2	0	0	0	0	2	0	2	1	0	2	1	0	0	2	3
ENSG00000088782	DEFB127	2	2	2	0	2	0	0	0	0	4	4	0	1	3	0	0	0	0	0	0	0	0	0	1	2	0	0	2	0	0	2	1	0	2	0	0	3
ENSG00000088808	PPP1R13B	324	240	279	211	332	252	164	148	158	241	275	236	275	646	529	414	373	376	322	264	179	287	139	173	145	105	358	199	244	195	251	144	119	162	164	171	179
ENSG00000088812	ATRN	817	670	824	787	1010	678	488	594	480	631	812	752	883	2061	1283	978	1319	1086	985	883	577	830	424	591	623	309	957	729	954	663	695	445	483	634	487	674	543
ENSG00000088826	SMOX	161	130	275	240	421	68	82	154	169	130	185	174	131	278	332	221	254	229	269	87	50	159	41	81	95	38	42	126	124	89	151	157	73	94	67	99	89
ENSG00000088827	SIGLEC1	97	63	154	144	253	31	98	2206	55	53	69	178	147	890	71	181	889	63	448	71	131	152	200	63	218	28	31	82	179	1243	86	61	40	48	24	78	66
ENSG00000088832	FKBP1A	0	0	0	0	0	0	0	0	0	0	0	0	0	0	0	0	0	0	0	0	0	0	0	0	0	0	0	0	2	0	0	0	0	0	0	0	0
ENSG00000088833	NSFL1C	1824	1707	1681	2118	1720	3179	1643	1685	2440	2131	3295	2835	3438	4351	2527	3641	2267	3057	2603	2590	1264	1555	1356	1188	1230	1051	1671	1476	2907	1425	2762	2076	1128	1726	1835	2373	2274
ENSG00000088836	SLC4A11	12	8	8	3	9	3	10	7	3	6	5	6	3	21	6	18	8	7	5	3	2	3	5	4	5	3	2	3	0	2	4	0	2	1	2	1	6
ENSG00000088854	DNAAF9	681	627	757	646	833	514	399	408	401	495	658	688	645	1568	977	766	1023	829	715	616	456	521	343	533	367	221	574	517	509	515	459	322	297	400	415	335	315
ENSG00000088876	ZNF343	21	6	22	5	21	3	3	3	6	9	4	9	7	28	6	10	9	10	3	3	2	1	0	4	3	3	3	5	3	1	1	1	0	6	2	1	5
ENSG00000088881	EBF4	125	54	49	59	100	71	53	54	30	95	61	69	99	158	127	68	86	117	69	52	36	42	12	43	33	15	77	54	66	32	50	27	24	20	22	8	41
ENSG00000088882	CPXM1	4	5	11	5	12	10	3	2	2	14	7	6	10	11	4	4	1	5	4	2	1	3	1	0	1	0	4	0	2	2	3	3	2	4	1	3	3
ENSG00000088888	MAVS	1777	1703	2332	2273	1984	2069	1690	1534	1643	1683	2370	2135	2266	3679	2932	2465	2768	2369	2333	2298	1477	1648	903	1364	1120	732	1212	1282	1891	1337	1402	1246	1055	1323	1164	1399	1184
ENSG00000088899	LZTS3	37	39	46	23	36	54	34	21	36	30	25	37	34	92	73	49	34	30	43	41	24	57	10	28	31	13	58	17	35	12	47	12	13	10	13	12	10
ENSG00000088926	F11	32	8	4	19	31	1	1	9	9	20	10	12	7	35	7	6	11	14	15	5	3	2	0	5	2	2	0	10	5	7	8	2	0	5	5	1	10
ENSG00000088930	XRN2	2988	3750	2857	3392	3221	4545	2886	3443	3926	3687	4566	4131	6218	9699	5371	5900	4306	6008	4215	6306	3296	3820	2424	3082	3210	1818	3655	5637	5007	3584	4010	3484	2622	4312	3396	4548	4989
ENSG00000088970	KIZ	906	677	634	640	849	1111	503	492	700	628	996	924	983	1890	1240	1105	1124	1066	1040	959	602	960	478	562	572	378	890	992	1101	743	842	662	563	656	778	859	1078
ENSG00000088986	DYNLL1	884	972	1356	1426	1427	1010	997	1182	1036	840	1440	1011	809	1519	1126	1073	1472	1144	1167	1020	548	1025	587	960	794	632	424	564	773	838	848	678	696	602	737	576	527
ENSG00000088992	TESC	247	226	269	254	223	221	224	254	239	350	250	310	280	496	266	304	306	301	262	271	174	87	102	172	147	85	169	136	289	249	222	204	130	168	98	137	141
ENSG00000089006	SNX5	574	640	735	758	842	606	595	575	460	486	772	660	882	1536	1002	831	1210	884	948	843	574	816	416	645	602	373	435	506	857	574	678	390	511	602	421	633	407
ENSG00000089009	RPL6	7223	10315	10286	12986	10973	9328	11940	7454	8381	8112	10679	9242	8544	12611	9189	9841	10462	8957	9407	11302	5301	8964	4133	9178	7815	5788	4047	5243	9757	5111	8479	4465	5178	5612	5440	5395	4770
ENSG00000089012	SIRPG	160	176	200	223	257	243	200	113	141	102	182	265	265	626	571	450	346	293	286	270	254	471	159	146	247	125	512	220	444	220	316	92	131	133	169	211	179
ENSG00000089022	MAPKAPK5	633	755	731	763	859	703	599	565	558	556	849	776	779	1510	1105	967	1174	950	879	792	605	754	427	547	555	309	675	602	870	564	635	375	445	488	424	462	501
ENSG00000089041	P2RX7	475	583	641	531	597	293	477	679	308	337	337	289	598	1116	512	418	642	539	540	513	325	386	260	433	291	150	278	372	472	467	299	179	282	408	269	277	257
ENSG00000089048	ESF1	461	376	427	493	636	401	380	366	307	309	543	406	463	950	725	637	705	578	588	407	255	529	270	298	318	163	334	308	471	276	377	164	234	296	240	258	263
ENSG00000089050	RBBP9	137	183	157	189	190	175	128	155	108	140	185	157	173	312	201	191	239	188	179	224	112	170	77	138	136	100	78	127	181	127	146	94	106	148	93	146	106
ENSG00000089053	ANAPC5	1469	1610	1920	1832	2197	1827	1475	1330	1401	1238	2072	1826	2096	3629	2838	2278	2648	2214	2213	1695	1242	1942	991	1364	1210	698	1326	1139	1816	1355	1513	880	956	1188	953	1146	1093
ENSG00000089057	SLC23A2	1409	1059	1279	1218	1319	1475	959	1152	1110	997	1405	1577	1506	2810	2052	1450	1642	1471	1534	1344	992	1472	698	895	818	478	1471	1401	1844	1424	1499	880	802	890	956	1233	1397
ENSG00000089060	SLC8B1	956	911	1252	1145	1174	1398	1095	1210	1052	1138	1239	1418	1550	2213	2015	1763	1765	1478	1626	1411	1003	965	499	822	675	476	1081	851	1120	812	954	731	570	717	562	749	706
ENSG00000089063	TMEM230	768	782	736	850	876	890	949	739	838	837	943	836	927	1573	1151	946	1002	925	992	1137	649	919	484	925	743	478	656	776	1097	903	898	592	575	702	623	604	664
ENSG00000089091	DZANK1	174	132	104	115	219	75	80	98	76	137	110	109	124	284	171	111	194	168	147	96	67	116	51	74	76	43	94	118	107	74	106	53	60	79	59	68	84
ENSG00000089094	KDM2B	1035	1023	1117	989	1251	1039	881	869	689	728	1176	1136	1151	2327	1922	1559	1716	1262	1299	1007	754	1134	525	792	684	408	1299	759	1180	806	1033	520	593	643	517	621	582
ENSG00000089101	CFAP61	508	123	161	105	363	37	68	126	89	312	78	165	89	513	120	84	71	156	116	35	17	48	26	70	66	30	25	135	38	49	59	47	7	37	15	20	118
ENSG00000089116	LHX5	13	2	5	4	8	0	5	2	3	10	0	4	4	10	2	1	2	4	1	3	0	0	1	1	0	0	0	2	0	0	3	0	0	2	0	0	5
ENSG00000089123	TASP1	778	606	619	524	900	627	347	378	368	493	678	719	667	1807	1387	1183	1243	1000	915	608	436	936	354	480	546	226	1073	658	813	613	587	324	365	458	491	539	596
ENSG00000089127	OAS1	581	564	1073	1053	1525	661	808	10822	776	649	777	1242	990	3582	648	1206	4162	919	1682	779	943	1938	1864	666	1092	306	294	656	1374	8061	696	625	606	580	403	535	442
ENSG00000089154	GCN1	1148	1543	1811	1539	1756	1648	1335	1173	1029	951	1743	1713	2190	3023	2499	2033	2223	1774	1830	1573	1102	1466	767	1114	914	568	1305	1022	1779	967	1274	731	776	946	697	967	690
ENSG00000089157	RPLP0	4879	6522	7588	7726	7806	6200	9443	4924	6839	6375	6391	6977	7557	10174	7187	6598	7092	6249	5851	9709	4396	6964	3244	7068	6617	4560	3742	5172	9831	4356	7383	3626	4173	4984	3846	5231	4356
ENSG00000089159	PXN	6247	3614	5405	7795	3109	11698	4302	7161	6274	5979	7486	7530	8616	12168	7367	6485	4449	6113	6228	9378	5343	3960	3339	3309	2830	2469	6241	6555	7157	5049	6291	7701	3087	5000	3892	5805	5057
ENSG00000089163	SIRT4	31	27	29	33	50	32	23	32	26	23	46	34	23	54	63	47	51	54	50	25	24	49	23	29	23	18	27	15	26	24	25	6	18	7	13	8	16
ENSG00000089169	RPH3A	475	127	164	131	387	79	88	134	123	342	117	207	94	556	141	115	121	219	169	74	102	81	43	91	76	35	36	186	58	78	54	108	33	52	21	33	129
ENSG00000089177	KIF16B	884	239	633	456	913	433	404	409	302	572	652	637	560	1547	1015	995	1089	812	864	635	364	503	297	445	514	195	973	432	869	684	396	383	400	334	378	419	306
ENSG00000089195	TRMT6	243	238	243	258	292	259	246	247	214	210	271	226	232	417	308	286	379	274	267	242	199	262	131	203	157	113	166	146	238	165	201	103	143	190	152	141	143
ENSG00000089199	CHGB	28	10	5	4	15	6	3	8	4	12	6	12	4	21	4	3	8	4	1	1	1	1	0	4	2	2	1	6	0	7	4	3	1	2	0	1	4
ENSG00000089220	PEBP1	504	747	708	727	776	602	844	546	547	663	726	675	577	992	860	751	840	579	637	1042	482	874	402	748	664	480	355	462	827	359	751	359	545	504	413	416	434
ENSG00000089225	TBX5	81	38	19	19	73	7	3	15	30	52	15	27	15	83	18	20	11	19	14	8	1	7	2	18	12	4	5	24	5	8	5	11	1	1	4	4	18
ENSG00000089234	BRAP	788	819	748	868	921	952	664	771	918	788	995	873	1158	1649	1191	1084	1144	1236	948	972	646	882	506	592	492	333	614	569	807	770	646	553	505	656	653	674	704
ENSG00000089248	ERP29	1670	1877	2085	2661	2580	1982	2524	2153	1762	1680	2119	2324	1897	2872	1973	2459	2405	2253	2264	2771	1327	1482	813	1765	1594	811	985	1240	1829	1823	1573	1267	1203	1326	926	1123	924
ENSG00000089250	NOS1	308	78	118	98	270	36	60	76	44	187	74	116	58	340	98	79	51	121	86	27	10	35	13	70	48	13	23	110	37	35	23	24	10	29	7	9	86
ENSG00000089280	FUS	2900	4222	2999	3249	3349	3818	2712	2634	3082	3189	3111	3032	2831	6283	4559	3807	3893	3465	3509	3755	2730	3330	1671	2931	2577	1484	2670	2602	3513	2236	3208	1986	1643	2335	1779	2302	2514
ENSG00000089289	IGBP1	738	931	823	1057	933	1020	845	828	838	742	945	914	1065	1779	1151	1097	1158	1053	1034	1140	637	886	491	762	684	450	628	734	946	889	851	667	515	698	610	702	729
ENSG00000089327	FXYD5	1401	1908	1937	1978	1984	1658	1851	1717	1476	1277	1789	1883	1936	3722	2497	2114	2302	1868	1947	1747	1050	1611	742	1382	1137	757	1084	1081	1818	1262	1396	913	750	888	893	1042	939
ENSG00000089335	ZNF302	262	278	322	280	445	304	310	286	266	235	303	327	497	734	576	426	511	437	459	420	247	450	193	317	287	142	239	223	452	280	367	151	265	296	239	278	296
ENSG00000089351	GRAMD1A	1862	1936	2301	2461	1782	2813	1980	3242	2076	2561	2720	2701	3973	4244	3558	4069	2558	3027	2628	2875	2097	1811	1068	1293	1112	767	1913	1930	2556	1869	1806	2208	884	1507	1279	1393	1314
ENSG00000089356	FXYD3	0	0	0	0	0	0	0	0	0	0	0	0	0	0	0	0	0	0	0	0	0	0	0	0	0	0	0	0	0	0	0	0	0	0	0	0	0
ENSG00000089472	HEPH	271	28	33	96	169	17	34	99	19	55	18	137	136	296	167	121	86	117	113	131	69	81	62	58	55	61	87	26	10	76	9	112	3	12	67	118	20
ENSG00000089486	CDIP1	317	249	377	403	411	353	291	295	301	279	397	339	319	617	524	411	544	417	468	353	265	254	148	222	239	136	250	237	355	229	308	258	238	205	166	291	215
ENSG00000089505	CMTM1	0	0	0	0	0	0	0	0	0	0	0	0	0	0	0	0	0	0	0	0	0	0	0	0	0	0	0	0	0	0	0	0	1	0	0	0	0
ENSG00000089558	KCNH4	30	9	16	16	21	6	4	12	12	28	11	16	7	35	11	11	5	16	12	2	5	3	3	9	6	9	1	6	9	6	6	9	2	3	1	2	6
ENSG00000089597	GANAB	1376	1466	1589	1728	1669	1777	1642	1409	1472	1346	1647	1739	2327	3718	2545	1987	2164	1898	2038	2037	1341	1336	683	1140	1089	672	1149	1289	2385	1172	1523	971	1013	1334	901	1408	1095
ENSG00000089639	GMIP	3879	3133	4664	6242	2561	5030	3408	4201	4424	4677	4313	4079	5426	6014	4337	4354	3477	4504	4342	4970	3699	2128	1730	2657	2123	1649	2748	3294	3994	2974	3187	4107	1819	2733	2279	2796	2712
ENSG00000089682	RBM41	472	418	481	449	636	476	341	426	313	342	523	491	552	1272	935	771	881	732	704	591	390	592	276	428	378	255	495	448	655	481	457	301	352	392	333	490	404
ENSG00000089685	BIRC5	33	34	16	19	31	17	8	12	14	35	17	40	22	52	26	30	29	30	20	17	5	33	32	18	13	25	6	10	25	16	9	12	10	7	2	8	16
ENSG00000089692	LAG3	35	55	60	60	51	57	52	34	31	25	47	43	55	86	75	56	61	33	59	26	12	30	26	69	16	34	12	27	46	26	36	34	54	42	17	24	11
ENSG00000089693	MLF2	821	1049	692	1048	692	978	945	643	1276	1372	1028	896	956	1431	865	1002	730	1155	987	1109	668	520	299	718	656	331	532	785	906	735	813	879	461	824	496	640	689
ENSG00000089723	OTUB2	38	10	22	9	21	9	5	18	19	25	16	18	14	45	22	14	15	20	12	8	10	11	6	9	7	9	4	11	18	13	14	8	9	8	3	5	10
ENSG00000089737	DDX24	1311	2070	1663	1716	1900	1740	1779	1338	1292	1166	1987	1661	2016	3171	2283	2205	2215	1906	2145	1789	1217	1676	779	1368	1179	661	1120	913	1957	975	1581	785	975	1085	735	1077	809
ENSG00000089775	ZBTB25	732	911	885	835	1203	821	830	606	619	585	981	905	894	2123	1876	1551	1411	1097	1071	1037	713	1419	590	825	747	423	1270	693	1238	740	990	368	563	643	542	668	590
ENSG00000089818	NECAP1	12	8	3	7	5	3	1	6	4	9	4	11	3	15	8	8	15	9	11	2	4	1	2	4	3	1	0	8	1	7	2	2	3	3	3	5	4
ENSG00000089820	ARHGAP4	2824	2446	3302	3939	2276	3186	2826	2546	2509	3322	3093	3482	4055	4990	4567	3540	3550	3471	4058	3402	2974	2060	1192	2070	1535	1103	2440	2187	3376	2018	2529	2239	1645	1893	1229	1732	1782
ENSG00000089847	ANKRD24	71	67	71	48	86	28	32	30	40	66	41	63	31	119	92	52	94	70	43	27	30	30	34	33	36	17	51	30	29	29	35	18	8	17	14	8	22
ENSG00000089876	DHX32	207	227	245	258	381	191	198	201	177	195	246	195	370	380	464	394	463	410	312	282	186	289	98	206	174	83	215	174	279	218	175	127	140	232	94	213	197
ENSG00000089902	RCOR1	3707	2510	2883	4838	2334	6555	2105	3057	3676	3569	4765	5106	5087	7564	3971	4546	3842	4674	4090	5190	3205	3176	2586	1956	2205	1477	4017	4958	4369	3397	3849	4375	2337	3010	3774	4050	5451
ENSG00000089916	GPATCH2L	1525	1726	1549	1759	1857	2013	1362	1511	1571	1419	2061	2019	2308	4586	2624	2578	2622	2641	2270	2309	1454	1836	1021	1206	1432	794	1528	1917	2109	1639	1629	1260	1233	1512	1428	1888	1771
ENSG00000090006	LTBP4	476	399	498	385	412	471	412	337	256	339	449	511	364	660	705	451	557	421	463	367	253	331	211	265	164	119	284	259	294	180	322	179	221	250	134	160	126
ENSG00000090013	BLVRB	485	563	698	739	814	524	739	730	588	608	694	686	569	988	507	625	816	690	603	783	509	458	264	696	475	353	383	550	648	847	557	435	400	502	393	332	361
ENSG00000090020	SLC9A1	1095	793	709	1156	648	1101	643	806	916	799	1099	1350	1140	1885	1300	1031	1022	1066	1206	1315	770	834	472	556	484	350	855	981	1172	821	755	945	447	633	567	854	893
ENSG00000090054	SPTLC1	1504	1352	1328	1641	1574	1816	1187	1419	1356	1462	1798	1780	1865	3425	2277	2303	2161	2200	2030	2102	1366	1716	935	1237	1175	663	1365	1637	1810	1710	1385	1308	965	1364	1265	1282	1701
ENSG00000090060	PAPOLA	3682	3701	3181	4281	3995	4606	3233	3449	4308	3882	5226	4366	6101	11832	6321	5943	5484	6332	5483	5998	3787	4758	2695	3133	3305	2053	3535	4898	5641	4057	4312	3886	3008	4745	4314	5206	5144
ENSG00000090061	CCNK	785	1158	684	832	847	1066	626	701	903	747	830	928	919	2426	1269	1062	1042	1076	1001	1153	930	923	491	872	806	427	943	1142	1304	902	927	715	571	817	661	948	942
ENSG00000090097	PCBP4	65	86	73	70	61	99	65	48	55	50	82	80	55	74	77	73	86	63	92	72	23	48	23	80	44	18	31	42	50	49	44	28	50	38	24	33	22
ENSG00000090104	RGS1	62	108	79	46	52	36	66	71	99	65	73	48	73	122	77	130	145	115	171	146	33	71	32	72	133	59	14	47	50	47	82	47	25	41	61	46	44
ENSG00000090238	YPEL3	2513	4012	1889	2986	1587	3754	2760	2611	4088	4354	3416	3587	3695	4507	3206	4357	2898	4770	3489	3563	2490	1855	1103	1624	1726	1045	1823	2409	2578	2913	2463	2878	1718	2573	1946	2010	2420
ENSG00000090263	MRPS33	258	355	398	460	468	361	457	304	359	253	455	367	323	478	432	414	480	396	367	429	235	441	207	340	325	204	169	189	371	212	337	132	198	202	200	178	175
ENSG00000090266	NDUFB2	515	685	874	867	742	717	714	674	494	554	802	608	537	877	710	709	997	737	637	773	411	728	332	701	511	446	360	396	676	624	552	363	444	383	387	333	365
ENSG00000090273	NUDC	624	723	774	803	741	783	677	667	664	603	903	806	790	1237	937	950	1016	836	801	652	411	569	341	476	423	268	382	375	594	413	508	291	289	327	337	357	346
ENSG00000090316	MAEA	1926	978	1681	2612	1166	2635	1334	1744	1670	2180	2409	2121	2093	2733	2302	2150	1464	2257	1625	2446	1572	936	852	1038	747	784	1841	1714	1810	1217	1599	1940	851	1314	886	1217	1216
ENSG00000090339	ICAM1	821	1938	970	1430	767	1011	1414	1357	1886	1697	1022	1804	2062	2264	1203	1752	1099	1975	1170	1048	879	715	623	984	768	445	657	1089	1421	1069	816	864	481	922	639	806	703
ENSG00000090372	STRN4	1723	1523	2043	2618	1556	2581	1501	1349	1750	1756	2424	2198	2353	2756	2289	2374	1883	2495	1956	2165	1594	1100	733	1039	778	570	1321	1506	1825	1083	1534	1430	856	1299	911	1186	1077
ENSG00000090376	IRAK3	1908	2597	2098	2661	2376	3270	1686	2822	2719	3712	3555	3295	4544	8489	3473	4050	4168	4964	3723	4405	3325	1718	2228	1781	2634	1834	2716	2657	4062	2832	2702	4199	1676	3631	3001	3991	3430
ENSG00000090382	LYZ	58133	56939	100144	105388	97198	57131	78245	64742	65165	97169	68782	57418	52279	86868	43515	54799	99193	60815	48073	60451	78286	33418	40636	75130	56937	33259	43629	62304	50140	126280	51856	62828	47648	42251	66136	70956	55484
ENSG00000090402	SI	179	38	33	25	124	8	14	35	13	101	25	59	27	128	30	33	25	43	29	10	6	2	7	29	15	7	13	48	9	8	7	16	5	15	3	5	37
ENSG00000090432	MUL1	210	277	232	292	290	244	270	248	270	232	255	245	366	415	280	253	278	265	261	267	173	186	104	156	147	111	157	220	299	212	227	160	149	193	141	188	128
ENSG00000090447	TFAP4	152	185	230	183	256	249	183	118	130	141	209	169	197	327	356	310	341	257	236	191	136	203	96	141	114	69	162	103	192	96	162	71	96	109	87	77	74
ENSG00000090470	PDCD7	317	353	387	388	423	399	322	310	253	266	382	325	348	555	470	476	503	452	386	345	201	300	146	248	204	128	178	167	262	187	235	147	202	229	129	164	138
ENSG00000090487	SPG21	1003	1246	1139	1360	672	1329	1176	1143	1376	1407	1402	1374	1820	2416	1357	1531	1341	1607	1437	1685	1036	1115	665	811	798	519	773	1139	1333	1170	1083	909	766	1041	1004	1000	1285
ENSG00000090512	FETUB	28	4	9	7	19	2	1	6	7	12	7	5	3	30	3	5	5	11	5	2	2	4	1	8	5	0	1	14	5	1	1	3	1	2	3	0	4
ENSG00000090520	DNAJB11	239	362	258	265	225	213	194	211	207	249	250	195	297	448	288	248	312	283	258	290	187	199	125	202	178	103	149	225	279	177	180	176	175	182	111	126	158
ENSG00000090530	P3H2	299	88	85	91	250	29	56	66	60	132	65	75	52	310	85	79	91	102	69	32	20	24	26	49	36	25	36	93	29	64	50	42	12	38	15	35	67
ENSG00000090534	THPO	7	0	4	4	6	2	3	2	4	7	4	2	4	7	4	2	2	4	1	1	0	0	0	6	0	0	1	2	3	0	0	0	0	2	0	1	3
ENSG00000090539	CHRD	9	2	7	8	5	0	2	3	0	9	2	3	0	17	4	2	3	5	4	1	0	2	2	2	2	0	0	2	2	0	2	2	1	1	0	0	1
ENSG00000090554	FLT3LG	0	0	0	0	0	0	0	0	0	0	0	0	0	0	0	0	0	0	0	0	0	0	0	0	0	0	0	0	0	0	0	0	0	0	0	0	0
ENSG00000090565	RAB11FIP3	447	351	437	323	484	531	321	288	216	293	561	532	411	866	828	655	720	541	569	396	283	416	251	256	212	138	633	285	420	284	390	208	219	219	214	198	199
ENSG00000090581	GNPTG	508	699	724	653	667	788	542	511	645	561	769	755	719	882	758	903	973	859	834	638	443	554	349	461	396	269	411	431	590	537	538	418	382	379	364	313	368
ENSG00000090612	ZNF268	176	170	179	231	275	185	181	143	170	174	231	229	334	533	325	284	324	255	259	259	185	322	133	211	208	111	156	164	323	156	205	86	161	225	171	189	159
ENSG00000090615	GOLGA3	1205	1234	1387	1456	1435	1530	1251	1006	1194	1018	1574	1462	1842	2768	1920	1718	1827	1508	1572	1433	976	1139	608	936	878	511	1245	954	1622	886	1116	807	742	926	718	903	827
ENSG00000090621	PABPC4	693	808	947	926	976	823	862	718	687	777	876	836	1227	1974	1232	982	999	903	967	1046	674	765	400	664	669	365	560	672	1174	532	795	486	483	674	469	758	507
ENSG00000090659	CD209	3	1	3	5	6	4	2	3	5	0	2	7	1	12	1	2	3	4	3	1	1	2	0	1	4	2	0	3	4	2	0	2	0	0	0	3	1
ENSG00000090661	CERS4	498	424	747	450	586	884	503	388	400	428	645	763	609	721	1167	719	1027	777	635	470	419	530	372	385	254	192	480	343	469	446	367	471	269	309	229	283	293
ENSG00000090674	MCOLN1	174	170	169	204	171	201	118	167	218	235	205	205	234	363	248	191	306	233	290	195	158	92	65	103	116	38	102	130	153	142	150	194	99	118	77	113	88
ENSG00000090686	USP48	2072	1966	1759	2167	2203	2516	1396	1365	1814	1694	2555	2166	2495	4737	3346	2980	3305	3085	2945	2374	1731	2292	1247	1497	1553	835	2152	2030	2479	1824	2176	1781	1290	1634	1665	1915	2247
ENSG00000090776	EFNB1	89	49	100	94	113	70	95	110	80	120	84	88	103	191	127	76	130	75	85	75	51	46	15	54	48	30	32	45	72	48	55	56	41	78	31	59	33
ENSG00000090857	PDPR	1441	1529	1005	947	865	1826	1184	1193	919	1013	1066	988	959	1461	1930	1872	2193	1182	1120	1234	1191	1195	717	544	1060	485	900	845	1677	927	852	534	593	652	730	908	562
ENSG00000090861	AARS1	355	444	641	502	589	510	467	422	381	330	484	478	577	857	777	594	648	532	611	461	318	543	275	363	260	245	306	236	618	341	429	228	264	275	263	262	203
ENSG00000090863	GLG1	3228	3212	3759	3821	3766	4085	3261	2928	3111	2840	4148	4378	4865	9050	6488	4838	5056	4830	4448	4937	3220	3871	2133	2975	2855	1629	4482	3883	5187	3057	3680	2263	2415	3052	2710	3447	3389
ENSG00000090889	KIF4A	233	35	40	64	191	20	36	51	34	82	33	75	51	255	57	59	56	69	45	30	14	32	20	48	23	19	19	35	27	40	22	28	14	13	6	21	39
ENSG00000090905	TNRC6A	1701	1841	1879	1920	2350	1978	1375	1357	1178	1302	2114	2093	2097	5007	3904	3450	3660	2982	2845	2225	1591	2496	1172	1541	1509	833	2830	2018	2523	1842	1955	1164	1155	1742	1345	1797	1817
ENSG00000090924	PLEKHG2	401	202	350	429	251	509	230	214	185	185	283	371	370	625	339	274	251	257	327	479	378	196	128	402	129	193	366	1124	905	312	343	324	237	267	199	260	224
ENSG00000090932	DLL3	20	6	3	5	16	1	7	2	1	10	7	8	7	9	8	4	3	4	2	2	0	0	0	2	2	0	2	5	1	0	2	5	0	0	1	0	1
ENSG00000090971	NAT14	17	33	22	36	18	25	22	15	20	23	20	22	24	36	38	19	27	17	14	19	15	16	8	21	20	8	19	13	33	12	16	11	17	9	8	13	10
ENSG00000090975	PITPNM2	471	452	635	492	858	575	454	316	308	357	533	686	840	1535	1873	830	1159	750	805	609	502	648	284	394	387	197	1387	450	858	516	720	315	252	311	282	443	356
ENSG00000090989	EXOC1	1287	1242	1096	1339	1445	1503	1068	1437	1354	1229	1563	1502	2154	3666	2184	2099	2139	2242	1902	1815	1396	1855	915	1102	1224	664	1226	1611	1757	1638	1304	1066	953	1468	1286	1572	1753
ENSG00000091009	RBM27	0	0	0	0	0	0	0	0	0	0	0	0	0	0	0	0	0	0	0	0	0	0	0	0	0	0	0	0	0	0	0	0	0	0	0	0	0
ENSG00000091010	POU4F3	4	3	1	0	1	0	2	2	3	2	1	3	0	4	1	3	0	1	2	0	1	1	0	1	1	0	0	0	0	3	2	0	1	0	0	0	2
ENSG00000091039	OSBPL8	12565	10425	5746	9599	7798	11498	11728	6459	11517	10053	12109	17495	16863	22338	15643	20711	10464	15290	17585	18322	8963	11160	6986	7693	8169	5193	11272	13196	13281	10901	10777	12481	7970	21371	20267	13927	16137
ENSG00000091073	DTX2	629	406	704	795	544	994	394	566	628	577	768	724	708	1093	753	822	776	686	809	680	541	449	359	330	281	265	520	565	659	505	516	586	356	429	415	406	481
ENSG00000091106	NLRC4	948	609	754	1270	995	803	848	2030	1021	1795	1264	1272	1261	2393	1201	1088	1354	1669	1077	1328	868	614	633	729	792	549	586	861	1124	1260	916	980	537	1235	860	1048	859
ENSG00000091127	PUS7	268	157	153	175	277	202	110	155	170	192	251	238	197	517	328	264	259	270	222	239	143	178	111	111	157	97	162	157	156	142	210	98	98	172	120	107	139
ENSG00000091128	LAMB4	153	34	54	48	122	23	20	42	39	102	19	64	19	164	37	34	32	49	31	17	6	15	6	29	20	9	5	40	19	10	20	13	4	10	8	5	30
ENSG00000091129	NRCAM	490	208	247	194	546	218	117	148	142	351	169	252	195	846	363	385	161	248	242	119	119	254	117	131	232	122	379	202	391	138	215	61	106	154	35	117	311
ENSG00000091136	LAMB1	134	27	47	34	99	17	13	25	29	87	26	39	20	148	21	30	12	51	29	6	2	16	6	18	23	7	6	35	7	10	13	10	3	13	6	8	28
ENSG00000091137	SLC26A4	93	28	21	20	67	10	10	15	8	70	12	30	11	89	21	16	23	42	14	16	6	10	6	21	12	4	8	22	11	14	10	10	7	7	4	6	24
ENSG00000091138	SLC26A3	101	39	38	19	89	19	24	58	35	67	27	47	30	135	33	37	29	65	28	9	8	12	9	14	16	9	8	21	8	17	12	15	4	10	13	10	29
ENSG00000091140	DLD	935	1161	916	1039	1134	1103	851	986	890	960	1243	1093	1309	2459	1498	1402	1588	1464	1380	1438	915	1154	568	787	921	483	825	1152	1291	1069	1049	804	687	931	859	1208	1180
ENSG00000091157	WDR7	1792	1505	1439	1511	2062	1703	961	929	1127	1234	1812	1975	2172	4964	3429	2930	3260	2802	2724	2085	1362	2221	1109	1202	1467	769	2460	2243	2775	1819	1744	1048	1243	1576	1309	2247	2305
ENSG00000091164	TXNL1	655	766	540	751	844	618	617	562	644	652	711	671	738	1541	957	882	893	882	738	781	522	693	366	628	552	302	512	709	761	594	570	461	460	584	495	602	665
ENSG00000091181	IL5RA	305	139	155	224	447	306	164	116	151	144	237	282	360	782	640	1232	1553	1314	1547	674	153	319	131	265	402	54	102	322	238	181	105	129	463	290	218	1251	427
ENSG00000091262	ABCC6	205	139	151	129	160	126	94	88	133	220	132	214	127	281	101	121	129	191	110	138	95	49	60	84	78	35	70	126	159	78	95	120	54	67	65	82	99
ENSG00000091317	CMTM6	4698	4648	3447	5229	4485	5993	5683	6444	7712	7742	6500	6127	9589	13281	7354	7766	6482	10124	7425	10181	5120	4911	2569	4248	4799	2504	3379	6174	6311	6372	5446	5606	4195	7213	5549	6505	7039
ENSG00000091409	ITGA6	1004	1198	1579	1638	2249	1557	1720	1035	1035	799	1338	1752	2523	3321	4138	2733	2761	2289	2793	2388	1651	2795	964	1522	1534	812	2624	1183	2371	1331	1672	598	870	1216	963	1842	1322
ENSG00000091428	RAPGEF4	493	128	147	147	400	78	66	118	103	326	99	203	104	595	138	130	121	171	192	60	42	65	48	88	77	29	109	164	67	75	68	67	10	53	16	56	118
ENSG00000091436	MAP3K20	613	518	543	562	630	400	392	952	326	763	676	824	939	1834	972	626	709	1023	548	670	487	419	285	497	384	264	363	607	653	446	415	652	209	704	453	606	425
ENSG00000091482	SMPX	79	11	15	22	63	3	7	17	6	27	6	30	12	90	12	19	10	26	16	3	2	5	2	11	7	2	4	10	2	7	3	6	1	2	0	3	11
ENSG00000091483	FH	244	241	272	297	322	213	235	241	192	212	287	239	342	576	389	285	363	288	336	408	216	309	164	286	195	150	160	199	317	210	255	110	179	204	150	196	157
ENSG00000091490	SEL1L3	906	917	956	871	1423	1045	709	758	514	618	1132	1140	1428	2523	2611	1963	1939	1680	1149	1334	942	2176	791	856	853	516	1278	916	1589	821	1222	769	842	1073	797	999	895
ENSG00000091513	TF	30	12	17	18	38	11	5	13	8	23	5	15	8	48	28	6	11	16	12	4	2	5	4	5	1	6	9	10	2	7	9	6	1	5	1	2	8
ENSG00000091527	CDV3	3547	5179	4326	5140	4589	4063	4757	4121	4624	4879	4550	4397	5160	7677	4759	5177	4708	6406	4849	5000	2840	3552	1926	3400	3241	2030	1942	2995	4280	3190	3121	2444	2707	3377	2785	3100	2927
ENSG00000091536	MYO15A	88	40	63	66	111	38	31	52	45	91	54	80	58	181	64	50	52	78	58	43	36	37	23	40	38	16	37	65	26	28	39	32	14	22	16	19	50
ENSG00000091542	ALKBH5	1359	1572	1506	1442	1493	1631	1441	1240	1481	1512	1453	1596	1644	2330	1751	1713	1581	1723	1661	1718	912	987	521	903	917	497	805	975	1468	870	1132	906	883	1045	594	898	805
ENSG00000091583	APOH	83	19	23	12	59	7	6	18	13	38	27	19	14	58	24	14	15	16	15	9	3	5	14	14	15	4	6	33	4	18	11	8	1	8	2	1	6
ENSG00000091592	NLRP1	7427	5807	7944	9666	5069	12157	4726	5347	7078	6106	8947	9397	12396	15225	9261	8591	7055	9127	6874	8991	7196	6882	4518	4153	4140	2844	7109	8830	9552	4631	7658	6267	3587	5893	6007	5411	9941
ENSG00000091622	PITPNM3	136	66	84	72	123	32	37	45	35	102	52	104	34	187	82	43	54	80	60	36	33	42	16	42	29	14	24	68	35	23	38	17	12	30	19	18	71
ENSG00000091640	SPAG7	352	396	424	539	491	414	445	440	324	392	468	443	411	609	543	446	560	493	463	451	310	355	197	365	256	178	245	294	451	336	345	237	241	285	191	229	260
ENSG00000091651	ORC6	28	34	33	28	44	27	21	23	12	36	27	28	19	57	33	33	32	27	30	32	20	39	20	31	16	24	21	14	24	23	32	14	12	15	16	21	13
ENSG00000091656	ZFHX4	327	74	82	54	243	32	33	50	30	168	52	101	40	246	52	49	39	78	61	22	8	32	17	45	32	7	14	75	19	25	21	20	7	19	9	7	61
ENSG00000091664	SLC17A6	64	14	15	13	46	7	8	18	2	42	11	23	11	49	9	7	8	22	11	4	2	4	2	14	9	5	2	22	3	4	7	10	0	2	0	1	12
ENSG00000091704	CPA1	11	4	4	1	7	0	0	4	4	7	2	8	2	17	3	4	0	0	2	1	1	1	0	0	2	0	0	1	0	0	3	2	0	3	0	1	2
ENSG00000091732	ZC3HC1	202	203	225	180	261	219	180	145	155	159	226	198	215	362	356	298	363	236	264	190	147	218	130	155	134	91	195	97	192	155	178	93	114	123	84	120	104
ENSG00000091831	ESR1	796	250	338	250	797	188	164	228	194	457	210	475	261	1007	763	297	445	543	309	184	119	282	134	241	224	110	504	304	328	246	233	112	95	122	122	118	325
ENSG00000091844	RGS17	244	57	94	48	201	36	23	49	47	142	36	91	61	204	68	77	77	97	50	47	33	38	38	22	40	36	24	76	78	57	26	21	18	55	15	10	44
ENSG00000091879	ANGPT2	71	15	27	19	68	10	12	15	7	72	20	33	15	94	28	33	20	38	23	5	12	7	2	9	16	6	2	31	8	11	10	7	2	7	8	4	20
ENSG00000091947	TMEM101	341	403	535	530	468	490	533	494	432	387	473	422	401	508	418	511	517	474	426	383	214	276	129	262	232	149	135	187	325	262	282	198	208	202	170	182	167
ENSG00000091972	CD200	131	62	160	76	228	106	61	87	57	73	103	109	114	244	168	240	258	171	101	129	87	123	42	76	80	50	56	83	122	55	117	56	99	97	92	76	76
ENSG00000091986	CCDC80	76	15	24	28	72	7	12	15	7	47	15	28	21	70	13	14	28	31	16	8	5	5	6	11	11	7	4	19	8	5	5	14	0	8	4	5	30
ENSG00000092009	CMA1	5	2	0	1	2	2	1	2	0	1	0	3	1	8	1	0	0	1	1	0	0	0	2	0	0	0	0	0	0	0	0	0	0	1	0	0	1
ENSG00000092010	PSME1	2196	3365	2640	3474	2975	2481	3959	4267	3692	2652	2531	3059	3653	4930	2581	3452	3580	3548	3533	4685	2058	2378	1711	3244	2843	1698	1265	2192	2963	4292	2542	1893	1910	2673	1929	2003	2110
ENSG00000092020	PPP2R3C	1394	1053	1186	1559	1009	1105	1219	1421	1556	1086	1846	1583	1850	2688	1822	1448	1789	2441	1784	1983	1492	1611	978	1170	1058	668	1132	1176	1421	1581	1293	1670	763	892	995	1229	1854
ENSG00000092036	HAUS4	1	1	0	0	2	1	0	7	0	0	1	1	0	1	3	4	2	2	1	3	3	1	1	0	1	0	1	2	2	2	1	3	0	1	3	4	4
ENSG00000092051	JPH4	21	10	13	15	22	13	10	26	7	20	10	12	10	46	10	15	16	15	9	9	6	6	6	11	4	2	5	14	5	9	8	7	4	8	3	1	4
ENSG00000092054	MYH7	21	11	10	11	16	11	7	7	4	26	9	8	6	39	6	4	8	7	9	5	1	4	1	1	3	3	0	6	6	2	6	2	1	2	0	0	10
ENSG00000092067	CEBPE	56	65	93	61	92	57	70	69	75	132	43	53	34	90	90	114	165	180	153	134	49	72	23	33	54	23	27	44	47	63	32	39	105	36	23	206	81
ENSG00000092068	SLC7A8	122	80	121	122	187	39	46	37	47	88	35	87	63	145	75	142	103	92	338	55	75	59	21	20	49	15	58	58	64	18	33	66	45	38	42	98	55
ENSG00000092094	OSGEP	377	705	573	505	516	691	586	420	419	367	600	551	645	963	864	840	699	683	767	621	418	698	329	450	310	272	359	386	562	353	469	232	347	369	356	318	415
ENSG00000092096	SLC22A17	26	23	57	34	43	39	53	20	27	35	32	23	29	45	72	33	31	18	31	37	27	37	11	24	21	10	26	22	20	10	29	10	14	13	12	9	12
ENSG00000092098	RNF31	44	46	53	46	48	41	52	86	43	34	41	62	43	56	41	68	80	50	58	51	29	20	25	46	29	30	12	17	15	61	31	20	27	19	19	14	26
ENSG00000092108	SCFD1	1357	1300	1254	1301	1561	1659	1050	1056	1025	1122	1495	1472	1959	3485	2311	2382	2580	2140	2076	1773	1179	1618	856	1309	1376	741	1596	1731	1712	1508	1178	891	924	1335	1305	1499	1784
ENSG00000092140	G2E3	651	706	617	666	928	713	635	495	550	555	852	720	950	1884	1360	1134	1281	1070	1049	989	655	1093	457	675	710	399	833	862	979	856	821	452	544	756	619	795	816
ENSG00000092148	HECTD1	2454	2492	2856	3135	3346	2856	2249	2156	2080	2283	3362	2792	3563	5761	4004	3510	3879	3785	3212	3193	2218	2959	1603	2046	1949	1199	2149	2358	3155	2056	2324	1604	1884	2410	1791	2580	2276
ENSG00000092199	HNRNPC	8122	9787	7457	10298	9948	10114	9232	7980	9915	8838	10576	10668	11159	17364	13053	13643	12403	14296	11739	12579	7378	10666	5581	8377	7487	4971	8295	8601	11027	9466	9046	7454	6066	8589	7722	7378	9006
ENSG00000092200	RPGRIP1	369	301	253	275	271	431	319	159	512	437	422	379	410	579	251	377	253	459	408	333	342	249	146	190	224	114	159	327	420	235	396	218	182	281	345	231	698
ENSG00000092201	SUPT16H	1154	1165	1280	1375	1352	1285	1331	1010	1133	1118	1455	1343	1739	2735	1828	1553	1628	1508	1456	1623	1018	1334	736	1123	1048	664	770	1023	1592	926	1191	728	884	1234	866	1162	1026
ENSG00000092203	TOX4	1337	1829	1271	1635	1431	1655	1504	1615	1853	1665	1640	1736	1841	2833	1815	1965	1905	2117	1793	1771	1235	1347	734	1118	1146	611	844	1160	1531	1335	1228	997	852	1155	893	1164	1151
ENSG00000092208	GEMIN2	175	169	176	186	228	174	144	133	132	124	200	155	157	278	242	265	264	237	226	180	118	226	110	142	111	72	93	92	179	123	127	61	91	98	102	78	90
ENSG00000092295	TGM1	60	43	89	71	75	74	53	72	33	61	76	71	74	114	76	61	80	61	93	55	44	59	29	58	35	21	55	41	84	57	39	27	20	34	23	30	34
ENSG00000092330	TINF2	895	1225	1131	1276	962	1426	1192	1329	1277	1326	1238	1340	1697	1916	1397	1482	1262	1434	1230	1636	877	823	499	954	890	602	589	835	1240	1078	1024	947	790	965	683	857	760
ENSG00000092345	DAZL	97	15	31	23	87	19	18	30	8	63	14	39	18	122	27	17	28	49	29	18	7	10	3	22	12	6	7	19	18	6	12	8	9	7	5	2	25
ENSG00000092377	TBL1Y	5	36	41	2	1	27	0	3	29	103	22	2	1	3	3	0	0	0	1	1	0	0	0	0	0	0	2	59	17	1	16	0	4	4	0	2	28
ENSG00000092421	SEMA6A	200	54	70	47	182	28	28	45	39	122	50	84	42	185	62	56	29	66	66	27	23	20	13	37	27	18	20	69	20	26	30	24	18	25	8	9	59
ENSG00000092439	TRPM7	1398	1505	1537	1523	1917	1544	1335	1190	1105	1171	1781	1534	1871	3689	2336	2170	2402	2072	1893	1852	1204	2048	1020	1355	1365	883	1477	1474	2102	1406	1571	918	1076	1355	1158	1383	1368
ENSG00000092445	TYRO3	37	7	15	10	27	4	6	16	10	25	17	18	5	41	10	17	7	18	14	3	3	2	1	7	8	5	2	17	3	8	6	5	3	2	2	5	7
ENSG00000092470	WDR76	219	206	207	199	275	203	197	139	136	153	185	210	204	342	315	269	281	214	235	211	114	237	110	204	133	115	150	138	178	135	164	70	126	147	105	121	98
ENSG00000092529	CAPN3	2	0	3	0	0	1	0	0	0	4	1	0	2	3	4	2	0	5	4	0	1	4	2	2	2	1	1	0	1	3	3	1	3	1	3	1	2
ENSG00000092531	SNAP23	3425	3333	3313	4116	3867	3625	3866	4159	4491	4319	4443	3972	4818	7291	4726	5189	4642	6490	5076	4992	3150	3443	1713	2620	3025	1772	2295	3117	3607	3814	3231	3315	2240	3324	3259	3401	3962
ENSG00000092607	TBX15	158	50	57	46	149	24	31	41	20	123	25	61	28	159	38	34	27	60	44	16	3	18	13	26	30	10	13	53	22	24	40	29	2	41	4	4	46
ENSG00000092621	PHGDH	154	59	67	69	171	88	38	58	46	109	62	74	63	218	81	87	48	96	84	45	25	52	20	53	31	24	43	49	93	35	40	29	24	19	15	23	44
ENSG00000092758	COL9A3	136	126	69	115	109	116	144	53	173	210	144	196	113	152	124	132	127	88	111	311	55	45	34	63	23	61	92	106	130	139	73	82	31	106	80	87	113
ENSG00000092820	EZR	2065	3023	2450	2481	2783	2751	2679	2314	1763	2126	2869	2835	3133	4949	4154	3387	3691	2993	2933	2861	1642	2442	1213	1828	1773	970	1776	1698	2608	1716	2145	1376	1347	1738	1390	1570	1172
ENSG00000092841	MYL6	2067	3063	2724	2905	2074	3168	2628	2857	2875	3047	3126	3044	3734	5104	3151	3583	3177	3972	3231	4111	2318	2035	968	2016	2238	1348	1312	1934	2501	2549	2495	2600	1478	2206	2144	2355	1948
ENSG00000092847	AGO1	1485	1436	1629	1860	1670	1760	1305	1518	1788	1675	2162	2070	2318	3712	2278	2099	2212	2237	2028	2059	1425	1353	790	1066	1122	755	1287	1485	2224	1278	1448	1493	1077	1546	1282	1744	1648
ENSG00000092850	TEKT2	11	8	2	3	5	6	2	4	6	6	4	7	6	8	2	4	4	11	5	6	6	0	6	0	2	4	1	4	5	3	4	8	5	1	0	1	8
ENSG00000092853	CLSPN	141	89	82	49	147	69	48	73	76	104	60	83	72	191	74	84	90	84	89	41	30	63	40	48	40	46	27	49	46	61	44	37	39	56	24	40	58
ENSG00000092871	RFFL	784	896	691	940	684	1063	936	697	1132	974	1113	925	1260	1796	1010	1143	979	1291	1105	1260	714	848	524	688	820	446	552	813	1098	1035	940	778	616	928	763	884	972
ENSG00000092929	UNC13D	3317	2969	3943	5073	2467	4650	3373	3128	3965	4166	4127	4168	5478	6119	4378	4446	3680	4955	4608	4159	3109	2383	1421	2156	1927	1351	2447	2740	3884	2794	2772	3376	1714	2519	1861	2358	2318
ENSG00000092931	MFSD11	458	424	476	480	579	502	393	486	354	363	573	529	530	1063	780	732	765	649	616	518	380	615	357	355	293	178	416	415	452	468	376	303	272	328	355	325	388
ENSG00000092964	DPYSL2	1762	2383	2471	2417	2672	1716	2145	2651	1560	1776	1846	2268	2833	4848	1968	1778	2849	2175	2238	2299	1467	1101	868	1463	1546	685	857	1293	1812	1779	1151	957	917	1639	1086	1363	920
ENSG00000092969	TGFB2	183	50	42	45	131	30	28	37	33	106	41	64	43	185	64	43	55	51	50	14	13	14	13	24	24	10	22	59	30	23	18	15	3	21	10	15	48
ENSG00000092978	GPATCH2	822	659	649	716	1029	649	488	525	422	576	803	727	760	1883	1285	1012	1281	1112	1031	726	482	913	427	662	574	340	829	710	923	722	625	403	467	656	500	642	645
ENSG00000093000	NUP50	3385	2905	2318	4051	2903	3817	3363	3168	3078	3538	3733	3699	5480	7102	4271	4865	4094	6050	3736	5015	3691	3271	1892	2807	2471	1613	2650	3859	4542	3518	3391	3218	2504	3642	3143	4323	3908
ENSG00000093009	CDC45	65	32	31	27	79	18	18	14	22	48	15	31	19	86	39	26	31	31	30	9	5	24	17	28	13	18	12	23	32	23	13	13	11	8	6	3	24
ENSG00000093010	COMT	477	535	735	620	805	602	546	579	400	461	623	713	609	1096	886	784	1070	756	749	531	432	513	288	409	323	228	409	355	538	403	440	345	310	291	289	288	263
ENSG00000093072	ADA2	1749	2142	2709	2363	2959	1960	2020	2878	1522	1451	1938	2236	2162	7539	3141	2637	3980	2503	2561	2262	2236	2018	1251	1820	1627	894	1526	1640	2843	2236	1852	1151	1236	1638	1253	2084	1089
ENSG00000093144	ECHDC1	1006	1095	1015	1047	1146	922	859	941	859	933	1107	1176	1257	2554	1797	1934	1710	1400	1201	1425	992	1186	656	940	1127	631	988	1024	1380	1203	914	685	774	1017	918	1178	902
ENSG00000093167	LRRFIP2	1311	1375	1126	1160	1525	2141	895	1593	1219	1116	1665	1751	1615	3634	1955	2090	2390	2377	2553	2072	1298	1352	790	938	1047	670	1560	1808	1690	1655	1274	1295	1049	1428	1389	1874	1905
ENSG00000093183	SEC22C	522	628	567	587	677	567	541	428	476	443	615	604	718	1034	952	806	879	689	746	751	386	606	363	499	436	231	359	429	573	426	534	256	382	440	325	397	338
ENSG00000093217	XYLB	173	85	106	113	232	71	77	82	53	134	92	123	94	270	134	87	137	115	98	94	49	60	35	63	68	30	108	104	129	85	87	38	39	47	33	73	56
ENSG00000094631	HDAC6	410	477	561	472	600	554	422	456	416	386	566	571	673	1057	743	685	758	609	732	592	427	494	237	415	311	196	334	313	628	380	429	314	293	370	243	337	247
ENSG00000094661	OR1I1	13	1	2	10	8	0	2	8	5	11	2	8	3	17	3	2	4	8	3	1	0	0	2	4	0	2	0	3	0	1	0	2	0	2	0	2	1
ENSG00000094755	GABRP	76	12	21	11	55	4	7	20	17	38	21	27	13	100	13	12	13	21	12	7	5	4	6	10	12	5	8	30	6	5	9	3	3	12	2	3	8
ENSG00000094796	KRT31	7	1	1	4	3	2	1	6	2	7	1	2	1	5	0	1	0	2	2	0	0	0	0	1	0	1	0	1	0	1	1	0	0	0	1	0	1
ENSG00000094804	CDC6	57	42	48	48	61	48	20	32	33	36	22	37	39	80	39	38	34	58	31	31	17	40	30	30	32	39	25	22	35	43	25	33	26	21	19	15	33
ENSG00000094841	UPRT	476	320	317	315	580	300	283	300	194	247	295	340	367	868	534	463	563	432	441	344	227	388	172	280	285	161	305	300	385	287	303	166	184	212	227	234	218
ENSG00000094880	CDC23	349	287	388	369	436	382	370	278	253	242	365	338	420	701	478	444	483	392	420	412	253	390	200	339	246	191	224	214	424	268	334	179	238	261	215	258	186
ENSG00000094914	AAAS	273	354	410	423	447	457	373	314	348	280	452	385	387	484	435	486	530	483	432	315	247	339	155	287	224	139	188	177	340	212	238	215	138	180	148	158	168
ENSG00000094916	CBX5	883	1026	1249	1089	1398	929	1036	831	780	707	1115	1048	1118	2628	1988	1419	1625	1198	1286	1462	923	1403	579	926	905	580	861	884	1821	771	1129	500	865	970	674	1092	812
ENSG00000094963	FMO2	42	7	10	9	40	6	11	12	12	22	10	17	11	34	10	4	5	13	5	0	1	0	3	13	8	4	0	13	2	4	6	9	0	5	1	2	6
ENSG00000094975	SUCO	1527	2028	1486	1654	1800	1781	1354	1366	1517	1523	1727	1637	2114	3679	2402	2375	2403	2311	2075	2347	1514	2113	1016	1621	1520	894	1424	1987	2303	1722	1781	1250	1208	1725	1304	1781	1902
[truncated: 18,014 more rows]
